# Supplementary material for: Bacterial genome editing by coupling Cre-lox and CRISPR-Cas9 systems
Source: PLoS One. 2020 Nov 4;15(11):e0241867. doi: 10.1371/journal.pone.0241867 (PMC7641437; doi:10.1371/journal.pone.0241867)
Supplement: S1 Table — (XLSX) [file pone.0241867.s007.xlsx]

## Sheet: S1_Table
S1 Table. Strains used in this study
Strain	Reference	Feature
Escherichia coli strain TOP10	LifeTech	cloning strain for vectors carring pCC1Fos repliaction origin
Escherichia coli strain TransforMax™ EC100D™ pir+	http://www.lucigen.com/	cloning strain for plasmids carrying R6K replication origin
Escherichia coli strain BW29427 (WM3064)	Metcalf group, UIUC	A conjgal donor strain, auxotrophic to 2,3-diaminopropionic acid (DAP)
Aeromonas salmonicida subsp. pectinolytica 34mel	DSM 12609, DSMZ	editing host
Pseudomonas simiae WCS417	DSM 12609, DSMZ	editing host
Shewanella oneidensis MR-1	ATCC 700550, ATCC	editing host
Photorhabdus luminescens subsp. laumondii TT01	DSM15139, DSMZ	editing host
