# Supplementary material for: Bacterial genome editing by coupling Cre-lox and CRISPR-Cas9 systems
Source: PLoS One. 2020 Nov 4;15(11):e0241867. doi: 10.1371/journal.pone.0241867 (PMC7641437; doi:10.1371/journal.pone.0241867)
Supplement: S2 Table — (XLSX) [file pone.0241867.s008.xlsx]

## Sheet: S2_Table
S2 Table. Strain selected with landing pad transposon insertion
Strain Name	LP Insertion Location	Gene Disrupted
Aeromonas salmonicida subsp. pectinolytica 34mel	D3: CP022426.1: 3403527-3403528 (-)	intergenic, 28bp 5' to the ATG of an uncharacterized protein
Pseudomonas simiae WCS417r	NZ_CP007637.1: 1774856-1774,857 (-)	intergenic, 223bp 5' to DNA gyrase subunit A, 201bp 3' to S-methyl-5-thioribose-1-phosphate isomerase
Shewanella oneidensis MR-1	NC_004347.2: 3069441-3069442(+)	extracellular lipase Pla-1/cef family
Photorhabdus luminescens subsp. laumondii TT01	NC_005126.1: 4881822-4881823 (+)	killer protein pyocin s3 paralog
