# Supplementary material for: Bacterial genome editing by coupling Cre-lox and CRISPR-Cas9 systems
Source: PLoS One. 2020 Nov 4;15(11):e0241867. doi: 10.1371/journal.pone.0241867 (PMC7641437; doi:10.1371/journal.pone.0241867)
Supplement: S3 Table — (XLSX) [file pone.0241867.s009.xlsx]

## Sheet: S3_Table
S3 Table. Culturing conditions for bacterial strains
Strain Name	medium / temperature	Km Conc. (µg/mL)	Apr Conc. (µg/mL)	Arabinose* Conc. (mM)	conjugation donor : recipient ratio	conjugation time	Conjugation condition**	done by
Aeromonas salmonicida subsp. pectinolytica 34mel	LB, 26C°	200	150	10	5:1	Overnight	LB+DAP+Ara	Rita
Pseudomonas simiaeWCS417r	LB, 30C°	200	50	10	4:1	overnight	LB+DAP+Ara	Dave
Shewanella oneidensis MR-1	LB, 30C°	50	50	10	3:1	overnight	LB+DAP+Ara	Zong-Yen
Photorhabdus luminescenssubsp.laumondiiTT01	LB, 30C°	50	50	10	3:1	overnight	LB+DAP+Ara	Zong-Yen
*: Once the landing pad is integrated into the chromosome, arabinose was added for all the following culturing steps.
**: Arabinose was supplemented for the conjugal transformation of the accessory vectors. It is not required for the conjugal transformation of the landing pad vector.
