# Supplementary material for: Bacterial genome editing by coupling Cre-lox and CRISPR-Cas9 systems
Source: PLoS One. 2020 Nov 4;15(11):e0241867. doi: 10.1371/journal.pone.0241867 (PMC7641437; doi:10.1371/journal.pone.0241867)
Supplement: S4 Table — (XLSX) [file pone.0241867.s010.xlsx]

## Sheet: S4_Table
S4 Table: Sequence of the lox sites used in this study
lox2272	ataacttcgtataaagtatcctatacgaagttat
loxP, wild type	ataacttcgtatagcatacattatacgaagttat
lox5171	ataacttcgtataatgtgtactatacgaagttat
