# Supplementary material for: Bacterial genome editing by coupling Cre-lox and CRISPR-Cas9 systems
Source: PLoS One. 2020 Nov 4;15(11):e0241867. doi: 10.1371/journal.pone.0241867 (PMC7641437; doi:10.1371/journal.pone.0241867)
Supplement: S5 Table — (XLSX) [file pone.0241867.s011.xlsx]

## Sheet: S5_Table
S5 Table: Primers used for inverse PCR to map transposon insertion site
Primer name	Sequence	Note
IPCR_pair1.fwd	CCTGTGGCAAAGCCTCGCAATC	minimal size of the PCR product is about 554 bp by NlaIII digestion, and 828 bp by HpyCH4IV digestion.
IPCR_pair1.rev	GACCGAGATAGGGTTGAGTGTTGTTCC
IPCR_pair2.fwd	cgcgtgtcgacGACTCTGGGGTTCGCGACACT	minimal size of the PCR product is about 538 bp by NlaIII digestion, and 256 bp by HpyCH4IV digestion.
IPCR_pair2.rev	GCAGACCAAAACGATCTCAAGAAGATCATC
