# Supplementary material for: Bacterial genome editing by coupling Cre-lox and CRISPR-Cas9 systems
Source: PLoS One. 2020 Nov 4;15(11):e0241867. doi: 10.1371/journal.pone.0241867 (PMC7641437; doi:10.1371/journal.pone.0241867)
Supplement: S6 Table — (XLSX) [file pone.0241867.s012.xlsx]

## Sheet: S6_Table
S6 Table: Sequence of the primers and gBLOCKs used for vector construction and mutant screening
Name	Sequence	Note
Construction of pCC1-3L
pSpe-SpCre-2L.fwd1	tcccttttttgcgCTCGTCGACAGCGACACACTTG	amplify 6400bp+tail frag from pW17, fragment 1
pCC1-KMW2-part2.rev	GACCGAGATAGGGTTGAGTGTTGTTCC
pAR1219-3'T7Pol.rev	acaacactcaaccctatctcggtcGCGACCACACCCGTCCTGTG	amplify 167bp from 2lox_gBLOCK, fragment 2
lox2272.rev	gtttattttgttatcattcCCCTAGGAGCTCACTCAAAGGCG
SpCas9_promoter.fwd1	agtgagctcctagggGAATGATAACAAAATAAACTACTTTTTAAAAGAATTTTGTG	amplify 1413bp+tail frag from pW17, fragment 3
3'Cre.rev	gttctagagccctaggGTTCAGCAGTTCCTGCCCTCTG
loxPwt.fwd	caggaactgctgaacCCTAGGGCTCTAGAACTAGTGGATCCC	amplify 153bp from 2lox_gBLOCK, fragment 4
loxPwt.rev	CTTGCGGCAGCGTGAACTAGTTAAG
KanR_promoter.fwd	CTTAACTAGTTCACGCTGCCGCAAG	amplify 3146bp+tail frag from pW17, fragment 5
pKMW2.rev1	gctgtcgacgagCGCAAAAAAGGGAATAAGGGCGACA
2lox.gBLOCK	ggaacaacactcaaccctatctcggtcGCGACCACACCCGTCCTGTGgcaaagcctcgcaatccagtgGCTAGCcaaaggataacttcgtataaagtatcctatacgaagttatgataaccgtattaccgcctttgagtgagctCCTAGGgctctagaactagtggatcccccgataacttcgtatagcatacattatacgaagttatggctgcaggaattcgatatcaagcttatcgataccgtcgacctcgagggCTTAACTAGTTCACGCTGCCGCAAG
Construction of pR6K-lox5171WT-spCas9
SpCas9.fwd	agaaacagacgaagaatccatgACGAAATCATCCTGTGGAGCTTAGTAGG	amplify the cas9 cassette from S. pyogenes genomic DNA, to clone into pKD46 vector, to generate pKD46-spCas9.
SpCas9.rev	gggaaaactgtccatacccatgGGTATTTACCACAACAGTACGCCAACC
tL3-Cas9.fwd	ctctagaactagtggatcccccGGTATTTACCACAACAGTACGCCAACC	amplify the tL3-Cas9 from pKD46-spCas9, fragment 1
tL3-Cas9.rev	cgataattcagaggaATGACGCATCCTCACGATAATATCCGG
araC-pBAD.fwd	gtggttttgtgctcatTTTTTATAACCTCCTTAGAGCTCGAATTCCCA	amplify the araC-pBAD cassette from pKD46-spCas9, fragment 2
araC-pBAD.rev	tgatatcgaattcctgcagcccCAGGGTTATTGTCTCATGAGCGGATACA
oriT.fwd	caatacgcaaaccTATGTGTTGGGTAACGCCAGGGT	amplify the oriT from pW17, fragment 3
oriT.rev	attgcgaggctttgCGCTGCATAACCCTGCTTCGG
loxPwt.fwd	agggttatgcagcgCAAAGCCTCGCAATCCAGTGCAAAG	amplify the loxPwt from pW17, fragment 4
loxPwt.rev	GGGGGATCCACTAGTTCTAGAGCG
AprR-loxP5171-R6K.fwd	gGGCTGCAGGAATTCGATATCAAGCTTATCGATAC	ampify the AprR-lox5171-R6K cassette from pW34 (Wang et al. 2019), fragment 5
AprR-loxP5171-R6K.rev	acccaacacataggtttgcgtattgCCTTTGCACTGGATTGCGAGGC
RecET.fwd	gtgaggatgcgTCATTCCTCTGAATTATCGATTACACTGTATTCCCC	amplify the recET cassette from RecET.gBLOCK, fragment 6
RecET.rev	ctctaaggaggttataaaaaATGAGCACAAAACCACTCTTCCTGTTAC
RecET.gBLOCK	TTTGTGGCGTAAAAATGCCCCCGTGGACACCACAAAGACAAAAACGCTCGATTTAGGAACTGCTTTCCACTGCCGGGTACTTGAACCGGAAGAATTCAGTAACCGCTTTATCGTAGCACCTGAATTTAACCGCCGTACAAACGCCGGAAAAGAAGAAGAGAAAGCGTTTCTGATGGAATGCGCAAGCACAGGAAAAACGGTTATCACTGCGGAAGAAGGCCGGAAAATTGAACTCATGTATCAAAGCGTTATGGCTTTGCCGCTGGGGCAATGGCTTGTTGAAAGCGCCGGACACGCTGAATCATCAATTTACTGGGAAGATCCTGAAACAGGAATTTTGTGTCGGTGCCGTCCGGACAAAATTATCCCTGAATTTCACTGGATCATGGACGTGAAAAC…
Construction of pR6K-lox2272WT
lox2272-KanR.fwd	ctaggGgaatgataacaaaataaacgacgtCTTAACTAGTTCACGCTGCCGCAAG	amplify 1.2kb from pCC1-3L, fragment 1
KanR-loxWT.rev	gccctagggttcagcagttcctgTCGGCACGTAAGAGGTTCCAACTTTC
R6K-loxWT.rev	ccgccttaaaaaaattacgctgaccGTTAAGCCCTCGAGGTCGACGGT	amplify 159bp from pCC1-3L, fragment 2
loxPwt.fwd	caggaactgctgaacCCTAGGGCTCTAGAACTAGTGGATCCC
lox2272-oriT.rev	gaccgagatagggttgagtgttgtCGCTGCATAACCCTGCTTCGG	amplify 931bp from pR6K-2L-SpCas9, fragment 3
R6K.fwd	ggtcagcgtaatttttttaaggcGGAAGTGACGGACAGAACGGTCAG
pAR1219-3'T7pol.rev	acaacactcaaccctatctcggtcGCGACCACACCCGTCCTGTG	amplify 167bp from pCC1-3L, fragment 4
lox2272.rev	gtttattttgttatcattcCCCTAGGAGCTCACTCAAAGGCG
Construction of pR6K-lox2272WT-Asa-sgRNA-BsaI
Asa-gRNA-frag1.fwd	ctaggggaatgataacaaaataaacgacTTATTGCCGATAAGGGGTTGCCAGAAAGA	amplify 423bp fragment from Aeromonas salmonicida genomic DNA, fragment 1
Asa-gRNA-frag1.rev	AACtgagaccgcaggtggtctctGTTTGGTTTGCGTTCATTCATTACCGAGGG
Asa-gRNA-frag2.fwd	AACaGAGACCacctgcGGTCTCaGTTTTAGAGCTAGAAATAGCAAGTTAAAATAAGG	amplify 119bp fragment from So_flaG_gRNA.gBLOCK, fragment 2
Asa-gRNA-frag2.rev	gcctcttctaaataggtGCACCACCGACTCGGTGCCACTTTTTC
Asa-gRNA-frag3.fwd	cgagtcggtggtgcACCTATTTAGAAGAGGCCTCCCATTCGG	amplify 132bp fragment from Aeromonas salmonicida genomic DNA, fragment 3
Asa-gRNA-frag3.rev	gcttgcggcagcgtgaactagttaagacTCCCAGCTTTTTTACTAAAAAATGACCTCGC
Construction of pR6K-lox2272WT-Plu-sgRNA-BsaI
Plu-sgRNA-BsaI.gBLOCK	tcctaggggaatgataacaaaataaacgacCGAATGGATTCTTTTTGTAATTAAATGCTTGCCAGCGTCAAAGAACGCCCTATAATGCGCCACCACTGACCGACACAACGCTGATAAACATTGTGAGGTCGGGCAGAGAAAGCGATAATCAGTGCTTGACTCTGCGGGCGAACAGCGTAGTATACGCAGCCCGGCTGAACGAGAATATTATTTTTTATGTCAGCCTGCTCTTTAACAATTAATCAGACAATCTGTGTGGGCACTCACAAGACCGTATCACAAAAAAATACGTTTTAAAGTCTTGAAGAGTGAACAACAGTTAATTCATTACGAAATAATTAGTCAGAATTCTTTGAGCATCAAACTtaagggctctctatgaaattGTTTTAGAGCTAG…	synthetic DNA fragment containing the 16S promoter-spacer-sgRNA scaffold-5S terminator cassette, clone into ZraI cutted pR6K-loxWT2272.
Construction of pR6K-lox2272WT-Psi-sgRNA-BsaI
Psi-gRNA-BsaI.gBLOCK	tcctaggggaatgataacaaaataaacgacCGGCAATCTCAGTGATGCTGCTCGGAGGGGGGCTTCGGTAAGGAAAAAGAATTTCGATGCAGGGGTTGACCCCGTATTTTAATGCTGTACTATTCGCCTCCCGCTAACGAGCAGTTCGATACTGAATCTGGCTCAGGTAGTTGATTTTATTAGTAAAATCATAAGCCTTAGGGGTGTTTTTCTTGAGAGATGTGCTGTAGAGTGCACGCCTCGGTTGAGACGAAAGATCTTAACCAACCGCTCTTTAACAACTGAATCAAGCAATTCGTGTGGGTGCTTGTGGAGTCAGACTGATAGTCAACAAGATTATCAGCATCACAAGTTACTCCGCGAGAAATCAAAGATGTAACCAACGATTGCTGAGCCAAG…	Synthetic DNA fragment containing the 16S promoter-spacer-sgRNA scaffold-5S terminator cassette, clone into ZraI cutted pR6K-loxWT2272.
Construction of pR6K-lox2272WT-Son-sgRNA-BsaI
Son-gRNA-BsaI.gBLOCK	tcctaggggaatgataacaaaataaacgacCATGGATCCTATTTCTTAATAACTAAAAATATGGTATAATACTCTTAATAAATGCAGTAATACAGGGGCTTTTCAAGACTGAAGTCTAGCTGAGACAAATAGTGCGATTACGAAATTTTTTAGACAAAAATAGTCTACGAGacaaatgcttatgatggtgaggtatagctaGTTTTAGAGCTAGAAATAGCAAGTTAAAATAAGGCTAGTCCGTTATCAACTTGAAAAAGTGGCACCGAGTCGGTGGTGCTTTATTTTGAAACAAAAAGGCCACCCTTCTGGGTGGCCTTTTTGCATTTAACAAAGAACTAACTTAGTTTTCCAACTGTTTTCCACGCCTgtcttaactagttcacgctgccgcaagcac	Synthetic DNA fragment containing the 16S promoter-spacer-sgRNA scaffold-5S terminator cassette, clone into ZraI cutted pR6K-loxWT2272.
Construction of pCC1-LPCure
Name	Sequence	Note
pCC1-KMW2-part2.fwd	CTCGTCGACAGCGACACACTTG	amplify 3702bp frag from pCC1FOS, fragment 1
repE.fwd	TTACCAGCTGCCTCAAAGTTACCAGC
repE.rev	AGGCATACGCTGGTAACTTTGAGGC	amplify 3391bp frag from pCC1FOS, fragment 2
3'CAT.rev	ctaattcccatgtcagccgttaagtgCATTAATGAATCGGCCAACGCGAACC
pR6K-Km.screenF1	CACTTAACGGCTGACATGGGAATTAGC	amplify 546bp frag from pR6K-Km-loxWT2272-Psi-gRNA-BsaI, fragment 3
3'oriT.rev1	ggtaatacggttatcCCTTTGGCTAGCCACTGGATTGC
5'P16S.fwd	ggctagccaaaggGATAACCGTATTACCGCCTTTGAGTGAG	amplify 499bp frag from pR6K-Km-loxWT2272-Psi-gRNA-BsaI, fragment 4
3'P16S.rev	agtcgcaggtgcatcacacctgctcagAAACATCTTTGGGTTTTTAAGAAACCCTAAACT
3'P16S.fwd	tgagcaggtgtgatgcacctgcgactGTTTTAGAGCTAGAAATAGCAAGTTAAAATAAGG	amplify 294bp frag from pR6K-Km-loxWT2272-Psi-gRNA-BsaI, fragment 5
pR6K-Km.screenR.plus	caagtgtgtcgctgtcgacgagCTGGCTTTCTACGTGTTCCGCTTCC
Construction of pCC1_LPCure_pw1
Name	Sequence	Note
Plu_cureArm.fwd	accgtattaccgcctttgagtgagGCCAATACTAAGTACCCCAAGGGGAC	amplify 1168bp+tail frag from P. luminescens subsp. laumondii TT01 gDNA,as DNA repair template
Plu_cureArm.rev	gtttattttgttatcattcCcctaggagGTAGTGGAAAAGATAATGCCGAAGCGG
Cas9-sgRNA.fwd	gtttGGGAATAGAGCCGTTGTCAA	anneal to form the spacer to target Cas9
Cas9-sgRNA.rev	aaacTTGACAACGGCTCTATTCCC
Primers for hpd gene deletion in A. salmonicida sbsp. Pectinolytica 34mel
Asa_Hpd_Larm.fwd	accgtattaccgcctttgagtgagctGTGGCCTGGTTTACCTAGTGCCAAGC	Together to amplify the upstream region of the hpd gene from A. salmonicida pectinolytica 34mel genomic DNA.
Asa_Hpd_Larm.rev	ggtccagtcggtagTACAGTCGCCAGCATTTGG
Asa_Hpd_Rarm.fwd	tgctggcgactgtaCTACCGACTGGACCAACTG	Together to amplify the downstream region of the hpd gene from A. salmonicida pectinolytica 34mel genomic DNA.
Asa_Hpd_Rarm.rev	tcgtttattttgttatcattcCcctaggagctCAGGTGATGACCGACACCTGATTGTG
Asa_Hpd_del.screenF	GCTTGCTGCGCTATATGTTGCG	Together for hpd gene deletion screening. amplify 1138bp fragment if deleted, or 2650bp if not.
Asa_Hpd_del.screenR	AGTTGAGGCGTACCACGCACAAG
Asa_Hpd_gRNA1.fwd	aaacAGAACCCAGCGATGCGTAAC	Anneal them together to form the spacer.
Asa_Hpd_gRNA1.rev	aaacGTTACGCATCGCTGGGTTCT
Primers for thioesterase gene deletion in P. simiae WCS417r
pvdL-del-Larm.fwd1	tcaacgggaaacgtcttgctcgaCTACGTGCAAACGTATCGCTATGGC	Together to amplify the upstream region of the thioesterase gene from P. simiae WCS417r genomic DNA.
pvdL-del-Larm.rev	cgaacaaggcgtagATGACGGAACAAGTATCCACAGGCAG
pvdL-del-Rarm.fwd	cttgttccgtcatCTACGCCTTGTTCGGTCACAGCC	Together to amplify the downstream region of the thioesterase gene from P. simiae WCS417r genomic DNA.
pvdL-del-Rarm.rev1	gcatgcatcgatagatctcgaATTCGAGAATTCGGGGGCTGCTTC
pvdL-del-screen.fwd	TGCTCCCACATTTCCTACAGCGG	Together for thioesterase gene deletion screening. amplify 1190bp fragment if deleted, or 1710bp if not.
pvdL-del-screen.rev	GGAAGTTCGAAGGCGTCCATCATGG
Psi_pvdL_gRNA1.fwd	gtttGCATACAGCGTGTTTCAGTT	Anneal them together to form the spacer.
Psi_pvdL_gRNA1.rev	aaacAACTGAAACACGCTGTATGC
Primers for flaG gene deletion in S. oneidensis MR-1
flaG-del-Larm.fwd1	gttatgcagcgaattcAGTCACCCCTGAACCAGAGGTGT	Together to amplify the upstream region of the flaG gene from S. oneidensis MR-1 genomic DNA.
flaG-del-Larm.rev	tctgtcggttcctAAGTGTTAGTGGATGCCGAGAAAGCG
flaG-del-Rarm.fwd	tccactaacacttAGGAACCGACAGATAAAGAAGATTTGTTACTGG	Together to amplify the downstream region of the flaG gene from S. oneidensis MR-1 genomic DNA.
flaG-del-Rarm.rev1	gccgctacaggaattcTACTGTAACCACTAAGACCCGCCTG
flaG-del-screen.fwd	GCAATGTCGAAGTATTGCCGGAACC	Together for flaG gene deletion screening. amplify 1213bp fragment if deleted, or 2122bp fragment if not.
flaG-del-screen.rev	TCCTAAAGATAAAAAAGCTGCTGCCGC
Son-flaG-gRNA.fwd	gaagTAGCTATACCTCACCATCATAAGCATTTGT	Anneal them together to form the spacer for targeting.
Son-flaG-gRNA.rev	aaacACAAATGCTTATGATGGTGAGGTATAGCTA
Primers for NRPS_1 deletion editing in P. luminescens subsp. laumondii TT01
Plu_pw1_Larm.fwd	accgtattaccgcctttgagtgagctCCATGTCCAAACATTAAATGGACTTGCTC	Together to amplify the upstream region of the targeted deletion region.
Plu_pw1_Larm.rev	agaatacggataacgTCTCACACAAATGTCCTGTAATGCAGGG
Plu_pw1_Rarm.fwd	gacatttgtgtgagaCGTTATCCGTATTCTTGATCCATCAGGCA	Together to amplify the downstream region of the targeted deletion region.
Plu_pw1_Rarm.rev	cgtttattttgttatcattcCcctaggagctTGCCCACTTTGTTATTTAACGTGAGTGGC
Plu_pw1_del.screenF	ACTCCATGAAGGCAATAGGCGTCAC	For deletion mutation screening.
Plu_pw1_del.screenR	CTTGGCGCGACATAACCTTGTTGG
Plu_pw1_gRNA.fwd	gaagTGCAGATTTATATTAATAGC	Anneal them together to form the spacer.
Plu_pw1_gRNA.rev	aaacGCTATTAATATAAATCTGCA
Primers for NRPS_2 deletion editing in P. luminescens subsp. laumondii TT01
Plu_pw2_Larm.fwd	accgtattaccgcctttgagtgagctGCTTCAATGGGAAGAGCCGGATGAG	Together to amplify the upstream region of the targeted deletion region.
Plu_pw2_Larm.rev	gttttcaagagcaacaTCAGAACAAAAAATCAAACTTGAGCGTCTTC
Plu_pw2_Rarm.fwd	tgattttttgttctgaTGTTGCTCTTGAAAACCTGGAATGCGA	Together to amplify the downstream region of the targeted deletion region.
Plu_pw2_Rarm.rev	tcgtttattttgttatcattcCcctaggagctGTGCCATTGTAGCAGGTTTAACAGACCC
Plu_pw2_del.screenF	GAGTGAAACGAGGTTATTTGCCCACTG	For deletion mutation screening.
Plu_pw2_del.screenR	GCGGCAAACTGGAGAGTTTTACCG
Plu_pw2_gRNA.fwd	gaagTAAATAGTTATGATAACTAT	Anneal them together to form the spacer.
Plu_pw2_gRNA.rev	aaacATAGTTATCATAACTATTTA
Primers for NRPS_3 deletion editing in P. luminescens subsp. laumondii TT01
Plu_pw3_Larm.fwd	accgtattaccgcctttgagtgagctTACCTGCATAGGGTGATATAGGATCGGT	Together to amplify the upstream region of the targeted deletion region.
Plu_pw3_Larm.rev	agaggatacgcccCCATCTTGTCAGGTTAAATCACATTTGGGTG
Plu_pw3_Rarm.fwd	acctgacaagatggGGGCGTATCCTCTGTTGTGTTGCA	Together to amplify the downstream region of the targeted deletion region.
Plu_pw3_Rarm.rev	gtcgtttattttgttatcattcCcctaggagctCCACAATATCATCGGCACTAATGCCAG
Plu_pw3_del.screenF	TGAAGCATTGATGATTTTTCTAAGCCCCG	For deletion mutation screening.
Plu_pw3_del.screenR	GGTAGCAACAGCAATAAATCGAGCGC
Plu_pw3_gRNA.fwd	gaagGTATACATATCCAAGTTACT	Anneal them together to form the spacer.
Plu_pw3_gRNA.rev	aaacAGTAACTTGGATATGTATAC
Primers for NRPS_4 deletion editing in P. luminescens subsp. laumondii TT01
Plu_pw4_Larm.fwd	accgtattaccgcctttgagtgagctGCCTACGTCTCTATGTTGGAGGCAAATG	Together to amplify the upstream region of the targeted deletion region.
Plu_pw4_Larm.rev	gcacggatgagtgGTCGCGATGCATCTTGAAATCCATTGG
Plu_pw4_Rarm.fwd	agatgcatcgcgacCACTCATCCGTGCGGTACTGTTTACG	Together to amplify the downstream region of the targeted deletion region.
Plu_pw4_Rarm.rev	gtcgtttattttgttatcattcCcctaggagctCGTGTGCATCAGGAGTTGCTGAAAAGT
Plu_pw4_del.screenF	ACCCATTCAATGAGCCGGGTAAATACG	For deletion mutation screening.
Plu_pw4_del.screenR	TCACGATTTTCAAGAATGTCGAGACTAACC
Plu_pw4_gRNA.fwd	gaagATCGAGATATTCTTATTTAT	Anneal them together to form the spacer.
Plu_pw4_gRNA.rev	aaacATAAATAAGAATATCTCGAT
Primers for NRPS_5 deletion editing in P. luminescens subsp. laumondii TT01
Plu_pw5_Larm.fwd	accgtattaccgcctttgagtgagctGGTGGGTAGATGGGAGATGCCATCATC	Together to amplify the upstream region of the targeted deletion region.
Plu_pw5_Larm.rev	tggcgtaacaccaTGCGTTATATTTACAATCAGAATATATATACACAG
Plu_pw5_Rarm.fwd	gattgtaaatataacgcaTGGTGTTACGCCAACGATGGCATTGG	Together to amplify the downstream region of the targeted deletion region.
Plu_pw5_Rarm.rev	gtcgtttattttgttatcattcCcctaggagctACCGCAGTTGGTATTGCGATTTAGGC
Plu_pw5_del.screenF	CTTACATTGCCACTTAATTGGCACTCTTC	For deletion mutation screening.
Plu_pw5_del.screenR	TCCGGCAAAGGTTCAGTTGTGTTATTG
Plu_pw5_gRNA.fwd	gaagCCCTATTCCGTTAGCCCTGA	Anneal them together to form the spacer.
Plu_pw5_gRNA.rev	aaacTCAGGGCTAACGGAATAGGG
Primers for NRPS_6 deletion editing in P. luminescens subsp. laumondii TT01
Plu_pw6_Larm.fwd	accgtattaccgcctttgagtgagctTGTGGAGGAGGGGGCTTTAATATATGTGTTC	Together to amplify the upstream region of the targeted deletion region.
Plu_pw6_Larm.rev	ggcaattggtgatcAGAACGGGAAATGGTTATTCATGAAACG
Plu_pw6_Rarm.fwd	ccatttcccgttctGATCACCAATTGCCGTTGTCATTTGCG	Together to amplify the downstream region of the targeted deletion region.
Plu_pw6_Rarm.rev	tcgtttattttgttatcattcCcctaggagctGCGCCAATAATCAGATTGGGACTGTATG
Plu_pw6_del.screenF	CGAAAGGCTTGCACTCAATCTGTAGTG	For deletion mutation screening.
Plu_pw6_del.screenR	TCAGTCGGCAAATCCAGGAGAACC
Plu_pw6_gRNA.fwd	gaagTACCCGTTTTTATTTCACCG	Anneal them together to form the spacer.
Plu_pw6_gRNA.rev	aaacCGGTGAAATAAAAACGGGTA
Primers for NRPS_7 deletion editing in P. luminescens subsp. laumondii TT01
Plu_pw7_Larm.fwd	ccgtattaccgcctttgagtgagctCGGGTATACATTTGTAATTGAACTATTAGTTGATT	Together to amplify the upstream region of the targeted deletion region.
Plu_pw7_Larm.rev	gccgtcctgcaacACCAATATTTCTTTCTCACTTCTTGCCCCC
Plu_pw7_Rarm.fwd	gagaaagaaatattggtGTTGCAGGACGGCATTTTGTTCCAC	Together to amplify the downstream region of the targeted deletion region.
Plu_pw7_Rarm.rev	gtcgtttattttgttatcattcCcctaggagctTGACTACGCAGACGGTGATTCAAGCTG
Plu_pw7_del.screenF	AGTGTGTTATGAATTACTTTTAACCCAGGCT	For deletion mutation screening.
Plu_pw7_del.screenR	TCCTGACCACTGGTACACGACAATACC
Plu_pw7_gRNA.fwd	gaagAGTGCCGTTCCGTCATCTGG	Anneal them together to form the spacer.
Plu_pw7_gRNA.rev	aaacCCAGATGACGGAACGGCACT
Primers for NRPS_9 deletion editing in P. luminescens subsp. laumondii TT01
Plu_pw9_Larm.fwd	accgtattaccgcctttgagtgagctGACCGCTTGGATGGAAAGGTTGTATGTC	Together to amplify the upstream region of the targeted deletion region.
Plu_pw9_Larm.rev	ccattgtctctggcGCTCAATTAATTTACTGCAACTTTTGTTGACTGATCC
Plu_pw9_Rarm.fwd	cagtaaattaattgagcGCCAGAGACAATGGATTACCGTTACCAG	Together to amplify the downstream region of the targeted deletion region.
Plu_pw9_Rarm.rev	tcgtttattttgttatcattcCcctaggagctACGTAAATCAGCAGCCAATCTCTCATGC
Plu_pw9_del.screenF	TGGTTCTGTAGCCTATCTCATTGATTCTACG	For deletion mutation screening.
Plu_pw9_del.screenR	CAACCGGTACCATATAGTCAGGTAAAATCG
Plu_pw9_gRNA.fwd	gaagCGGTATCTAAGTCTCTTGGA	Anneal them together to form the spacer.
Plu_pw9_gRNA.rev	aaacTCCAAGAGACTTAGATACCG
Primers for NRPS_10 deletion editing in P. luminescens subsp. laumondii TT01
Plu_pw10_Larm.fwd	accgtattaccgcctttgagtgagctGCTTGGGCGTGCAATTTTGCTCTCTTC	Together to amplify the upstream region of the targeted deletion region.
Plu_pw10_Larm.rev	cgcaacgaattaggACTGGCATGAGTATTAAATCCCTGCTG
Plu_pw10_Rarm.fwd	aatactcatgccagtCCTAATTCGTTGCGCATTGATCCAACTG	Together to amplify the downstream region of the targeted deletion region.
Plu_pw10_Rarm.rev	cgtttattttgttatcattcCcctaggagctCACATCCGGCATGTCGGATAAATCGATAC
Plu_pw10_del.screenF	TGACCGGATGCGGTTATTCGTTTAG	For deletion mutation screening.
Plu_pw10_del.screenR	GAACGGCAGATCTTGATGCTCCTGC
Plu_pw10_gRNA.fwd	gaagCCAAGAGAATGTGCTGTCTG	Anneal them together to form the spacer.
Plu_pw10_gRNA.rev	aaacCAGACAGCACATTCTCTTGG
Primers for NRPS_11 deletion editing in P. luminescens subsp. laumondii TT01
Plu_pw11_Larm.fwd	accgtattaccgcctttgagtgagctTGAGGGGGTGATAAGAAAATCCGAACTC	Together to amplify the upstream region of the targeted deletion region.
Plu_pw11_Larm.rev	tgtaatcagccagtCAGGCAATTAACGTCGTAATATTTAATTCTCTGC
Plu_pw11_Rarm.fwd	gacgttaattgcctgACTGGCTGATTACATGTTGCCTGTTGC	Together to amplify the downstream region of the targeted deletion region.
Plu_pw11_Rarm.rev	tcgtttattttgttatcattcCcctaggagctGCTCTACGATCTTATCAAGCGCATGGAG
Plu_pw11_del.screenF	TCCTGCCTCATTAGACGTCATTCGAG	For deletion mutation screening.
Plu_pw11_del.screenR	CCACTTGAACCGATGTGGTTAAATCCTG
Plu_pw11_gRNA.fwd	gaagAAACCTGTATGTATCGGGAG	Anneal them together to form the spacer.
Plu_pw11_gRNA.rev	aaacCTCCCGATACATACAGGTTT
