# Supplementary material for: Bacterial genome editing by coupling Cre-lox and CRISPR-Cas9 systems
Source: PLoS One. 2020 Nov 4;15(11):e0241867. doi: 10.1371/journal.pone.0241867 (PMC7641437; doi:10.1371/journal.pone.0241867)
Supplement: S1 File — (ZIP) [file pone.0241867.s013.zip]

Archive with 32 entries (29 files):
- off-target-analysis-Archive/
- off-target-analysis-Archive/3-lox-PlosOne_Supp_File_1_off-target report.docx
- __MACOSX/
- __MACOSX/off-target-analysis-Archive/
- __MACOSX/off-target-analysis-Archive/._3-lox-PlosOne_Supp_File_1_off-target report.docx
- off-target-analysis-Archive/Aeromonas-target-AGAACCCAGCGATGCGTAAC-TGG.xlsx
- __MACOSX/off-target-analysis-Archive/._Aeromonas-target-AGAACCCAGCGATGCGTAAC-TGG.xlsx
- off-target-analysis-Archive/luminescensTarget1-TGCAGATTTATATTAATAGC-AGG.xlsx
- __MACOSX/off-target-analysis-Archive/._luminescensTarget1-TGCAGATTTATATTAATAGC-AGG.xlsx
- off-target-analysis-Archive/luminescensTarget10-AAACCTGTATGTATCGGGAG-AGG.xlsx
- __MACOSX/off-target-analysis-Archive/._luminescensTarget10-AAACCTGTATGTATCGGGAG-AGG.xlsx
- off-target-analysis-Archive/luminescensTarget2-TAAATAGTTATGATAACTAT-AGG.xlsx
- __MACOSX/off-target-analysis-Archive/._luminescensTarget2-TAAATAGTTATGATAACTAT-AGG.xlsx
- off-target-analysis-Archive/luminescensTarget3-GTATACATATCCAAGTTACT-TGG.xlsx
- __MACOSX/off-target-analysis-Archive/._luminescensTarget3-GTATACATATCCAAGTTACT-TGG.xlsx
- off-target-analysis-Archive/luminescensTarget4-ATCGAGATATTCTTATTTAT-AGG.xlsx
- __MACOSX/off-target-analysis-Archive/._luminescensTarget4-ATCGAGATATTCTTATTTAT-AGG.xlsx
- off-target-analysis-Archive/luminescensTarget5-CCCTATTCCGTTAGCCCTGA-TGG.xlsx
- __MACOSX/off-target-analysis-Archive/._luminescensTarget5-CCCTATTCCGTTAGCCCTGA-TGG.xlsx
- off-target-analysis-Archive/luminescensTarget6-TACCCGTTTTTATTTCACCG-AGG.xlsx
- __MACOSX/off-target-analysis-Archive/._luminescensTarget6-TACCCGTTTTTATTTCACCG-AGG.xlsx
- off-target-analysis-Archive/luminescensTarget7-AGTGCCGTTCCGTCATCTGG-TGG.xlsx
- __MACOSX/off-target-analysis-Archive/._luminescensTarget7-AGTGCCGTTCCGTCATCTGG-TGG.xlsx
- off-target-analysis-Archive/luminescensTarget8-CGGTATCTAAGTCTCTTGGA-TGG.xlsx
- __MACOSX/off-target-analysis-Archive/._luminescensTarget8-CGGTATCTAAGTCTCTTGGA-TGG.xlsx
- off-target-analysis-Archive/luminescensTarget9-CCAAGAGAATGTGCTGTCTG-AGG.xlsx
- __MACOSX/off-target-analysis-Archive/._luminescensTarget9-CCAAGAGAATGTGCTGTCTG-AGG.xlsx
- off-target-analysis-Archive/Pseudomonas-target-GCATACAGCGTGTTTCAGTT-TGG .xlsx
- __MACOSX/off-target-analysis-Archive/._Pseudomonas-target-GCATACAGCGTGTTTCAGTT-TGG .xlsx
- off-target-analysis-Archive/Shewanella-target-ACAAATGCTTATGATGGTGAGGTATAGCTA-TGG.xlsx
- __MACOSX/off-target-analysis-Archive/._Shewanella-target-ACAAATGCTTATGATGGTGAGGTATAGCTA-TGG.xlsx
- __MACOSX/._off-target-analysis-Archive
