# Supplementary material for: Bacterial genome editing by coupling Cre-lox and CRISPR-Cas9 systems
Source: PLoS One. 2020 Nov 4;15(11):e0241867. doi: 10.1371/journal.pone.0241867 (PMC7641437; doi:10.1371/journal.pone.0241867)
Supplement: S1 File — (ZIP) [file pone.0241867.s013.zip › off-target-analysis-Archive/Aeromonas-target-AGAACCCAGCGATGCGTAAC-TGG.xlsx]

## Sheet: salmonicida-cctop
Input:	ATTTCCAGGCACTGTTCGAATCCATTGAACTGGACCAGATCCGCCGTGGTGTACTGCATGGAGAACCCAGCGATGCGTAACTGGATAAGCTTTCCCCATCGGGAGGGAACTCACTCCCGTCAGGCGCATGCCGACCTGCCAGAG
PAM:	NGG
Target site length:	23
Target site 5' limitation:	NN
Target site 3' limitation:	NN
Core length:	12
Core MM:	2
Total MM:	5
T1	GGCACTGTTCGAATCCATTGAACTGG	1000
Oligo fwd	TAGGCACTGTTCGAATCCATTGAAC
Oligo rev	AAACGTTCAATGGATTCGAACAGTG
Chromosome	start	end	strand	MM	target_seq	PAM	alignment	distance	position	gene name	gene id
NZ_CP022426.1	2344799	2344824	+	0	GGCACTGTTCGAATCCATTGAAC	TGG	|||||||||||[||||||||||||]PAM	0	Exonic	1000	hppD
T2	ATTGAACTGGACCAGATCCGCCGTGG	1000
Oligo adding fwd	TAggATTGAACTGGACCAGATCCGCCG
Oligo adding rev	AAACCGGCGGATCTGGTCCAGTTCAAT
Oligo substituting fwd	TAggTGAACTGGACCAGATCCGCCG
Oligo substituting rev	AAACCGGCGGATCTGGTCCAGTTCA
Chromosome	start	end	strand	MM	target_seq	PAM	alignment	distance	position	gene name	gene id
NZ_CP022426.1	2344815	2344840	+	0	ATTGAACTGGACCAGATCCGCCG	TGG	|||||||||||[||||||||||||]PAM	0	Exonic	1000	hppD
T3	CAGATCCGCCGTGGTGTACTGCATGG	1000
Oligo adding fwd	TAggCAGATCCGCCGTGGTGTACTGCA
Oligo adding rev	AAACTGCAGTACACCACGGCGGATCTG
Oligo substituting fwd	TAggGATCCGCCGTGGTGTACTGCA
Oligo substituting rev	AAACTGCAGTACACCACGGCGGATC
Chromosome	start	end	strand	MM	target_seq	PAM	alignment	distance	position	gene name	gene id
NZ_CP022426.1	2344827	2344852	+	0	CAGATCCGCCGTGGTGTACTGCA	TGG	|||||||||||[||||||||||||]PAM	0	Exonic	1000	hppD
T4	TGGAGAACCCAGCGATGCGTAACTGG	1000
Oligo adding fwd	TAggTGGAGAACCCAGCGATGCGTAAC
Oligo adding rev	AAACGTTACGCATCGCTGGGTTCTCCA
Oligo substituting fwd	TAggGAGAACCCAGCGATGCGTAAC
Oligo substituting rev	AAACGTTACGCATCGCTGGGTTCTC
Chromosome	start	end	strand	MM	target_seq	PAM	alignment	distance	position	gene name	gene id
NZ_CP022426.1	2344850	2344875	+	0	TGGAGAACCCAGCGATGCGTAAC	TGG	|||||||||||[||||||||||||]PAM	0	Exonic	1000	hppD
T5	CTGGATAAGCTTTCCCCATCGGGAGG	1000
Oligo adding fwd	TAggCTGGATAAGCTTTCCCCATCGGG
Oligo adding rev	AAACCCCGATGGGGAAAGCTTATCCAG
Oligo substituting fwd	TAggGGATAAGCTTTCCCCATCGGG
Oligo substituting rev	AAACCCCGATGGGGAAAGCTTATCC
Chromosome	start	end	strand	MM	target_seq	PAM	alignment	distance	position	gene name	gene id
NZ_CP022426.1	2344872	2344897	+	0	CTGGATAAGCTTTCCCCATCGGG	AGG	|||||||||||[||||||||||||]PAM	0	Exonic	1000	Asalp_RS11165
T6	TCGGGAGGGAACTCACTCCCGTCAGG	1000
Oligo adding fwd	TAggTCGGGAGGGAACTCACTCCCGTC
Oligo adding rev	AAACGACGGGAGTGAGTTCCCTCCCGA
Oligo substituting fwd	TAggGGGAGGGAACTCACTCCCGTC
Oligo substituting rev	AAACGACGGGAGTGAGTTCCCTCCC
Chromosome	start	end	strand	MM	target_seq	PAM	alignment	distance	position	gene name	gene id
NZ_CP022426.1	2344890	2344915	+	0	TCGGGAGGGAACTCACTCCCGTC	AGG	|||||||||||[||||||||||||]PAM	0	Exonic	1000	Asalp_RS11165
T7	CTGGCAGGTCGGCATGCGCCTGACGG	1000
Oligo adding fwd	TAggCTGGCAGGTCGGCATGCGCCTGA
Oligo adding rev	AAACTCAGGCGCATGCCGACCTGCCAG
Oligo substituting fwd	TAggGGCAGGTCGGCATGCGCCTGA
Oligo substituting rev	AAACTCAGGCGCATGCCGACCTGCC
Chromosome	start	end	strand	MM	target_seq	PAM	alignment	distance	position	gene name	gene id
NZ_CP022426.1	2344908	2344933	-	0	CTGGCAGGTCGGCATGCGCCTGA	CGG	|||||||||||[||||||||||||]PAM	0	Exonic	1000	Asalp_RS11165
T8	TGGCAGGTCGGCATGCGCCTGACGGG	1000
Oligo adding fwd	TAggTGGCAGGTCGGCATGCGCCTGAC
Oligo adding rev	AAACGTCAGGCGCATGCCGACCTGCCA
Oligo substituting fwd	TAggGCAGGTCGGCATGCGCCTGAC
Oligo substituting rev	AAACGTCAGGCGCATGCCGACCTGC
Chromosome	start	end	strand	MM	target_seq	PAM	alignment	distance	position	gene name	gene id
NZ_CP022426.1	2344907	2344932	-	0	TGGCAGGTCGGCATGCGCCTGAC	GGG	|||||||||||[||||||||||||]PAM	0	Exonic	1000	Asalp_RS11165
T9	GACGGGAGTGAGTTCCCTCCCGATGG	1000
Oligo adding fwd	TAgGACGGGAGTGAGTTCCCTCCCGA
Oligo adding rev	AAACTCGGGAGGGAACTCACTCCCGT
Oligo substituting fwd	TAGgCGGGAGTGAGTTCCCTCCCGA
Oligo substituting rev	AAACTCGGGAGGGAACTCACTCCCG
Chromosome	start	end	strand	MM	target_seq	PAM	alignment	distance	position	gene name	gene id
NZ_CP022426.1	2344887	2344912	-	0	GACGGGAGTGAGTTCCCTCCCGA	TGG	|||||||||||[||||||||||||]PAM	0	Exonic	1000	Asalp_RS11165
T10	ACGGGAGTGAGTTCCCTCCCGATGGG	1000
Oligo adding fwd	TAggACGGGAGTGAGTTCCCTCCCGAT
Oligo adding rev	AAACATCGGGAGGGAACTCACTCCCGT
Oligo substituting fwd	TAggGGGAGTGAGTTCCCTCCCGAT
Oligo substituting rev	AAACATCGGGAGGGAACTCACTCCC
Chromosome	start	end	strand	MM	target_seq	PAM	alignment	distance	position	gene name	gene id
NZ_CP022426.1	2344886	2344911	-	0	ACGGGAGTGAGTTCCCTCCCGAT	GGG	|||||||||||[||||||||||||]PAM	0	Exonic	1000	Asalp_RS11165
T11	CGGGAGTGAGTTCCCTCCCGATGGGG	1000
Oligo adding fwd	TAggCGGGAGTGAGTTCCCTCCCGATG
Oligo adding rev	AAACCATCGGGAGGGAACTCACTCCCG
Oligo substituting fwd	TAggGGAGTGAGTTCCCTCCCGATG
Oligo substituting rev	AAACCATCGGGAGGGAACTCACTCC
Chromosome	start	end	strand	MM	target_seq	PAM	alignment	distance	position	gene name	gene id
NZ_CP022426.1	2344885	2344910	-	0	CGGGAGTGAGTTCCCTCCCGATG	GGG	|||||||||||[||||||||||||]PAM	0	Exonic	1000	Asalp_RS11165
T12	AAGCTTATCCAGTTACGCATCGCTGG	1000
Oligo adding fwd	TAggAAGCTTATCCAGTTACGCATCGC
Oligo adding rev	AAACGCGATGCGTAACTGGATAAGCTT
Oligo substituting fwd	TAggGCTTATCCAGTTACGCATCGC
Oligo substituting rev	AAACGCGATGCGTAACTGGATAAGC
Chromosome	start	end	strand	MM	target_seq	PAM	alignment	distance	position	gene name	gene id
NZ_CP022426.1	2344858	2344883	-	0	AAGCTTATCCAGTTACGCATCGC	TGG	|||||||||||[||||||||||||]PAM	0	Exonic	1000	hppD
T13	AGCTTATCCAGTTACGCATCGCTGGG	1000
Oligo adding fwd	TAggAGCTTATCCAGTTACGCATCGCT
Oligo adding rev	AAACAGCGATGCGTAACTGGATAAGCT
Oligo substituting fwd	TAggCTTATCCAGTTACGCATCGCT
Oligo substituting rev	AAACAGCGATGCGTAACTGGATAAG
Chromosome	start	end	strand	MM	target_seq	PAM	alignment	distance	position	gene name	gene id
NZ_CP022426.1	2344857	2344882	-	0	AGCTTATCCAGTTACGCATCGCT	GGG	|||||||||||[||||||||||||]PAM	0	Exonic	1000	hppD
T14	GTTCAATGGATTCGAACAGTGCCTGG	1000
Oligo adding fwd	TAgGTTCAATGGATTCGAACAGTGCC
Oligo adding rev	AAACGGCACTGTTCGAATCCATTGAA
Oligo substituting fwd	TAGgTCAATGGATTCGAACAGTGCC
Oligo substituting rev	AAACGGCACTGTTCGAATCCATTGA
Chromosome	start	end	strand	MM	target_seq	PAM	alignment	distance	position	gene name	gene id
NZ_CP022426.1	2344796	2344821	-	0	GTTCAATGGATTCGAACAGTGCC	TGG	|||||||||||[||||||||||||]PAM	0	Exonic	1000	hppD
T15	TGGGTTCTCCATGCAGTACACCACGG	825
Oligo adding fwd	TAggTGGGTTCTCCATGCAGTACACCA
Oligo adding rev	AAACTGGTGTACTGCATGGAGAACCCA
Oligo substituting fwd	TAggGGTTCTCCATGCAGTACACCA
Oligo substituting rev	AAACTGGTGTACTGCATGGAGAACC
Chromosome	start	end	strand	MM	target_seq	PAM	alignment	distance	position	gene name	gene id
NZ_CP022426.1	2344835	2344860	-	0	TGGGTTCTCCATGCAGTACACCA	CGG	|||||||||||[||||||||||||]PAM	0	Exonic	1000	hppD
NZ_CP022426.1	3391816	3391841	+	4	TGGCTTCGCCATGCAGGACACGA	GGG	|||-|||-|||[|||||-||||-|]PAM	300	Intergenic	1000	Asalp_RS15845
T16	ACGGCGGATCTGGTCCAGTTCAATGG	467
Oligo adding fwd	TAggACGGCGGATCTGGTCCAGTTCAA
Oligo adding rev	AAACTTGAACTGGACCAGATCCGCCGT
Oligo substituting fwd	TAggGGCGGATCTGGTCCAGTTCAA
Oligo substituting rev	AAACTTGAACTGGACCAGATCCGCC
Chromosome	start	end	strand	MM	target_seq	PAM	alignment	distance	position	gene name	gene id
NZ_CP022426.1	2344813	2344838	-	0	ACGGCGGATCTGGTCCAGTTCAA	TGG	|||||||||||[||||||||||||]PAM	0	Exonic	1000	hppD
NZ_CP022426.1	1902964	1902989	+	5	GCCGGGGATCTGGTCAAGGTCAA	TGG	-|-|-||||||[||||-||-||||]PAM	0	Exonic	1000	rluF
T17	CATGCAGTACACCACGGCGGATCTGG	433
Oligo adding fwd	TAggCATGCAGTACACCACGGCGGATC
Oligo adding rev	AAACGATCCGCCGTGGTGTACTGCATG
Oligo substituting fwd	TAggTGCAGTACACCACGGCGGATC
Oligo substituting rev	AAACGATCCGCCGTGGTGTACTGCA
Chromosome	start	end	strand	MM	target_seq	PAM	alignment	distance	position	gene name	gene id
NZ_CP022426.1	2344826	2344851	-	0	CATGCAGTACACCACGGCGGATC	TGG	|||||||||||[||||||||||||]PAM	0	Exonic	1000	hppD
NZ_CP022426.1	3513720	3513745	-	5	CAGTGAGTACACCGCGCCGGATC	AGG	||---||||||[||-||-||||||]PAM	0	Exonic	1000	Asalp_RS16440
NZ_CP022426.1	4952326	4952351	-	5	CATGCCCTCCATCACGGCGGCTC	AGG	|||||--|-||[-||||||||-||]PAM	0	Exonic	1000	Asalp_RS23120
T18	GTTCTCCATGCAGTACACCACGGCGG	333
Oligo adding fwd	TAgGTTCTCCATGCAGTACACCACGG
Oligo adding rev	AAACCCGTGGTGTACTGCATGGAGAA
Oligo substituting fwd	TAGgTCTCCATGCAGTACACCACGG
Oligo substituting rev	AAACCCGTGGTGTACTGCATGGAGA
Chromosome	start	end	strand	MM	target_seq	PAM	alignment	distance	position	gene name	gene id
NZ_CP022426.1	2344832	2344857	-	0	GTTCTCCATGCAGTACACCACGG	CGG	|||||||||||[||||||||||||]PAM	0	Exonic	1000	hppD
NZ_CP022426.1	3141267	3141292	-	5	GATCTCCTTGTAGGAGACCACGG	TGG	|-|||||-||-[||-|-|||||||]PAM	0	Exonic	1000	Asalp_RS14695
T19	GTAACTGGATAAGCTTTCCCCATCGG	269
Oligo adding fwd	TAgGTAACTGGATAAGCTTTCCCCAT
Oligo adding rev	AAACATGGGGAAAGCTTATCCAGTTA
Oligo substituting fwd	TAGgAACTGGATAAGCTTTCCCCAT
Oligo substituting rev	AAACATGGGGAAAGCTTATCCAGTT
Chromosome	start	end	strand	MM	target_seq	PAM	alignment	distance	position	gene name	gene id
NZ_CP022426.1	2344868	2344893	+	0	GTAACTGGATAAGCTTTCCCCAT	CGG	|||||||||||[||||||||||||]PAM	0	Exonic	1000	hppD
NZ_CP022426.1	634776	634801	+	5	GTAAATTGAAAGGCCTTCCCCAT	CGG	||||-|-||-|[-||-||||||||]PAM	311	Intergenic	1000	Asalp_RS03170
T20	TAACTGGATAAGCTTTCCCCATCGGG	197
Oligo adding fwd	TAggTAACTGGATAAGCTTTCCCCATC
Oligo adding rev	AAACGATGGGGAAAGCTTATCCAGTTA
Oligo substituting fwd	TAggACTGGATAAGCTTTCCCCATC
Oligo substituting rev	AAACGATGGGGAAAGCTTATCCAGT
Chromosome	start	end	strand	MM	target_seq	PAM	alignment	distance	position	gene name	gene id
NZ_CP022426.1	2344869	2344894	+	0	TAACTGGATAAGCTTTCCCCATC	GGG	|||||||||||[||||||||||||]PAM	0	Exonic	1000	hppD
NZ_CP022426.1	634777	634802	+	5	TAAATTGAAAGGCCTTCCCCATC	GGG	|||-|-||-|-[||-|||||||||]PAM	310	Intergenic	1000	Asalp_RS03170
T21	TGGATAAGCTTTCCCCATCGGGAGGG	0
Oligo adding fwd	TAggTGGATAAGCTTTCCCCATCGGGA
Oligo adding rev	AAACTCCCGATGGGGAAAGCTTATCCA
Oligo substituting fwd	TAggGATAAGCTTTCCCCATCGGGA
Oligo substituting rev	AAACTCCCGATGGGGAAAGCTTATC
Chromosome	start	end	strand	MM	target_seq	PAM	alignment	distance	position	gene name	gene id
NZ_CP022426.1	2344873	2344898	+	0	TGGATAAGCTTTCCCCATCGGGA	GGG	|||||||||||[||||||||||||]PAM	0	Exonic	1000	Asalp_RS11165
NZ_CP022426.1	634781	634806	+	4	TTGAAAGGCCTTCCCCATCGGGA	AGG	|-||-|-||-|[||||||||||||]PAM	306	Intergenic	1000	Asalp_RS03170
