# Supplementary material for: Bacterial genome editing by coupling Cre-lox and CRISPR-Cas9 systems
Source: PLoS One. 2020 Nov 4;15(11):e0241867. doi: 10.1371/journal.pone.0241867 (PMC7641437; doi:10.1371/journal.pone.0241867)
Supplement: S1 File — (ZIP) [file pone.0241867.s013.zip › off-target-analysis-Archive/luminescensTarget1-TGCAGATTTATATTAATAGC-AGG.xlsx]

## Sheet: luminescensTarget1-TGCAGATTTATA
Input:	TGCCATTATGTCCAGTCAGTAAAAAGAGAATATCAGTTATTTTTGTGATTAATGTTTTTTAGATGCAGATTTATATTAATAGCAGGTAAATAGTTAATTGATAAATAGAATATTCCTATTATATTTTTAAATGGTTATTAACTTAGGTG
PAM:	NGG
Target site length:	23
Target site 5' limitation:	NN
Target site 3' limitation:	NN
Core length:	12
Core MM:	2
Total MM:	5
T1	AGATGCAGATTTATATTAATAGCAGG	1000
Oligo adding fwd	TAggAGATGCAGATTTATATTAATAGC
Oligo adding rev	AAACGCTATTAATATAAATCTGCATCT
Oligo substituting fwd	TAggATGCAGATTTATATTAATAGC
Oligo substituting rev	AAACGCTATTAATATAAATCTGCAT
Chromosome	start	end	strand	MM	target_seq	PAM	alignment	distance	position	gene name	gene id
NC_005126.1	1021341	1021366	+	0	AGATGCAGATTTATATTAATAGC	AGG	|||||||||||[||||||||||||]PAM	259	Intergenic	1000	PLU_RS04465
T2	TATTTTTAAATGGTTATTAACTTAGG	1000
Oligo adding fwd	TAggTATTTTTAAATGGTTATTAACTT
Oligo adding rev	AAACAAGTTAATAACCATTTAAAAATA
Oligo substituting fwd	TAggTTTTTAAATGGTTATTAACTT
Oligo substituting rev	AAACAAGTTAATAACCATTTAAAAA
Chromosome	start	end	strand	MM	target_seq	PAM	alignment	distance	position	gene name	gene id
NC_005126.1	1021402	1021427	+	0	TATTTTTAAATGGTTATTAACTT	AGG	|||||||||||[||||||||||||]PAM	198	Intergenic	1000	PLU_RS04465
T3	ACTGATATTCTCTTTTTACTGACTGG	1000
Oligo adding fwd	TAggACTGATATTCTCTTTTTACTGAC
Oligo adding rev	AAACGTCAGTAAAAAGAGAATATCAGT
Oligo substituting fwd	TAggTGATATTCTCTTTTTACTGAC
Oligo substituting rev	AAACGTCAGTAAAAAGAGAATATCA
Chromosome	start	end	strand	MM	target_seq	PAM	alignment	distance	position	gene name	gene id
NC_005126.1	1021292	1021317	-	0	ACTGATATTCTCTTTTTACTGAC	TGG	|||||||||||[||||||||||||]PAM	308	Intergenic	1000	PLU_RS04465
T4	CTCTTTTTACTGACTGGACATAATGG	1000
Oligo adding fwd	TAggCTCTTTTTACTGACTGGACATAA
Oligo adding rev	AAACTTATGTCCAGTCAGTAAAAAGAG
Oligo substituting fwd	TAggCTTTTTACTGACTGGACATAA
Oligo substituting rev	AAACTTATGTCCAGTCAGTAAAAAG
Chromosome	start	end	strand	MM	target_seq	PAM	alignment	distance	position	gene name	gene id
NC_005126.1	1021283	1021308	-	0	CTCTTTTTACTGACTGGACATAA	TGG	|||||||||||[||||||||||||]PAM	317	Intergenic	1000	PLU_RS04465
T5	AATATTCCTATTATATTTTTAAATGG	29
Oligo adding fwd	TAggAATATTCCTATTATATTTTTAAA
Oligo adding rev	AAACTTTAAAAATATAATAGGAATATT
Oligo substituting fwd	TAggTATTCCTATTATATTTTTAAA
Oligo substituting rev	AAACTTTAAAAATATAATAGGAATA
Chromosome	start	end	strand	MM	target_seq	PAM	alignment	distance	position	gene name	gene id
NC_005126.1	1021389	1021414	+	0	AATATTCCTATTATATTTTTAAA	TGG	|||||||||||[||||||||||||]PAM	211	Intergenic	1000	PLU_RS04465
NC_005126.1	1944120	1944145	-	4	AATATTTCCATTCTATTTTTATA	TGG	||||||-|-||[|-||||||||-|]PAM	35	Intergenic	1000	PLU_RS08195
T6	TAATAACCATTTAAAAATATAATAGG	0
Oligo adding fwd	TAggTAATAACCATTTAAAAATATAAT
Oligo adding rev	AAACATTATATTTTTAAATGGTTATTA
Oligo substituting fwd	TAggATAACCATTTAAAAATATAAT
Oligo substituting rev	AAACATTATATTTTTAAATGGTTAT
Chromosome	start	end	strand	MM	target_seq	PAM	alignment	distance	position	gene name	gene id
NC_005126.1	1021395	1021420	-	0	TAATAACCATTTAAAAATATAAT	AGG	|||||||||||[||||||||||||]PAM	205	Intergenic	1000	PLU_RS04465
NC_005126.1	2819171	2819196	-	5	TATTAAACGTTTAAAAAAACAAT	CGG	||-|||-|-||[||||||-|-|||]PAM	0	Exonic	1000	PLU_RS11915
