# Supplementary material for: Bacterial genome editing by coupling Cre-lox and CRISPR-Cas9 systems
Source: PLoS One. 2020 Nov 4;15(11):e0241867. doi: 10.1371/journal.pone.0241867 (PMC7641437; doi:10.1371/journal.pone.0241867)
Supplement: S1 File — (ZIP) [file pone.0241867.s013.zip › off-target-analysis-Archive/luminescensTarget2-TAAATAGTTATGATAACTAT-AGG.xlsx]

## Sheet: luminescensTarget2-TAAATAGTTATG
Input:	ATATTTTATGAATACTTGATTAATTAATGATATTATCCTCAGCTCAATGAAATAGAAAGTAATAATAAATAGTTATGATAACTATAGGATTAACACACTTAAAATAACCAATAAATTTATTGAGGTAATAAATGAAAGATAACATTGCT
PAM:	NGG
Target site length:	23
Target site 5' limitation:	NN
Target site 3' limitation:	NN
Core length:	12
Core MM:	2
Total MM:	5
T1	TAATAAATAGTTATGATAACTATAGG	1000
Oligo adding fwd	TAggTAATAAATAGTTATGATAACTAT
Oligo adding rev	AAACATAGTTATCATAACTATTTATTA
Oligo substituting fwd	TAggATAAATAGTTATGATAACTAT
Oligo substituting rev	AAACATAGTTATCATAACTATTTAT
Chromosome	start	end	strand	MM	target_seq	PAM	alignment	distance	position	gene name	gene id
NC_005126.1	1277213	1277238	+	0	TAATAAATAGTTATGATAACTAT	AGG	|||||||||||[||||||||||||]PAM	44	Intergenic	1000	PLU_RS05480
T2	TTACTTTCTATTTCATTGAGCTGAGG	1000
Oligo adding fwd	TAggTTACTTTCTATTTCATTGAGCTG
Oligo adding rev	AAACCAGCTCAATGAAATAGAAAGTAA
Oligo substituting fwd	TAggACTTTCTATTTCATTGAGCTG
Oligo substituting rev	AAACCAGCTCAATGAAATAGAAAGT
Chromosome	start	end	strand	MM	target_seq	PAM	alignment	distance	position	gene name	gene id
NC_005126.1	1277187	1277212	-	0	TTACTTTCTATTTCATTGAGCTG	AGG	|||||||||||[||||||||||||]PAM	70	Intergenic	1000	PLU_RS05480
T3	TAAAATAACCAATAAATTTATTGAGG	401
Oligo adding fwd	TAggTAAAATAACCAATAAATTTATTG
Oligo adding rev	AAACCAATAAATTTATTGGTTATTTTA
Oligo substituting fwd	TAggAAATAACCAATAAATTTATTG
Oligo substituting rev	AAACCAATAAATTTATTGGTTATTT
Chromosome	start	end	strand	MM	target_seq	PAM	alignment	distance	position	gene name	gene id
NC_005126.1	1277250	1277275	+	0	TAAAATAACCAATAAATTTATTG	AGG	|||||||||||[||||||||||||]PAM	7	Intergenic	1000	PLU_RS05480
NC_005126.1	1149836	1149861	+	5	TAAATAAACGATTAAATTGATTG	GGG	||||--|||-|[-||||||-||||]PAM	0	Exonic	1000	PLU_RS25075
T4	ATTTATTACCTCAATAAATTTATTGG	0
Oligo adding fwd	TAggATTTATTACCTCAATAAATTTAT
Oligo adding rev	AAACATAAATTTATTGAGGTAATAAAT
Oligo substituting fwd	TAggTTATTACCTCAATAAATTTAT
Oligo substituting rev	AAACATAAATTTATTGAGGTAATAA
Chromosome	start	end	strand	MM	target_seq	PAM	alignment	distance	position	gene name	gene id
NC_005126.1	1277258	1277283	-	0	ATTTATTACCTCAATAAATTTAT	TGG	|||||||||||[||||||||||||]PAM	0	Exonic	1000	PLU_RS05480
NC_005126.1	2513675	2513700	-	3	ATTAATTATCTCACTAAATTTAT	CGG	|||-||||-||[||-|||||||||]PAM	0	Exonic	1000	PLU_RS10635
