# Supplementary material for: Bacterial genome editing by coupling Cre-lox and CRISPR-Cas9 systems
Source: PLoS One. 2020 Nov 4;15(11):e0241867. doi: 10.1371/journal.pone.0241867 (PMC7641437; doi:10.1371/journal.pone.0241867)
Supplement: S1 File — (ZIP) [file pone.0241867.s013.zip › off-target-analysis-Archive/luminescensTarget3-GTATACATATCCAAGTTACT-TGG.xlsx]

## Sheet: luminescensTarget3-GTATACATATCC
Input:	ATAGATAACGATGTGACCGGGGTGAGTGAGTGCAGCCAACAAAGAGGCAACTTGAAAGATAACGGGTATACATATCCAAGTTACTTGGATATACGGTTTAAATCTATTTTAAGAGTATCGAAATAGTGCCAGATATTTCGAATTCGTGC
PAM:	NGG
Target site length:	23
Target site 5' limitation:	NN
Target site 3' limitation:	NN
Core length:	12
Core MM:	2
Total MM:	5
T1	CGGGTATACATATCCAAGTTACTTGG	1000
Oligo adding fwd	TAggCGGGTATACATATCCAAGTTACT
Oligo adding rev	AAACAGTAACTTGGATATGTATACCCG
Oligo substituting fwd	TAggGGTATACATATCCAAGTTACT
Oligo substituting rev	AAACAGTAACTTGGATATGTATACC
Chromosome	start	end	strand	MM	target_seq	PAM	alignment	distance	position	gene name	gene id
NC_005126.1	1391869	1391894	+	0	CGGGTATACATATCCAAGTTACT	TGG	|||||||||||[||||||||||||]PAM	160	Intergenic	1000	PLU_RS05975
T2	CATATCCAAGTTACTTGGATATACGG	1000
Oligo adding fwd	TAggCATATCCAAGTTACTTGGATATA
Oligo adding rev	AAACTATATCCAAGTAACTTGGATATG
Oligo substituting fwd	TAggTATCCAAGTTACTTGGATATA
Oligo substituting rev	AAACTATATCCAAGTAACTTGGATA
Chromosome	start	end	strand	MM	target_seq	PAM	alignment	distance	position	gene name	gene id
NC_005126.1	1391877	1391902	+	0	CATATCCAAGTTACTTGGATATA	CGG	|||||||||||[||||||||||||]PAM	152	Intergenic	1000	PLU_RS05975
T3	TTAAACCGTATATCCAAGTAACTTGG	1000
Oligo adding fwd	TAggTTAAACCGTATATCCAAGTAACT
Oligo adding rev	AAACAGTTACTTGGATATACGGTTTAA
Oligo substituting fwd	TAggAAACCGTATATCCAAGTAACT
Oligo substituting rev	AAACAGTTACTTGGATATACGGTTT
Chromosome	start	end	strand	MM	target_seq	PAM	alignment	distance	position	gene name	gene id
NC_005126.1	1391882	1391907	-	0	TTAAACCGTATATCCAAGTAACT	TGG	|||||||||||[||||||||||||]PAM	147	Intergenic	1000	PLU_RS05975
T4	GTGAGTGAGTGCAGCCAACAAAGAGG	170
Oligo adding fwd	TAgGTGAGTGAGTGCAGCCAACAAAG
Oligo adding rev	AAACCTTTGTTGGCTGCACTCACTCA
Oligo substituting fwd	TAGgGAGTGAGTGCAGCCAACAAAG
Oligo substituting rev	AAACCTTTGTTGGCTGCACTCACTC
Chromosome	start	end	strand	MM	target_seq	PAM	alignment	distance	position	gene name	gene id
NC_005126.1	2243816	2243841	+	0	GTGAGTGAGTGCAGCCAACAAAG	AGG	|||||||||||[||||||||||||]PAM	0	Exonic	1000	PLU_RS26600
NC_005126.1	5115864	5115889	+	0	GTGAGTGAGTGCAGCCAACAAAG	AGG	|||||||||||[||||||||||||]PAM	0	Exonic	1000	PLU_RS26985
NC_005126.1	2615138	2615163	+	0	GTGAGTGAGTGCAGCCAACAAAG	AGG	|||||||||||[||||||||||||]PAM	0	Exonic	1000	PLU_RS26675
NC_005126.1	835940	835965	+	0	GTGAGTGAGTGCAGCCAACAAAG	AGG	|||||||||||[||||||||||||]PAM	0	Exonic	1000	PLU_RS26380
NC_005126.1	1615264	1615289	+	0	GTGAGTGAGTGCAGCCAACAAAG	AGG	|||||||||||[||||||||||||]PAM	0	Exonic	1000	PLU_RS06720
NC_005126.1	5686041	5686066	-	0	GTGAGTGAGTGCAGCCAACAAAG	AGG	|||||||||||[||||||||||||]PAM	0	Exonic	1000	PLU_RS27325
NC_005126.1	1182267	1182292	-	0	GTGAGTGAGTGCAGCCAACAAAG	AGG	|||||||||||[||||||||||||]PAM	0	Exonic	1000	PLU_RS27105
NC_005126.1	1006829	1006854	-	0	GTGAGTGAGTGCAGCCAACAAAG	AGG	|||||||||||[||||||||||||]PAM	0	Exonic	1000	PLU_RS25955
NC_005126.1	5402364	5402389	+	0	GTGAGTGAGTGCAGCCAACAAAG	AGG	|||||||||||[||||||||||||]PAM	12	Intergenic	1000	PLU_RS27025
NC_005126.1	165799	165824	+	0	GTGAGTGAGTGCAGCCAACAAAG	AGG	|||||||||||[||||||||||||]PAM	14	Intergenic	1000	PLU_RS00775
NC_005126.1	4340291	4340316	+	0	GTGAGTGAGTGCAGCCAACAAAG	AGG	|||||||||||[||||||||||||]PAM	14	Intergenic	1000	PLU_RS18245
NC_005126.1	2536982	2537007	+	0	GTGAGTGAGTGCAGCCAACAAAG	AGG	|||||||||||[||||||||||||]PAM	14	Intergenic	1000	PLU_RS26655
NC_005126.1	1759299	1759324	-	0	GTGAGTGAGTGCAGCCAACAAAG	AGG	|||||||||||[||||||||||||]PAM	22	Intergenic	1000	PLU_RS07410
NC_005126.1	5677938	5677963	-	0	GTGAGTGAGTGCAGCCAACAAAG	AGG	|||||||||||[||||||||||||]PAM	26	Intergenic	1000	PLU_RS24280
NC_005126.1	2159513	2159538	+	0	GTGAGTGAGTGCAGCCAACAAAG	AGG	|||||||||||[||||||||||||]PAM	28	Intergenic	1000	PLU_RS09060
NC_005126.1	3051675	3051700	-	0	GTGAGTGAGTGCAGCCAACAAAG	AGG	|||||||||||[||||||||||||]PAM	29	Intergenic	1000	cfa
NC_005126.1	2098985	2099010	+	0	GTGAGTGAGTGCAGCCAACAAAG	AGG	|||||||||||[||||||||||||]PAM	36	Intergenic	1000	PLU_RS08825
NC_005126.1	1830622	1830647	-	0	GTGAGTGAGTGCAGCCAACAAAG	AGG	|||||||||||[||||||||||||]PAM	37	Intergenic	1000	dkgB
NC_005126.1	4721871	4721896	-	0	GTGAGTGAGTGCAGCCAACAAAG	AGG	|||||||||||[||||||||||||]PAM	39	Intergenic	1000	PLU_RS19955
NC_005126.1	3104074	3104099	+	0	GTGAGTGAGTGCAGCCAACAAAG	AGG	|||||||||||[||||||||||||]PAM	42	Intergenic	1000	PLU_RS13135
NC_005126.1	1377846	1377871	+	0	GTGAGTGAGTGCAGCCAACAAAG	AGG	|||||||||||[||||||||||||]PAM	43	Intergenic	1000	PLU_RS05900
NC_005126.1	917674	917699	-	0	GTGAGTGAGTGCAGCCAACAAAG	AGG	|||||||||||[||||||||||||]PAM	43	Intergenic	1000	PLU_RS03970
NC_005126.1	991440	991465	+	0	GTGAGTGAGTGCAGCCAACAAAG	AGG	|||||||||||[||||||||||||]PAM	44	Intergenic	1000	PLU_RS04300
NC_005126.1	5663379	5663404	-	0	GTGAGTGAGTGCAGCCAACAAAG	AGG	|||||||||||[||||||||||||]PAM	44	Intergenic	1000	PLU_RS24235
NC_005126.1	655534	655559	-	0	GTGAGTGAGTGCAGCCAACAAAG	AGG	|||||||||||[||||||||||||]PAM	45	Intergenic	1000	satP
NC_005126.1	3090576	3090601	+	0	GTGAGTGAGTGCAGCCAACAAAG	AGG	|||||||||||[||||||||||||]PAM	46	Intergenic	1000	PLU_RS13085
NC_005126.1	1921764	1921789	-	0	GTGAGTGAGTGCAGCCAACAAAG	AGG	|||||||||||[||||||||||||]PAM	46	Intergenic	1000	PLU_RS08095
NC_005126.1	2086319	2086344	-	0	GTGAGTGAGTGCAGCCAACAAAG	AGG	|||||||||||[||||||||||||]PAM	47	Intergenic	1000	PLU_RS08785
NC_005126.1	3199024	3199049	+	0	GTGAGTGAGTGCAGCCAACAAAG	AGG	|||||||||||[||||||||||||]PAM	48	Intergenic	1000	manX
NC_005126.1	712250	712275	+	0	GTGAGTGAGTGCAGCCAACAAAG	AGG	|||||||||||[||||||||||||]PAM	49	Intergenic	1000	PLU_RS03085
NC_005126.1	3237608	3237633	+	0	GTGAGTGAGTGCAGCCAACAAAG	AGG	|||||||||||[||||||||||||]PAM	49	Intergenic	1000	PLU_RS13535
NC_005126.1	576975	577000	+	0	GTGAGTGAGTGCAGCCAACAAAG	AGG	|||||||||||[||||||||||||]PAM	49	Intergenic	1000	deoB
NC_005126.1	1915248	1915273	+	0	GTGAGTGAGTGCAGCCAACAAAG	AGG	|||||||||||[||||||||||||]PAM	52	Intergenic	1000	serS
NC_005126.1	1708400	1708425	-	0	GTGAGTGAGTGCAGCCAACAAAG	AGG	|||||||||||[||||||||||||]PAM	53	Intergenic	1000	kdpF
NC_005126.1	214514	214539	-	0	GTGAGTGAGTGCAGCCAACAAAG	AGG	|||||||||||[||||||||||||]PAM	54	Intergenic	1000	feoA
NC_005126.1	643329	643354	-	0	GTGAGTGAGTGCAGCCAACAAAG	AGG	|||||||||||[||||||||||||]PAM	57	Intergenic	1000	PLU_RS02800
NC_005126.1	3704680	3704705	-	0	GTGAGTGAGTGCAGCCAACAAAG	AGG	|||||||||||[||||||||||||]PAM	59	Intergenic	1000	lsrK
NC_005126.1	2525648	2525673	+	0	GTGAGTGAGTGCAGCCAACAAAG	AGG	|||||||||||[||||||||||||]PAM	60	Intergenic	1000	PLU_RS10705
NC_005126.1	2625928	2625953	-	0	GTGAGTGAGTGCAGCCAACAAAG	AGG	|||||||||||[||||||||||||]PAM	63	Intergenic	1000	ydfG
NC_005126.1	2148484	2148509	-	0	GTGAGTGAGTGCAGCCAACAAAG	AGG	|||||||||||[||||||||||||]PAM	64	Intergenic	1000	PLU_RS09005
NC_005126.1	5060406	5060431	+	0	GTGAGTGAGTGCAGCCAACAAAG	AGG	|||||||||||[||||||||||||]PAM	66	Intergenic	1000	PLU_RS21400
NC_005126.1	4817814	4817839	+	0	GTGAGTGAGTGCAGCCAACAAAG	AGG	|||||||||||[||||||||||||]PAM	70	Intergenic	1000	sugE
NC_005126.1	4127474	4127499	-	0	GTGAGTGAGTGCAGCCAACAAAG	AGG	|||||||||||[||||||||||||]PAM	79	Intergenic	1000	PLU_RS17495
NC_005126.1	4615368	4615393	+	0	GTGAGTGAGTGCAGCCAACAAAG	AGG	|||||||||||[||||||||||||]PAM	80	Intergenic	1000	PLU_RS19495
NC_005126.1	4205808	4205833	+	0	GTGAGTGAGTGCAGCCAACAAAG	AGG	|||||||||||[||||||||||||]PAM	82	Intergenic	1000	PLU_RS17695
NC_005126.1	3016811	3016836	+	0	GTGAGTGAGTGCAGCCAACAAAG	AGG	|||||||||||[||||||||||||]PAM	82	Intergenic	1000	PLU_RS26065
NC_005126.1	1880936	1880961	-	0	GTGAGTGAGTGCAGCCAACAAAG	AGG	|||||||||||[||||||||||||]PAM	82	Intergenic	1000	PLU_RS07935
NC_005126.1	5461953	5461978	-	0	GTGAGTGAGTGCAGCCAACAAAG	AGG	|||||||||||[||||||||||||]PAM	83	Intergenic	1000	ilvD
NC_005126.1	4909569	4909594	-	0	GTGAGTGAGTGCAGCCAACAAAG	AGG	|||||||||||[||||||||||||]PAM	85	Intergenic	1000	PLU_RS20745
NC_005126.1	483978	484003	-	0	GTGAGTGAGTGCAGCCAACAAAG	AGG	|||||||||||[||||||||||||]PAM	86	Intergenic	1000	malM
NC_005126.1	3190362	3190387	+	0	GTGAGTGAGTGCAGCCAACAAAG	AGG	|||||||||||[||||||||||||]PAM	88	Intergenic	1000	copD
NC_005126.1	2552622	2552647	+	0	GTGAGTGAGTGCAGCCAACAAAG	AGG	|||||||||||[||||||||||||]PAM	88	Intergenic	1000	pntA
NC_005126.1	2344841	2344866	-	0	GTGAGTGAGTGCAGCCAACAAAG	AGG	|||||||||||[||||||||||||]PAM	91	Intergenic	1000	PLU_RS09835
NC_005126.1	5303581	5303606	-	0	GTGAGTGAGTGCAGCCAACAAAG	AGG	|||||||||||[||||||||||||]PAM	92	Intergenic	1000	rpmA
NC_005126.1	1671225	1671250	+	0	GTGAGTGAGTGCAGCCAACAAAG	AGG	|||||||||||[||||||||||||]PAM	94	Intergenic	1000	cysM
NC_005126.1	775737	775762	+	0	GTGAGTGAGTGCAGCCAACAAAG	AGG	|||||||||||[||||||||||||]PAM	95	Intergenic	1000	frr
NC_005126.1	4977838	4977863	-	0	GTGAGTGAGTGCAGCCAACAAAG	AGG	|||||||||||[||||||||||||]PAM	95	Intergenic	1000	PLU_RS21035
NC_005126.1	2502982	2503007	-	0	GTGAGTGAGTGCAGCCAACAAAG	AGG	|||||||||||[||||||||||||]PAM	96	Intergenic	1000	pyk
NC_005126.1	4113399	4113424	+	0	GTGAGTGAGTGCAGCCAACAAAG	AGG	|||||||||||[||||||||||||]PAM	98	Intergenic	1000	PLU_RS17445
NC_005126.1	4256503	4256528	-	0	GTGAGTGAGTGCAGCCAACAAAG	AGG	|||||||||||[||||||||||||]PAM	104	Intergenic	1000	rpiA
NC_005126.1	3279538	3279563	+	0	GTGAGTGAGTGCAGCCAACAAAG	AGG	|||||||||||[||||||||||||]PAM	106	Intergenic	1000	PLU_RS13725
NC_005126.1	4604766	4604791	+	0	GTGAGTGAGTGCAGCCAACAAAG	AGG	|||||||||||[||||||||||||]PAM	108	Intergenic	1000	PLU_RS19465
NC_005126.1	3397157	3397182	+	0	GTGAGTGAGTGCAGCCAACAAAG	AGG	|||||||||||[||||||||||||]PAM	109	Intergenic	1000	yeiP
NC_005126.1	4985387	4985412	+	0	GTGAGTGAGTGCAGCCAACAAAG	AGG	|||||||||||[||||||||||||]PAM	110	Intergenic	1000	PLU_RS21065
NC_005126.1	3881156	3881181	-	0	GTGAGTGAGTGCAGCCAACAAAG	AGG	|||||||||||[||||||||||||]PAM	113	Intergenic	1000	PLU_RS26820
NC_005126.1	566905	566930	+	0	GTGAGTGAGTGCAGCCAACAAAG	AGG	|||||||||||[||||||||||||]PAM	116	Intergenic	1000	PLU_RS02535
NC_005126.1	3745457	3745482	+	0	GTGAGTGAGTGCAGCCAACAAAG	AGG	|||||||||||[||||||||||||]PAM	118	Intergenic	1000	PLU_RS15840
NC_005126.1	3536822	3536847	-	0	GTGAGTGAGTGCAGCCAACAAAG	AGG	|||||||||||[||||||||||||]PAM	119	Intergenic	1000	PLU_RS15110
NC_005126.1	2980974	2980999	-	0	GTGAGTGAGTGCAGCCAACAAAG	AGG	|||||||||||[||||||||||||]PAM	121	Intergenic	1000	PLU_RS12555
NC_005126.1	5665729	5665754	-	0	GTGAGTGAGTGCAGCCAACAAAG	AGG	|||||||||||[||||||||||||]PAM	125	Intergenic	1000	PLU_RS24245
NC_005126.1	2664305	2664330	-	0	GTGAGTGAGTGCAGCCAACAAAG	AGG	|||||||||||[||||||||||||]PAM	125	Intergenic	1000	PLU_RS11310
NC_005126.1	3718419	3718444	-	0	GTGAGTGAGTGCAGCCAACAAAG	AGG	|||||||||||[||||||||||||]PAM	127	Intergenic	1000	PLU_RS15725
NC_005126.1	3181712	3181737	+	0	GTGAGTGAGTGCAGCCAACAAAG	AGG	|||||||||||[||||||||||||]PAM	130	Intergenic	1000	PLU_RS13285
NC_005126.1	4284619	4284644	-	0	GTGAGTGAGTGCAGCCAACAAAG	AGG	|||||||||||[||||||||||||]PAM	131	Intergenic	1000	ampE
NC_005126.1	4195409	4195434	-	0	GTGAGTGAGTGCAGCCAACAAAG	AGG	|||||||||||[||||||||||||]PAM	141	Intergenic	1000	PLU_RS17660
NC_005126.1	3050215	3050240	-	0	GTGAGTGAGTGCAGCCAACAAAG	AGG	|||||||||||[||||||||||||]PAM	141	Intergenic	1000	PLU_RS12905
NC_005126.1	1094627	1094652	+	0	GTGAGTGAGTGCAGCCAACAAAG	AGG	|||||||||||[||||||||||||]PAM	143	Intergenic	1000	PLU_RS04750
NC_005126.1	2576524	2576549	+	0	GTGAGTGAGTGCAGCCAACAAAG	AGG	|||||||||||[||||||||||||]PAM	148	Intergenic	1000	ectB
NC_005126.1	2016470	2016495	-	0	GTGAGTGAGTGCAGCCAACAAAG	AGG	|||||||||||[||||||||||||]PAM	148	Intergenic	1000	PLU_RS08490
NC_005126.1	1740870	1740895	+	0	GTGAGTGAGTGCAGCCAACAAAG	AGG	|||||||||||[||||||||||||]PAM	150	Intergenic	1000	cydA
NC_005126.1	575895	575920	-	0	GTGAGTGAGTGCAGCCAACAAAG	AGG	|||||||||||[||||||||||||]PAM	150	Intergenic	1000	deoC
NC_005126.1	443633	443658	-	0	GTGAGTGAGTGCAGCCAACAAAG	AGG	|||||||||||[||||||||||||]PAM	151	Intergenic	1000	PLU_RS02020
NC_005126.1	4114948	4114973	+	0	GTGAGTGAGTGCAGCCAACAAAG	AGG	|||||||||||[||||||||||||]PAM	152	Intergenic	1000	PLU_RS17445
NC_005126.1	651238	651263	-	0	GTGAGTGAGTGCAGCCAACAAAG	AGG	|||||||||||[||||||||||||]PAM	155	Intergenic	1000	PLU_RS02835
NC_005126.1	4895374	4895399	+	0	GTGAGTGAGTGCAGCCAACAAAG	AGG	|||||||||||[||||||||||||]PAM	160	Intergenic	1000	PLU_RS26960
NC_005126.1	1950484	1950509	+	0	GTGAGTGAGTGCAGCCAACAAAG	AGG	|||||||||||[||||||||||||]PAM	161	Intergenic	1000	PLU_RS08215
NC_005126.1	1666118	1666143	+	0	GTGAGTGAGTGCAGCCAACAAAG	AGG	|||||||||||[||||||||||||]PAM	165	Intergenic	1000	PLU_RS06930
NC_005126.1	3806545	3806570	-	0	GTGAGTGAGTGCAGCCAACAAAG	AGG	|||||||||||[||||||||||||]PAM	174	Intergenic	1000	PLU_RS16020
NC_005126.1	2983284	2983309	-	0	GTGAGTGAGTGCAGCCAACAAAG	AGG	|||||||||||[||||||||||||]PAM	179	Intergenic	1000	PLU_RS12570
NC_005126.1	1682022	1682047	-	0	GTGAGTGAGTGCAGCCAACAAAG	AGG	|||||||||||[||||||||||||]PAM	179	Intergenic	1000	gltX
NC_005126.1	1862533	1862558	+	0	GTGAGTGAGTGCAGCCAACAAAG	AGG	|||||||||||[||||||||||||]PAM	181	Intergenic	1000	PLU_RS07855
NC_005126.1	4434186	4434211	+	0	GTGAGTGAGTGCAGCCAACAAAG	AGG	|||||||||||[||||||||||||]PAM	186	Intergenic	1000	PLU_RS18705
NC_005126.1	3001540	3001565	+	0	GTGAGTGAGTGCAGCCAACAAAG	AGG	|||||||||||[||||||||||||]PAM	189	Intergenic	1000	msrB
NC_005126.1	4385443	4385468	+	0	GTGAGTGAGTGCAGCCAACAAAG	AGG	|||||||||||[||||||||||||]PAM	194	Intergenic	1000	PLU_RS18455
NC_005126.1	1358991	1359016	+	0	GTGAGTGAGTGCAGCCAACAAAG	AGG	|||||||||||[||||||||||||]PAM	199	Intergenic	1000	PLU_RS05800
NC_005126.1	641760	641785	-	0	GTGAGTGAGTGCAGCCAACAAAG	AGG	|||||||||||[||||||||||||]PAM	200	Intergenic	1000	yaaA
NC_005126.1	1391828	1391853	+	0	GTGAGTGAGTGCAGCCAACAAAG	AGG	|||||||||||[||||||||||||]PAM	201	Intergenic	1000	PLU_RS05975
NC_005126.1	161868	161893	-	0	GTGAGTGAGTGCAGCCAACAAAG	AGG	|||||||||||[||||||||||||]PAM	205	Intergenic	1000	PLU_RS00760
NC_005126.1	834733	834758	+	0	GTGAGTGAGTGCAGCCAACAAAG	AGG	|||||||||||[||||||||||||]PAM	215	Intergenic	1000	PLU_RS26375
NC_005126.1	839171	839196	+	0	GTGAGTGAGTGCAGCCAACAAAG	AGG	|||||||||||[||||||||||||]PAM	216	Intergenic	1000	PLU_RS03650
NC_005126.1	2240468	2240493	-	0	GTGAGTGAGTGCAGCCAACAAAG	AGG	|||||||||||[||||||||||||]PAM	217	Intergenic	1000	PLU_RS26595
NC_005126.1	3632951	3632976	-	0	GTGAGTGAGTGCAGCCAACAAAG	AGG	|||||||||||[||||||||||||]PAM	231	Intergenic	1000	PLU_RS15485
NC_005126.1	3315062	3315087	+	0	GTGAGTGAGTGCAGCCAACAAAG	AGG	|||||||||||[||||||||||||]PAM	243	Intergenic	1000	PLU_RS13850
NC_005126.1	1538675	1538700	+	0	GTGAGTGAGTGCAGCCAACAAAG	AGG	|||||||||||[||||||||||||]PAM	248	Intergenic	1000	PLU_RS06610
NC_005126.1	4896847	4896872	-	0	GTGAGTGAGTGCAGCCAACAAAG	AGG	|||||||||||[||||||||||||]PAM	257	Intergenic	1000	PLU_RS20685
NC_005126.1	2343112	2343137	+	0	GTGAGTGAGTGCAGCCAACAAAG	AGG	|||||||||||[||||||||||||]PAM	282	Intergenic	1000	PLU_RS09835
NC_005126.1	102346	102371	+	0	GTGAGTGAGTGCAGCCAACAAAG	AGG	|||||||||||[||||||||||||]PAM	286	Intergenic	1000	PLU_RS00520
NC_005126.1	1530519	1530544	-	0	GTGAGTGAGTGCAGCCAACAAAG	AGG	|||||||||||[||||||||||||]PAM	297	Intergenic	1000	PLU_RS06585
NC_005126.1	3067283	3067308	+	0	GTGAGTGAGTGCAGCCAACAAAG	AGG	|||||||||||[||||||||||||]PAM	304	Intergenic	1000	PLU_RS25410
NC_005126.1	3538719	3538744	-	0	GTGAGTGAGTGCAGCCAACAAAG	AGG	|||||||||||[||||||||||||]PAM	304	Intergenic	1000	PLU_RS27210
NC_005126.1	5563212	5563237	-	0	GTGAGTGAGTGCAGCCAACAAAG	AGG	|||||||||||[||||||||||||]PAM	317	Intergenic	1000	PLU_RS23740
NC_005126.1	1643125	1643150	+	0	GTGAGTGAGTGCAGCCAACAAAG	AGG	|||||||||||[||||||||||||]PAM	337	Intergenic	1000	PLU_RS06840
NC_005126.1	5248697	5248722	+	0	GTGAGTGAGTGCAGCCAACAAAG	AGG	|||||||||||[||||||||||||]PAM	339	Intergenic	1000	pyrB
NC_005126.1	1944605	1944630	-	0	GTGAGTGAGTGCAGCCAACAAAG	AGG	|||||||||||[||||||||||||]PAM	355	Intergenic	1000	PLU_RS08200
NC_005126.1	3106448	3106473	+	0	GTGAGTGAGTGCAGCCAACAAAG	AGG	|||||||||||[||||||||||||]PAM	376	Intergenic	1000	PLU_RS13145
NC_005126.1	4441506	4441531	-	0	GTGAGTGAGTGCAGCCAACAAAG	AGG	|||||||||||[||||||||||||]PAM	376	Intergenic	1000	PLU_RS18745
NC_005126.1	3953641	3953666	-	0	GTGAGTGAGTGCAGCCAACAAAG	AGG	|||||||||||[||||||||||||]PAM	376	Intergenic	1000	rtxA
NC_005126.1	3480012	3480037	+	0	GTGAGTGAGTGCAGCCAACAAAG	AGG	|||||||||||[||||||||||||]PAM	393	Intergenic	1000	PLU_RS14785
NC_005126.1	2604985	2605010	-	0	GTGAGTGAGTGCAGCCAACAAAG	AGG	|||||||||||[||||||||||||]PAM	406	Intergenic	1000	PLU_RS11065
NC_005126.1	4895623	4895648	+	0	GTGAGTGAGTGCAGCCAACAAAG	AGG	|||||||||||[||||||||||||]PAM	409	Intergenic	1000	PLU_RS26960
NC_005126.1	886781	886806	-	0	GTGAGTGAGTGCAGCCAACAAAG	AGG	|||||||||||[||||||||||||]PAM	490	Intergenic	1000	PLU_RS03820
NC_005126.1	3663046	3663071	-	0	GTGAGTGAGTGCAGCCAACAAAG	AGG	|||||||||||[||||||||||||]PAM	554	Intergenic	1000	PLU_RS15540
NC_005126.1	1641190	1641215	+	0	GTGAGTGAGTGCAGCCAACAAAG	AGG	|||||||||||[||||||||||||]PAM	773	Intergenic	1000	PLU_RS06840
NC_005126.1	3314262	3314287	+	0	GTGAGTGAGTGCAGCCAACAAAG	AGG	|||||||||||[||||||||||||]PAM	1043	Intergenic	1000	PLU_RS13850
NC_005126.1	2761344	2761369	+	1	ATGAGTGAGTGCAGCCAACAAAG	AGG	-||||||||||[||||||||||||]PAM	18	Intergenic	1000	PLU_RS11650
NC_005126.1	2132178	2132203	+	1	GCGAGTGAGTGCAGCCAACAAAG	AGG	|-|||||||||[||||||||||||]PAM	44	Intergenic	1000	PLU_RS08955
NC_005126.1	5336041	5336066	+	1	GCGAGTGAGTGCAGCCAACAAAG	AGG	|-|||||||||[||||||||||||]PAM	109	Intergenic	1000	PLU_RS22565
NC_005126.1	4630202	4630227	+	1	GTTAGTGAGTGCAGCCAACAAAG	AGG	||-||||||||[||||||||||||]PAM	143	Intergenic	1000	PLU_RS19560
NC_005126.1	4652198	4652223	+	1	GTAAGTGAGTGCAGCCAACAAAG	AGG	||-||||||||[||||||||||||]PAM	197	Intergenic	1000	hldE
NC_005126.1	1846161	1846186	+	1	GTGGGTGAGTGCAGCCAACAAAG	AGG	|||-|||||||[||||||||||||]PAM	0	Exonic	1000	PLU_RS07780
NC_005126.1	5435886	5435911	-	1	GTGGGTGAGTGCAGCCAACAAAG	AGG	|||-|||||||[||||||||||||]PAM	198	Intergenic	1000	rho
NC_005126.1	3884547	3884572	-	2	CGGAGTGAGTGCAGCCAACAAAG	AGG	--|||||||||[||||||||||||]PAM	37	Intergenic	1000	PLU_RS16280
NC_005126.1	5186235	5186260	+	2	CGGAGTGAGTGCAGCCAACAAAG	AGG	--|||||||||[||||||||||||]PAM	133	Intergenic	1000	PLU_RS21915
NC_005126.1	3606918	3606943	+	2	ATAAGTGAGTGCAGCCAACAAAG	AGG	-|-||||||||[||||||||||||]PAM	95	Intergenic	1000	PLU_RS15390
NC_005126.1	5115620	5115645	+	1	GTGAGCGAGTGCAGCCAACAAAG	AGG	|||||-|||||[||||||||||||]PAM	0	Exonic	1000	PLU_RS26985
NC_005126.1	4717694	4717719	+	1	GTGAGAGAGTGCAGCCAACAAAG	AGG	|||||-|||||[||||||||||||]PAM	0	Exonic	1000	PLU_RS24685
NC_005126.1	268786	268811	-	1	GTGAGCGAGTGCAGCCAACAAAG	AGG	|||||-|||||[||||||||||||]PAM	0	Exonic	1000	PLU_RS01230
NC_005126.1	4403507	4403532	+	1	GTGAGCGAGTGCAGCCAACAAAG	AGG	|||||-|||||[||||||||||||]PAM	12	Intergenic	1000	PLU_RS26915
NC_005126.1	2097171	2097196	+	1	GTGAGCGAGTGCAGCCAACAAAG	AGG	|||||-|||||[||||||||||||]PAM	12	Intergenic	1000	PLU_RS26580
NC_005126.1	1049194	1049219	+	1	GTGAGCGAGTGCAGCCAACAAAG	AGG	|||||-|||||[||||||||||||]PAM	12	Intergenic	1000	mazG
NC_005126.1	2357335	2357360	-	1	GTGAGCGAGTGCAGCCAACAAAG	AGG	|||||-|||||[||||||||||||]PAM	12	Intergenic	1000	PLU_RS09905
NC_005126.1	3737135	3737160	-	1	GTGAGCGAGTGCAGCCAACAAAG	AGG	|||||-|||||[||||||||||||]PAM	14	Intergenic	1000	PLU_RS26800
NC_005126.1	2576060	2576085	+	1	GTGAGCGAGTGCAGCCAACAAAG	AGG	|||||-|||||[||||||||||||]PAM	18	Intergenic	1000	PLU_RS10935
NC_005126.1	209665	209690	-	1	GTGAGCGAGTGCAGCCAACAAAG	AGG	|||||-|||||[||||||||||||]PAM	18	Intergenic	1000	PLU_RS00985
NC_005126.1	1040774	1040799	+	1	GTGAGCGAGTGCAGCCAACAAAG	AGG	|||||-|||||[||||||||||||]PAM	24	Intergenic	1000	mtnN
NC_005126.1	1912936	1912961	-	1	GTGAGCGAGTGCAGCCAACAAAG	AGG	|||||-|||||[||||||||||||]PAM	24	Intergenic	1000	PLU_RS08065
NC_005126.1	5014493	5014518	-	1	GTGAGAGAGTGCAGCCAACAAAG	AGG	|||||-|||||[||||||||||||]PAM	27	Intergenic	1000	PLU_RS21195
NC_005126.1	5255363	5255388	-	1	GTGAGCGAGTGCAGCCAACAAAG	AGG	|||||-|||||[||||||||||||]PAM	30	Intergenic	1000	PLU_RS22200
NC_005126.1	3284349	3284374	-	1	GTGAGAGAGTGCAGCCAACAAAG	AGG	|||||-|||||[||||||||||||]PAM	33	Intergenic	1000	asnB
NC_005126.1	1770921	1770946	+	1	GTGAGAGAGTGCAGCCAACAAAG	AGG	|||||-|||||[||||||||||||]PAM	36	Intergenic	1000	modB
NC_005126.1	1691147	1691172	-	1	GTGAGCGAGTGCAGCCAACAAAG	AGG	|||||-|||||[||||||||||||]PAM	39	Intergenic	1000	PLU_RS07070
NC_005126.1	4983044	4983069	-	1	GTGAGAGAGTGCAGCCAACAAAG	AGG	|||||-|||||[||||||||||||]PAM	42	Intergenic	1000	PLU_RS21055
NC_005126.1	622821	622846	+	1	GTGAGCGAGTGCAGCCAACAAAG	AGG	|||||-|||||[||||||||||||]PAM	43	Intergenic	1000	radA
NC_005126.1	3959688	3959713	+	1	GTGAGAGAGTGCAGCCAACAAAG	AGG	|||||-|||||[||||||||||||]PAM	44	Intergenic	1000	PLU_RS16560
NC_005126.1	2523411	2523436	+	1	GTGAGAGAGTGCAGCCAACAAAG	AGG	|||||-|||||[||||||||||||]PAM	44	Intergenic	1000	PLU_RS10690
NC_005126.1	5329324	5329349	-	1	GTGAGCGAGTGCAGCCAACAAAG	AGG	|||||-|||||[||||||||||||]PAM	44	Intergenic	1000	PLU_RS22540
NC_005126.1	2420033	2420058	-	1	GTGAGCGAGTGCAGCCAACAAAG	AGG	|||||-|||||[||||||||||||]PAM	45	Intergenic	1000	PLU_RS10225
NC_005126.1	5465863	5465888	+	1	GTGAGCGAGTGCAGCCAACAAAG	AGG	|||||-|||||[||||||||||||]PAM	48	Intergenic	1000	PLU_RS23175
NC_005126.1	1763568	1763593	+	1	GTGAGAGAGTGCAGCCAACAAAG	AGG	|||||-|||||[||||||||||||]PAM	49	Intergenic	1000	aroG
NC_005126.1	4585662	4585687	-	1	GTGAGCGAGTGCAGCCAACAAAG	AGG	|||||-|||||[||||||||||||]PAM	49	Intergenic	1000	phoB
NC_005126.1	663883	663908	+	1	GTGAGCGAGTGCAGCCAACAAAG	AGG	|||||-|||||[||||||||||||]PAM	50	Intergenic	1000	PLU_RS02890
NC_005126.1	5239877	5239902	+	1	GTGAGCGAGTGCAGCCAACAAAG	AGG	|||||-|||||[||||||||||||]PAM	52	Intergenic	1000	PLU_RS22135
NC_005126.1	4389175	4389200	-	1	GTGAGCGAGTGCAGCCAACAAAG	AGG	|||||-|||||[||||||||||||]PAM	53	Intergenic	1000	PLU_RS18475
NC_005126.1	5081123	5081148	+	1	GTGAGCGAGTGCAGCCAACAAAG	AGG	|||||-|||||[||||||||||||]PAM	54	Intergenic	1000	uvrA
NC_005126.1	4108017	4108042	-	1	GTGAGCGAGTGCAGCCAACAAAG	AGG	|||||-|||||[||||||||||||]PAM	54	Intergenic	1000	PLU_RS17425
NC_005126.1	3470639	3470664	+	1	GTGAGAGAGTGCAGCCAACAAAG	AGG	|||||-|||||[||||||||||||]PAM	55	Intergenic	1000	PLU_RS14740
NC_005126.1	3804634	3804659	-	1	GTGAGAGAGTGCAGCCAACAAAG	AGG	|||||-|||||[||||||||||||]PAM	55	Intergenic	1000	rtxA
NC_005126.1	178689	178714	+	1	GTGAGAGAGTGCAGCCAACAAAG	AGG	|||||-|||||[||||||||||||]PAM	56	Intergenic	1000	PLU_RS00820
NC_005126.1	1849089	1849114	+	1	GTGAGAGAGTGCAGCCAACAAAG	AGG	|||||-|||||[||||||||||||]PAM	56	Intergenic	1000	PLU_RS07800
NC_005126.1	2955539	2955564	+	1	GTGAGCGAGTGCAGCCAACAAAG	AGG	|||||-|||||[||||||||||||]PAM	57	Intergenic	1000	PLU_RS12460
NC_005126.1	3304013	3304038	-	1	GTGAGCGAGTGCAGCCAACAAAG	AGG	|||||-|||||[||||||||||||]PAM	57	Intergenic	1000	thiD
NC_005126.1	5322865	5322890	-	1	GTGAGCGAGTGCAGCCAACAAAG	AGG	|||||-|||||[||||||||||||]PAM	59	Intergenic	1000	cysQ
NC_005126.1	434471	434496	-	1	GTGAGCGAGTGCAGCCAACAAAG	AGG	|||||-|||||[||||||||||||]PAM	59	Intergenic	1000	murQ
NC_005126.1	528069	528094	+	1	GTGAGCGAGTGCAGCCAACAAAG	AGG	|||||-|||||[||||||||||||]PAM	60	Intergenic	1000	nudC
NC_005126.1	5665310	5665335	-	1	GTGAGCGAGTGCAGCCAACAAAG	AGG	|||||-|||||[||||||||||||]PAM	61	Intergenic	1000	PLU_RS24240
NC_005126.1	2778740	2778765	-	1	GTGAGCGAGTGCAGCCAACAAAG	AGG	|||||-|||||[||||||||||||]PAM	63	Intergenic	1000	fumC
NC_005126.1	221235	221260	+	1	GTGAGCGAGTGCAGCCAACAAAG	AGG	|||||-|||||[||||||||||||]PAM	64	Intergenic	1000	pstS
NC_005126.1	218149	218174	-	1	GTGAGCGAGTGCAGCCAACAAAG	AGG	|||||-|||||[||||||||||||]PAM	65	Intergenic	1000	greB
NC_005126.1	1919269	1919294	-	1	GTGAGCGAGTGCAGCCAACAAAG	AGG	|||||-|||||[||||||||||||]PAM	66	Intergenic	1000	PLU_RS08090
NC_005126.1	518566	518591	-	1	GTGAGGGAGTGCAGCCAACAAAG	AGG	|||||-|||||[||||||||||||]PAM	66	Intergenic	1000	PLU_RS02330
NC_005126.1	2528394	2528419	+	1	GTGAGCGAGTGCAGCCAACAAAG	AGG	|||||-|||||[||||||||||||]PAM	67	Intergenic	1000	PLU_RS10720
NC_005126.1	1535746	1535771	+	1	GTGAGAGAGTGCAGCCAACAAAG	AGG	|||||-|||||[||||||||||||]PAM	67	Intergenic	1000	PLU_RS26485
NC_005126.1	3193066	3193091	-	1	GTGAGCGAGTGCAGCCAACAAAG	AGG	|||||-|||||[||||||||||||]PAM	67	Intergenic	1000	PLU_RS13340
NC_005126.1	5164235	5164260	+	1	GTGAGCGAGTGCAGCCAACAAAG	AGG	|||||-|||||[||||||||||||]PAM	71	Intergenic	1000	PLU_RS21840
NC_005126.1	1769972	1769997	+	1	GTGAGCGAGTGCAGCCAACAAAG	AGG	|||||-|||||[||||||||||||]PAM	72	Intergenic	1000	modA
NC_005126.1	159583	159608	+	1	GTGAGCGAGTGCAGCCAACAAAG	AGG	|||||-|||||[||||||||||||]PAM	73	Intergenic	1000	PLU_RS00755
NC_005126.1	1536661	1536686	+	1	GTGAGAGAGTGCAGCCAACAAAG	AGG	|||||-|||||[||||||||||||]PAM	74	Intergenic	1000	PLU_RS06610
NC_005126.1	2629866	2629891	-	1	GTGAGGGAGTGCAGCCAACAAAG	AGG	|||||-|||||[||||||||||||]PAM	74	Intergenic	1000	PLU_RS11160
NC_005126.1	3552401	3552426	-	1	GTGAGCGAGTGCAGCCAACAAAG	AGG	|||||-|||||[||||||||||||]PAM	75	Intergenic	1000	rcsC
NC_005126.1	4177539	4177564	+	1	GTGAGCGAGTGCAGCCAACAAAG	AGG	|||||-|||||[||||||||||||]PAM	77	Intergenic	1000	PLU_RS17575
NC_005126.1	3955126	3955151	+	1	GTGAGCGAGTGCAGCCAACAAAG	AGG	|||||-|||||[||||||||||||]PAM	77	Intergenic	1000	PLU_RS16540
NC_005126.1	535599	535624	-	1	GTGAGCGAGTGCAGCCAACAAAG	AGG	|||||-|||||[||||||||||||]PAM	79	Intergenic	1000	purH
NC_005126.1	2206593	2206618	+	1	GTGAGCGAGTGCAGCCAACAAAG	AGG	|||||-|||||[||||||||||||]PAM	82	Intergenic	1000	cheY
NC_005126.1	3893586	3893611	-	1	GTGAGCGAGTGCAGCCAACAAAG	AGG	|||||-|||||[||||||||||||]PAM	82	Intergenic	1000	pepB
NC_005126.1	2123254	2123279	+	1	GTGAGCGAGTGCAGCCAACAAAG	AGG	|||||-|||||[||||||||||||]PAM	84	Intergenic	1000	yccS
NC_005126.1	2401037	2401062	+	1	GTGAGCGAGTGCAGCCAACAAAG	AGG	|||||-|||||[||||||||||||]PAM	85	Intergenic	1000	PLU_RS10140
NC_005126.1	4898777	4898802	-	1	GTGAGAGAGTGCAGCCAACAAAG	AGG	|||||-|||||[||||||||||||]PAM	86	Intergenic	1000	PLU_RS20700
NC_005126.1	1643918	1643943	+	1	GTGAGCGAGTGCAGCCAACAAAG	AGG	|||||-|||||[||||||||||||]PAM	87	Intergenic	1000	PLU_RS06845
NC_005126.1	5166050	5166075	-	1	GTGAGAGAGTGCAGCCAACAAAG	AGG	|||||-|||||[||||||||||||]PAM	87	Intergenic	1000	udp
NC_005126.1	1804166	1804191	+	1	GTGAGCGAGTGCAGCCAACAAAG	AGG	|||||-|||||[||||||||||||]PAM	90	Intergenic	1000	PLU_RS07605
NC_005126.1	2206470	2206495	+	1	GTGAGCGAGTGCAGCCAACAAAG	AGG	|||||-|||||[||||||||||||]PAM	90	Intergenic	1000	PLU_RS09280
NC_005126.1	2524782	2524807	+	1	GTGAGCGAGTGCAGCCAACAAAG	AGG	|||||-|||||[||||||||||||]PAM	91	Intergenic	1000	PLU_RS10700
NC_005126.1	5065742	5065767	+	1	GTGAGCGAGTGCAGCCAACAAAG	AGG	|||||-|||||[||||||||||||]PAM	92	Intergenic	1000	PLU_RS21415
NC_005126.1	3074711	3074736	+	1	GTGAGCGAGTGCAGCCAACAAAG	AGG	|||||-|||||[||||||||||||]PAM	92	Intergenic	1000	ydiK
NC_005126.1	3906944	3906969	-	1	GTGAGCGAGTGCAGCCAACAAAG	AGG	|||||-|||||[||||||||||||]PAM	92	Intergenic	1000	PLU_RS16385
NC_005126.1	5618615	5618640	+	1	GTGAGCGAGTGCAGCCAACAAAG	AGG	|||||-|||||[||||||||||||]PAM	94	Intergenic	1000	tdh
NC_005126.1	2163417	2163442	+	1	GTGAGCGAGTGCAGCCAACAAAG	AGG	|||||-|||||[||||||||||||]PAM	94	Intergenic	1000	PLU_RS09075
NC_005126.1	1057666	1057691	+	1	GTGAGCGAGTGCAGCCAACAAAG	AGG	|||||-|||||[||||||||||||]PAM	94	Intergenic	1000	PLU_RS04570
NC_005126.1	1969394	1969419	+	1	GTGAGAGAGTGCAGCCAACAAAG	AGG	|||||-|||||[||||||||||||]PAM	94	Intergenic	1000	PLU_RS08300
NC_005126.1	5337849	5337874	-	1	GTGAGCGAGTGCAGCCAACAAAG	AGG	|||||-|||||[||||||||||||]PAM	95	Intergenic	1000	rlmB
NC_005126.1	3976664	3976689	-	1	GTGAGCGAGTGCAGCCAACAAAG	AGG	|||||-|||||[||||||||||||]PAM	96	Intergenic	1000	PLU_RS16645
NC_005126.1	3311338	3311363	-	1	GTGAGCGAGTGCAGCCAACAAAG	AGG	|||||-|||||[||||||||||||]PAM	97	Intergenic	1000	PLU_RS13845
NC_005126.1	5641884	5641909	+	1	GTGAGCGAGTGCAGCCAACAAAG	AGG	|||||-|||||[||||||||||||]PAM	101	Intergenic	1000	dut
NC_005126.1	4257044	4257069	-	1	GTGAGCGAGTGCAGCCAACAAAG	AGG	|||||-|||||[||||||||||||]PAM	102	Intergenic	1000	PLU_RS17890
NC_005126.1	5519178	5519203	-	1	GTGAGCGAGTGCAGCCAACAAAG	AGG	|||||-|||||[||||||||||||]PAM	104	Intergenic	1000	argH
NC_005126.1	1086615	1086640	-	1	GTGAGCGAGTGCAGCCAACAAAG	AGG	|||||-|||||[||||||||||||]PAM	107	Intergenic	1000	PLU_RS04710
NC_005126.1	4898043	4898068	-	1	GTGAGAGAGTGCAGCCAACAAAG	AGG	|||||-|||||[||||||||||||]PAM	108	Intergenic	1000	PLU_RS20695
NC_005126.1	1154480	1154505	+	1	GTGAGCGAGTGCAGCCAACAAAG	AGG	|||||-|||||[||||||||||||]PAM	109	Intergenic	1000	hpaC
NC_005126.1	581897	581922	-	1	GTGAGCGAGTGCAGCCAACAAAG	AGG	|||||-|||||[||||||||||||]PAM	109	Intergenic	1000	PLU_RS02590
NC_005126.1	2422870	2422895	-	1	GTGAGCGAGTGCAGCCAACAAAG	AGG	|||||-|||||[||||||||||||]PAM	110	Intergenic	1000	PLU_RS10240
NC_005126.1	271404	271429	+	1	GTGAGAGAGTGCAGCCAACAAAG	AGG	|||||-|||||[||||||||||||]PAM	111	Intergenic	1000	PLU_RS01245
NC_005126.1	2300417	2300442	-	1	GTGAGAGAGTGCAGCCAACAAAG	AGG	|||||-|||||[||||||||||||]PAM	112	Intergenic	1000	PLU_RS09645
NC_005126.1	4679744	4679769	+	1	GTGAGAGAGTGCAGCCAACAAAG	AGG	|||||-|||||[||||||||||||]PAM	113	Intergenic	1000	sstT
NC_005126.1	2862548	2862573	-	1	GTGAGGGAGTGCAGCCAACAAAG	AGG	|||||-|||||[||||||||||||]PAM	113	Intergenic	1000	sohB
NC_005126.1	180597	180622	+	1	GTGAGCGAGTGCAGCCAACAAAG	AGG	|||||-|||||[||||||||||||]PAM	114	Intergenic	1000	uxuA
NC_005126.1	117490	117515	+	1	GTGAGCGAGTGCAGCCAACAAAG	AGG	|||||-|||||[||||||||||||]PAM	114	Intergenic	1000	PLU_RS00570
NC_005126.1	5394761	5394786	+	1	GTGAGCGAGTGCAGCCAACAAAG	AGG	|||||-|||||[||||||||||||]PAM	115	Intergenic	1000	PLU_RS22870
NC_005126.1	4762800	4762825	+	1	GTGAGCGAGTGCAGCCAACAAAG	AGG	|||||-|||||[||||||||||||]PAM	116	Intergenic	1000	PLU_RS20175
NC_005126.1	1766791	1766816	-	1	GTGAGCGAGTGCAGCCAACAAAG	AGG	|||||-|||||[||||||||||||]PAM	119	Intergenic	1000	modF
NC_005126.1	1659654	1659679	+	1	GTGAGGGAGTGCAGCCAACAAAG	AGG	|||||-|||||[||||||||||||]PAM	120	Intergenic	1000	bamB
NC_005126.1	620860	620885	-	1	GTGAGCGAGTGCAGCCAACAAAG	AGG	|||||-|||||[||||||||||||]PAM	120	Intergenic	1000	PLU_RS02715
NC_005126.1	3088647	3088672	-	1	GTGAGCGAGTGCAGCCAACAAAG	AGG	|||||-|||||[||||||||||||]PAM	120	Intergenic	1000	PLU_RS13075
NC_005126.1	2544400	2544425	-	1	GTGAGCGAGTGCAGCCAACAAAG	AGG	|||||-|||||[||||||||||||]PAM	121	Intergenic	1000	PLU_RS10785
NC_005126.1	3356241	3356266	-	1	GTGAGGGAGTGCAGCCAACAAAG	AGG	|||||-|||||[||||||||||||]PAM	124	Intergenic	1000	lpoB
NC_005126.1	3361405	3361430	-	1	GTGAGAGAGTGCAGCCAACAAAG	AGG	|||||-|||||[||||||||||||]PAM	126	Intergenic	1000	fabF
NC_005126.1	4893962	4893987	+	1	GTGAGCGAGTGCAGCCAACAAAG	AGG	|||||-|||||[||||||||||||]PAM	127	Intergenic	1000	PLU_RS26960
NC_005126.1	4479216	4479241	-	1	GTGAGAGAGTGCAGCCAACAAAG	AGG	|||||-|||||[||||||||||||]PAM	132	Intergenic	1000	PLU_RS18925
NC_005126.1	4409052	4409077	+	1	GTGAGCGAGTGCAGCCAACAAAG	AGG	|||||-|||||[||||||||||||]PAM	134	Intergenic	1000	PLU_RS18570
NC_005126.1	1867689	1867714	+	1	GTGAGCGAGTGCAGCCAACAAAG	AGG	|||||-|||||[||||||||||||]PAM	134	Intergenic	1000	PLU_RS07870
NC_005126.1	4706749	4706774	+	1	GTGAGCGAGTGCAGCCAACAAAG	AGG	|||||-|||||[||||||||||||]PAM	135	Intergenic	1000	PLU_RS19905
NC_005126.1	2430494	2430519	+	1	GTGAGCGAGTGCAGCCAACAAAG	AGG	|||||-|||||[||||||||||||]PAM	137	Intergenic	1000	PLU_RS10270
NC_005126.1	920020	920045	-	1	GTGAGAGAGTGCAGCCAACAAAG	AGG	|||||-|||||[||||||||||||]PAM	138	Intergenic	1000	PLU_RS03975
NC_005126.1	3374375	3374400	-	1	GTGAGCGAGTGCAGCCAACAAAG	AGG	|||||-|||||[||||||||||||]PAM	140	Intergenic	1000	PLU_RS14105
NC_005126.1	167923	167948	-	1	GTGAGCGAGTGCAGCCAACAAAG	AGG	|||||-|||||[||||||||||||]PAM	142	Intergenic	1000	PLU_RS00785
NC_005126.1	4497929	4497954	-	1	GTGAGCGAGTGCAGCCAACAAAG	AGG	|||||-|||||[||||||||||||]PAM	145	Intergenic	1000	PLU_RS19005
NC_005126.1	3979262	3979287	-	1	GTGAGAGAGTGCAGCCAACAAAG	AGG	|||||-|||||[||||||||||||]PAM	148	Intergenic	1000	PLU_RS16660
NC_005126.1	2604436	2604461	-	1	GTGAGCGAGTGCAGCCAACAAAG	AGG	|||||-|||||[||||||||||||]PAM	151	Intergenic	1000	PLU_RS11060
NC_005126.1	4243230	4243255	-	1	GTGAGCGAGTGCAGCCAACAAAG	AGG	|||||-|||||[||||||||||||]PAM	158	Intergenic	1000	gcvP
NC_005126.1	980020	980045	+	1	GTGAGAGAGTGCAGCCAACAAAG	AGG	|||||-|||||[||||||||||||]PAM	163	Intergenic	1000	PLU_RS25950
NC_005126.1	477489	477514	+	1	GTGAGAGAGTGCAGCCAACAAAG	AGG	|||||-|||||[||||||||||||]PAM	170	Intergenic	1000	PLU_RS02180
NC_005126.1	3764245	3764270	-	1	GTGAGCGAGTGCAGCCAACAAAG	AGG	|||||-|||||[||||||||||||]PAM	171	Intergenic	1000	fadJ
NC_005126.1	829850	829875	+	1	GTGAGCGAGTGCAGCCAACAAAG	AGG	|||||-|||||[||||||||||||]PAM	177	Intergenic	1000	PLU_RS03600
NC_005126.1	5086610	5086635	+	1	GTGAGCGAGTGCAGCCAACAAAG	AGG	|||||-|||||[||||||||||||]PAM	177	Intergenic	1000	PLU_RS21495
NC_005126.1	3720928	3720953	-	1	GTGAGCGAGTGCAGCCAACAAAG	AGG	|||||-|||||[||||||||||||]PAM	179	Intergenic	1000	PLU_RS15730
NC_005126.1	4890695	4890720	+	1	GTGAGCGAGTGCAGCCAACAAAG	AGG	|||||-|||||[||||||||||||]PAM	180	Intergenic	1000	PLU_RS20675
NC_005126.1	4777204	4777229	-	1	GTGAGAGAGTGCAGCCAACAAAG	AGG	|||||-|||||[||||||||||||]PAM	203	Intergenic	1000	fis
NC_005126.1	2342939	2342964	+	1	GTGAGCGAGTGCAGCCAACAAAG	AGG	|||||-|||||[||||||||||||]PAM	205	Intergenic	1000	dsdX
NC_005126.1	3741103	3741128	-	1	GTGAGCGAGTGCAGCCAACAAAG	AGG	|||||-|||||[||||||||||||]PAM	206	Intergenic	1000	tctD
NC_005126.1	4265897	4265922	+	1	GTGAGCGAGTGCAGCCAACAAAG	AGG	|||||-|||||[||||||||||||]PAM	207	Intergenic	1000	PLU_RS26145
NC_005126.1	4115174	4115199	+	1	GTGAGAGAGTGCAGCCAACAAAG	AGG	|||||-|||||[||||||||||||]PAM	210	Intergenic	1000	PLU_RS17450
NC_005126.1	853635	853660	+	1	GTGAGAGAGTGCAGCCAACAAAG	GGG	|||||-|||||[||||||||||||]PAM	226	Intergenic	1000	PLU_RS03695
NC_005126.1	1883720	1883745	-	1	GTGAGCGAGTGCAGCCAACAAAG	AGG	|||||-|||||[||||||||||||]PAM	229	Intergenic	1000	PLU_RS07945
NC_005126.1	2119142	2119167	-	1	GTGAGCGAGTGCAGCCAACAAAG	AGG	|||||-|||||[||||||||||||]PAM	242	Intergenic	1000	ompA
NC_005126.1	5663584	5663609	-	1	GTGAGCGAGTGCAGCCAACAAAG	AGG	|||||-|||||[||||||||||||]PAM	249	Intergenic	1000	PLU_RS24235
NC_005126.1	2604561	2604586	-	1	GTGAGCGAGTGCAGCCAACAAAG	AGG	|||||-|||||[||||||||||||]PAM	276	Intergenic	1000	PLU_RS11060
NC_005126.1	3999622	3999647	+	1	GTGAGAGAGTGCAGCCAACAAAG	AGG	|||||-|||||[||||||||||||]PAM	279	Intergenic	1000	ung
NC_005126.1	4412542	4412567	+	1	GTGAGAGAGTGCAGCCAACAAAG	AGG	|||||-|||||[||||||||||||]PAM	284	Intergenic	1000	PLU_RS18580
NC_005126.1	4423654	4423679	+	1	GTGAGCGAGTGCAGCCAACAAAG	AGG	|||||-|||||[||||||||||||]PAM	285	Intergenic	1000	yscW
NC_005126.1	3500822	3500847	-	1	GTGAGAGAGTGCAGCCAACAAAG	AGG	|||||-|||||[||||||||||||]PAM	305	Intergenic	1000	PLU_RS14915
NC_005126.1	4667871	4667896	+	1	GTGAGCGAGTGCAGCCAACAAAG	AGG	|||||-|||||[||||||||||||]PAM	313	Intergenic	1000	rpoD
NC_005126.1	513359	513384	-	1	GTGAGCGAGTGCAGCCAACAAAG	AGG	|||||-|||||[||||||||||||]PAM	317	Intergenic	1000	PLU_RS02305
NC_005126.1	3504302	3504327	-	1	GTGAGGGAGTGCAGCCAACAAAG	AGG	|||||-|||||[||||||||||||]PAM	317	Intergenic	1000	PLU_RS14930
NC_005126.1	4466024	4466049	-	1	GTGAGAGAGTGCAGCCAACAAAG	AGG	|||||-|||||[||||||||||||]PAM	318	Intergenic	1000	PLU_RS18865
NC_005126.1	3956645	3956670	-	1	GTGAGCGAGTGCAGCCAACAAAG	AGG	|||||-|||||[||||||||||||]PAM	321	Intergenic	1000	PLU_RS16545
NC_005126.1	4111131	4111156	+	1	GTGAGCGAGTGCAGCCAACAAAG	AGG	|||||-|||||[||||||||||||]PAM	323	Intergenic	1000	PLU_RS17440
NC_005126.1	4820812	4820837	-	1	GTGAGAGAGTGCAGCCAACAAAG	AGG	|||||-|||||[||||||||||||]PAM	327	Intergenic	1000	PLU_RS20440
NC_005126.1	2250938	2250963	+	1	GTGAGCGAGTGCAGCCAACAAAG	AGG	|||||-|||||[||||||||||||]PAM	391	Intergenic	1000	PLU_RS09415
NC_005126.1	2864394	2864419	+	1	GTGAGCGAGTGCAGCCAACAAAG	AGG	|||||-|||||[||||||||||||]PAM	409	Intergenic	1000	PLU_RS12110
NC_005126.1	4168081	4168106	-	1	GTGAGGGAGTGCAGCCAACAAAG	AGG	|||||-|||||[||||||||||||]PAM	423	Intergenic	1000	ectB
NC_005126.1	2484214	2484239	+	1	GTGAGAGAGTGCAGCCAACAAAG	AGG	|||||-|||||[||||||||||||]PAM	469	Intergenic	1000	PLU_RS10480
NC_005126.1	4592796	4592821	+	1	GTGAGCGAGTGCAGCCAACAAAG	AGG	|||||-|||||[||||||||||||]PAM	533	Intergenic	1000	PLU_RS19415
NC_005126.1	4593927	4593952	+	1	GTGAGCGAGTGCAGCCAACAAAG	AGG	|||||-|||||[||||||||||||]PAM	569	Intergenic	1000	PLU_RS19420
NC_005126.1	3954222	3954247	-	1	GTGAGCGAGTGCAGCCAACAAAG	AGG	|||||-|||||[||||||||||||]PAM	640	Intergenic	1000	PLU_RS27225
NC_005126.1	4453715	4453740	-	1	GTGAGCGAGTGCAGCCAACAAAG	AGG	|||||-|||||[||||||||||||]PAM	729	Intergenic	1000	PLU_RS18825
NC_005126.1	5023227	5023252	-	2	GGAAGTGAGTGCAGCCAACAAAG	AGG	|--||||||||[||||||||||||]PAM	84	Intergenic	1000	PLU_RS21245
NC_005126.1	3740946	3740971	-	2	GGGGGTGAGTGCAGCCAACAAAG	AGG	|-|-|||||||[||||||||||||]PAM	49	Intergenic	1000	tctD
NC_005126.1	2157486	2157511	+	1	GTGAGTAAGTGCAGCCAACAAAG	AGG	||||||-||||[||||||||||||]PAM	52	Intergenic	1000	PLU_RS09040
NC_005126.1	768230	768255	-	1	GTGAGTAAGTGCAGCCAACAAAG	AGG	||||||-||||[||||||||||||]PAM	61	Intergenic	1000	dapD
NC_005126.1	200141	200166	-	1	GTGAGTAAGTGCAGCCAACAAAG	AGG	||||||-||||[||||||||||||]PAM	65	Intergenic	1000	PLU_RS00920
NC_005126.1	1069738	1069763	+	1	GTGAGTAAGTGCAGCCAACAAAG	AGG	||||||-||||[||||||||||||]PAM	101	Intergenic	1000	PLU_RS04620
NC_005126.1	1953407	1953432	+	1	GTGAGTAAGTGCAGCCAACAAAG	AGG	||||||-||||[||||||||||||]PAM	111	Intergenic	1000	cmoM
NC_005126.1	3964082	3964107	+	2	ATGAGCGAGTGCAGCCAACAAAG	AGG	-||||-|||||[||||||||||||]PAM	109	Intergenic	1000	PLU_RS16580
NC_005126.1	3759242	3759267	+	2	ATGAGCGAGTGCAGCCAACAAAG	AGG	-||||-|||||[||||||||||||]PAM	184	Intergenic	1000	PLU_RS15895
NC_005126.1	3953319	3953344	-	1	GTGAGTGCGTGCAGCCAACAAAG	AGG	|||||||-|||[||||||||||||]PAM	54	Intergenic	1000	rtxA
NC_005126.1	1870145	1870170	+	2	GGGAGGGAGTGCAGCCAACAAAG	AGG	|-|||-|||||[||||||||||||]PAM	24	Intergenic	1000	PLU_RS07880
NC_005126.1	4958010	4958035	-	2	GGGAGCGAGTGCAGCCAACAAAG	AGG	|-|||-|||||[||||||||||||]PAM	65	Intergenic	1000	PLU_RS24720
NC_005126.1	323708	323733	+	2	GCGAGCGAGTGCAGCCAACAAAG	AGG	|-|||-|||||[||||||||||||]PAM	94	Intergenic	1000	PLU_RS01485
NC_005126.1	493162	493187	+	2	GGGAGCGAGTGCAGCCAACAAAG	AGG	|-|||-|||||[||||||||||||]PAM	319	Intergenic	1000	PLU_RS02255
NC_005126.1	263704	263729	+	3	CGGGGTGAGTGCAGCCAACAAAG	AGG	--|-|||||||[||||||||||||]PAM	75	Intergenic	1000	PLU_RS01210
NC_005126.1	2496079	2496104	+	3	CGGGGTGAGTGCAGCCAACAAAG	AGG	--|-|||||||[||||||||||||]PAM	77	Intergenic	1000	ruvB
NC_005126.1	2416363	2416388	-	3	CGGGGTGAGTGCAGCCAACAAAG	AGG	--|-|||||||[||||||||||||]PAM	77	Intergenic	1000	PLU_RS10215
NC_005126.1	4108142	4108167	-	3	CGGGGTGAGTGCAGCCAACAAAG	AGG	--|-|||||||[||||||||||||]PAM	95	Intergenic	1000	PLU_RS17430
NC_005126.1	3712551	3712576	-	3	CGGGGTGAGTGCAGCCAACAAAG	AGG	--|-|||||||[||||||||||||]PAM	109	Intergenic	1000	PLU_RS15675
NC_005126.1	5670327	5670352	-	3	CGGGGTGAGTGCAGCCAACAAAG	AGG	--|-|||||||[||||||||||||]PAM	112	Intergenic	1000	PLU_RS24260
NC_005126.1	2959549	2959574	-	3	CGGGGTGAGTGCAGCCAACAAAG	AGG	--|-|||||||[||||||||||||]PAM	139	Intergenic	1000	PLU_RS12475
NC_005126.1	1499865	1499890	-	2	GTAAGCGAGTGCAGCCAACAAAG	AGG	||-||-|||||[||||||||||||]PAM	26	Intergenic	1000	crcB
NC_005126.1	1969653	1969678	+	2	GTAAGAGAGTGCAGCCAACAAAG	AGG	||-||-|||||[||||||||||||]PAM	90	Intergenic	1000	PLU_RS08305
NC_005126.1	4422038	4422063	+	1	GTGAGTGAATGCAGCCAACAAAG	AGG	||||||||-||[||||||||||||]PAM	35	Intergenic	1000	PLU_RS18625
NC_005126.1	172588	172613	+	1	GTGAGTGAATGCAGCCAACAAAG	AGG	||||||||-||[||||||||||||]PAM	91	Intergenic	1000	PLU_RS00800
NC_005126.1	3633527	3633552	+	1	GTGAGTGAATGCAGCCAACAAAG	AGG	||||||||-||[||||||||||||]PAM	807	Intergenic	1000	PLU_RS15485
NC_005126.1	2355790	2355815	-	2	GTGAACGAGTGCAGCCAACAAAG	AGG	||||--|||||[||||||||||||]PAM	0	Exonic	1000	PLU_RS26615
NC_005126.1	1996156	1996181	-	2	GTGAACGAGTGCAGCCAACAAAG	AGG	||||--|||||[||||||||||||]PAM	21	Intergenic	1000	PLU_RS26575
NC_005126.1	1812631	1812656	-	2	GTGAACGAGTGCAGCCAACAAAG	AGG	||||--|||||[||||||||||||]PAM	24	Intergenic	1000	dusC
NC_005126.1	2487073	2487098	-	2	GTGAAGGAGTGCAGCCAACAAAG	AGG	||||--|||||[||||||||||||]PAM	39	Intergenic	1000	cutC
NC_005126.1	2338788	2338813	-	2	GTGAACGAGTGCAGCCAACAAAG	AGG	||||--|||||[||||||||||||]PAM	54	Intergenic	1000	PLU_RS09815
NC_005126.1	1812756	1812781	-	2	GTGAACGAGTGCAGCCAACAAAG	AGG	||||--|||||[||||||||||||]PAM	60	Intergenic	1000	PLU_RS07650
NC_005126.1	1879264	1879289	-	2	GTGAACGAGTGCAGCCAACAAAG	AGG	||||--|||||[||||||||||||]PAM	74	Intergenic	1000	PLU_RS07925
NC_005126.1	3745680	3745705	+	2	GTGACCGAGTGCAGCCAACAAAG	AGG	||||--|||||[||||||||||||]PAM	121	Intergenic	1000	fabB
NC_005126.1	3309443	3309468	+	2	GTGAACGAGTGCAGCCAACAAAG	AGG	||||--|||||[||||||||||||]PAM	135	Intergenic	1000	PLU_RS13830
NC_005126.1	3307522	3307547	-	2	GTGAACGAGTGCAGCCAACAAAG	AGG	||||--|||||[||||||||||||]PAM	137	Intergenic	1000	mgrB
NC_005126.1	3689518	3689543	+	2	GTGAAAGAGTGCAGCCAACAAAG	AGG	||||--|||||[||||||||||||]PAM	150	Intergenic	1000	PLU_RS26790
NC_005126.1	1942391	1942416	-	2	GTGAAAGAGTGCAGCCAACAAAG	AGG	||||--|||||[||||||||||||]PAM	208	Intergenic	1000	PLU_RS08190
NC_005126.1	3792263	3792288	+	2	GTGACCGAGTGCAGCCAACAAAG	AGG	||||--|||||[||||||||||||]PAM	238	Intergenic	1000	PLU_RS16000
NC_005126.1	501056	501081	+	2	GTGAACGAGTGCAGCCAACAAAG	AGG	||||--|||||[||||||||||||]PAM	244	Intergenic	1000	PLU_RS02280
NC_005126.1	948681	948706	-	2	GTGAACGAGTGCAGCCAACAAAG	AGG	||||--|||||[||||||||||||]PAM	244	Intergenic	1000	PLU_RS04075
NC_005126.1	5191655	5191680	-	2	GTGAACGAGTGCAGCCAACAAAG	AGG	||||--|||||[||||||||||||]PAM	1358	Intergenic	1000	PLU_RS21945
NC_005126.1	2015755	2015780	-	3	AAGAGCGAGTGCAGCCAACAAAG	AGG	--|||-|||||[||||||||||||]PAM	43	Intergenic	1000	PLU_RS08485
NC_005126.1	477719	477744	+	3	GCAAGAGAGTGCAGCCAACAAAG	AGG	|--||-|||||[||||||||||||]PAM	63	Intergenic	1000	PLU_RS02185
NC_005126.1	564987	565012	+	3	GCAAGGGAGTGCAGCCAACAAAG	AGG	|--||-|||||[||||||||||||]PAM	185	Intergenic	1000	PLU_RS02535
NC_005126.1	4811090	4811115	-	1	GTGAGTGAGCGCAGCCAACAAAG	AGG	|||||||||-|[||||||||||||]PAM	0	Exonic	1000	PLU_RS27270
NC_005126.1	748705	748730	-	1	GTGAGTGAGCGCAGCCAACAAAG	AGG	|||||||||-|[||||||||||||]PAM	0	Exonic	1000	PLU_RS26365
NC_005126.1	5669787	5669812	-	1	GTGAGTGAGCGCAGCCAACAAAG	AGG	|||||||||-|[||||||||||||]PAM	36	Intergenic	1000	PLU_RS24255
NC_005126.1	667702	667727	+	1	GTGAGTGAGCGCAGCCAACAAAG	AGG	|||||||||-|[||||||||||||]PAM	76	Intergenic	1000	PLU_RS02900
NC_005126.1	3305897	3305922	-	1	GTGAGTGAGCGCAGCCAACAAAG	AGG	|||||||||-|[||||||||||||]PAM	83	Intergenic	1000	PLU_RS13815
NC_005126.1	2504791	2504816	+	1	GTGAGTGAGCGCAGCCAACAAAG	AGG	|||||||||-|[||||||||||||]PAM	94	Intergenic	1000	PLU_RS10590
NC_005126.1	4478376	4478401	-	1	GTGAGTGAGCGCAGCCAACAAAG	AGG	|||||||||-|[||||||||||||]PAM	96	Intergenic	1000	PLU_RS18925
NC_005126.1	69101	69126	+	1	GTGAGTGAGCGCAGCCAACAAAG	AGG	|||||||||-|[||||||||||||]PAM	100	Intergenic	1000	PLU_RS00345
NC_005126.1	83832	83857	-	1	GTGAGTGAGCGCAGCCAACAAAG	AGG	|||||||||-|[||||||||||||]PAM	108	Intergenic	1000	aroB
NC_005126.1	2712040	2712065	+	1	GTGAGTGAGCGCAGCCAACAAAG	AGG	|||||||||-|[||||||||||||]PAM	124	Intergenic	1000	PLU_RS11535
NC_005126.1	4996262	4996287	-	1	GTGAGTGAGCGCAGCCAACAAAG	AGG	|||||||||-|[||||||||||||]PAM	134	Intergenic	1000	PLU_RS21110
NC_005126.1	1012519	1012544	-	1	GTGAGTGAGCGCAGCCAACAAAG	AGG	|||||||||-|[||||||||||||]PAM	135	Intergenic	1000	mrcB
NC_005126.1	4263367	4263392	-	1	GTGAGTGAGCGCAGCCAACAAAG	AGG	|||||||||-|[||||||||||||]PAM	160	Intergenic	1000	PLU_RS17915
NC_005126.1	3068684	3068709	+	1	GTGAGTGAGCGCAGCCAACAAAG	AGG	|||||||||-|[||||||||||||]PAM	209	Intergenic	1000	PLU_RS12995
NC_005126.1	4318260	4318285	-	1	GTGAGTGAGCGCAGCCAACAAAG	AGG	|||||||||-|[||||||||||||]PAM	444	Intergenic	1000	PLU_RS18170
NC_005126.1	2360972	2360997	+	1	GTGAGTGAGCGCAGCCAACAAAG	AGG	|||||||||-|[||||||||||||]PAM	473	Intergenic	1000	PLU_RS09925
NC_005126.1	4984045	4984070	-	3	GGGTGAGAGTGCAGCCAACAAAG	AGG	|-|-|-|||||[||||||||||||]PAM	205	Intergenic	1000	PLU_RS21060
NC_005126.1	1952290	1952315	+	2	GTGAGAAAGTGCAGCCAACAAAG	AGG	|||||--||||[||||||||||||]PAM	94	Intergenic	1000	kdsB
NC_005126.1	1163035	1163060	-	2	GTGAGCAAGTGCAGCCAACAAAG	AGG	|||||--||||[||||||||||||]PAM	138	Intergenic	1000	PLU_RS04885
NC_005126.1	2544984	2545009	-	3	GGGAACGAGTGCAGCCAACAAAG	AGG	|-||--|||||[||||||||||||]PAM	73	Intergenic	1000	PLU_RS10790
NC_005126.1	2362201	2362226	+	2	GTGAGCGCGTGCAGCCAACAAAG	AGG	|||||-|-|||[||||||||||||]PAM	111	Intergenic	1000	PLU_RS09925
NC_005126.1	3056341	3056366	+	1	GTGAGTGAGTACAGCCAACAAAG	AGG	||||||||||-[||||||||||||]PAM	194	Intergenic	1000	pykF
NC_005126.1	2191895	2191920	-	1	GTGAGTGAGTACAGCCAACAAAG	AGG	||||||||||-[||||||||||||]PAM	375	Intergenic	1000	PLU_RS09225
NC_005126.1	1054664	1054689	-	3	CAGAGTGAATGCAGCCAACAAAG	AGG	--||||||-||[||||||||||||]PAM	30	Intergenic	1000	PLU_RS04555
NC_005126.1	3770011	3770036	+	2	GTGAGCGAATGCAGCCAACAAAG	AGG	|||||-||-||[||||||||||||]PAM	24	Intergenic	1000	mlaA
NC_005126.1	2387853	2387878	-	2	GTGAGCGAATGCAGCCAACAAAG	AGG	|||||-||-||[||||||||||||]PAM	54	Intergenic	1000	PLU_RS10070
NC_005126.1	3310209	3310234	+	2	GTGAGAGAATGCAGCCAACAAAG	AGG	|||||-||-||[||||||||||||]PAM	104	Intergenic	1000	PLU_RS13840
NC_005126.1	2337727	2337752	-	2	GTGAGCGAATGCAGCCAACAAAG	AGG	|||||-||-||[||||||||||||]PAM	137	Intergenic	1000	PLU_RS09815
NC_005126.1	5585858	5585883	+	2	GTGAGCGAATGCAGCCAACAAAG	AGG	|||||-||-||[||||||||||||]PAM	143	Intergenic	1000	PLU_RS23865
NC_005126.1	1643678	1643703	+	2	GTGAGAGAATGCAGCCAACAAAG	AGG	|||||-||-||[||||||||||||]PAM	327	Intergenic	1000	PLU_RS06845
NC_005126.1	5059388	5059413	+	2	GTAAGTGAGTACAGCCAACAAAG	AGG	||-|||||||-[||||||||||||]PAM	0	Exonic	1000	PLU_RS27280
NC_005126.1	2385541	2385566	-	2	GTGAGCGAGCGCAGCCAACAAAG	AGG	|||||-|||-|[||||||||||||]PAM	0	Exonic	1000	PLU_RS26640
NC_005126.1	5000484	5000509	+	2	GTGAGAGAGCGCAGCCAACAAAG	AGG	|||||-|||-|[||||||||||||]PAM	38	Intergenic	1000	PLU_RS21135
NC_005126.1	3189856	3189881	+	2	GTGAGCGAGCGCAGCCAACAAAG	AGG	|||||-|||-|[||||||||||||]PAM	41	Intergenic	1000	PLU_RS13320
NC_005126.1	1694820	1694845	+	2	GTGAGCGAGCGCAGCCAACAAAG	AGG	|||||-|||-|[||||||||||||]PAM	48	Intergenic	1000	PLU_RS07090
NC_005126.1	1090670	1090695	-	2	GTGAGCGAGCGCAGCCAACAAAG	AGG	|||||-|||-|[||||||||||||]PAM	55	Intergenic	1000	PLU_RS04720
NC_005126.1	2861244	2861269	+	2	GTGAGCGAGCGCAGCCAACAAAG	AGG	|||||-|||-|[||||||||||||]PAM	58	Intergenic	1000	PLU_RS12090
NC_005126.1	4863176	4863201	+	2	GTGAGCGAGAGCAGCCAACAAAG	AGG	|||||-|||-|[||||||||||||]PAM	67	Intergenic	1000	PLU_RS20580
NC_005126.1	3663851	3663876	+	2	GTGAGCGAGCGCAGCCAACAAAG	AGG	|||||-|||-|[||||||||||||]PAM	80	Intergenic	1000	PLU_RS26785
NC_005126.1	3018242	3018267	+	2	GTGAGCGAGCGCAGCCAACAAAG	AGG	|||||-|||-|[||||||||||||]PAM	93	Intergenic	1000	ttcA
NC_005126.1	3045609	3045634	-	2	GTGAGCGAGCGCAGCCAACAAAG	AGG	|||||-|||-|[||||||||||||]PAM	99	Intergenic	1000	PLU_RS12890
NC_005126.1	4722102	4722127	-	2	GTGAGCGAGCGCAGCCAACAAAG	AGG	|||||-|||-|[||||||||||||]PAM	104	Intergenic	1000	mlaB
NC_005126.1	5662097	5662122	+	2	GTGAGCGAGCGCAGCCAACAAAG	AGG	|||||-|||-|[||||||||||||]PAM	119	Intergenic	1000	fdoI
NC_005126.1	4191545	4191570	+	2	GTGAGCGAGCGCAGCCAACAAAG	AGG	|||||-|||-|[||||||||||||]PAM	130	Intergenic	1000	PLU_RS17650
NC_005126.1	5098760	5098785	-	2	GTGAGAGAGCGCAGCCAACAAAG	AGG	|||||-|||-|[||||||||||||]PAM	135	Intergenic	1000	PLU_RS21560
NC_005126.1	628830	628855	-	2	GTGAGCGAGCGCAGCCAACAAAG	AGG	|||||-|||-|[||||||||||||]PAM	183	Intergenic	1000	ettA
NC_005126.1	92446	92471	-	2	GTGAGCGAGCGCAGCCAACAAAG	AGG	|||||-|||-|[||||||||||||]PAM	193	Intergenic	1000	PLU_RS00480
NC_005126.1	3507105	3507130	+	2	GTGAGCGAGCGCAGCCAACAAAG	AGG	|||||-|||-|[||||||||||||]PAM	195	Intergenic	1000	PLU_RS14950
NC_005126.1	3607504	3607529	-	2	GTGAGCGAGCGCAGCCAACAAAG	AGG	|||||-|||-|[||||||||||||]PAM	208	Intergenic	1000	yfbR
NC_005126.1	2161535	2161560	+	2	GTGAGCGAGCGCAGCCAACAAAG	AGG	|||||-|||-|[||||||||||||]PAM	268	Intergenic	1000	PLU_RS09065
NC_005126.1	3805273	3805298	-	2	GTGAGCGAGCGCAGCCAACAAAG	AGG	|||||-|||-|[||||||||||||]PAM	432	Intergenic	1000	PLU_RS16020
NC_005126.1	3258954	3258979	+	3	ATGAGCGAATGCAGCCAACAAAG	AGG	-||||-||-||[||||||||||||]PAM	109	Intergenic	1000	PLU_RS13620
NC_005126.1	3484120	3484145	-	3	GGGAGCGAATGCAGCCAACAAAG	AGG	|-|||-||-||[||||||||||||]PAM	131	Intergenic	1000	cobT
NC_005126.1	2221457	2221482	-	4	ATGGGCAAGTGCAGCCAACAAAG	AGG	-||-|--||||[||||||||||||]PAM	135	Intergenic	1000	PLU_RS09360
NC_005126.1	2665616	2665641	-	2	GTGATTGAGTACAGCCAACAAAG	AGG	||||-|||||-[||||||||||||]PAM	56	Intergenic	1000	PLU_RS11315
NC_005126.1	5104118	5104143	+	2	GTGAGCGAGTTCAGCCAACAAAG	AGG	|||||-||||-[||||||||||||]PAM	28	Intergenic	1000	PLU_RS21590
NC_005126.1	4710896	4710921	-	2	GTGAGCGAGTACAGCCAACAAAG	AGG	|||||-||||-[||||||||||||]PAM	31	Intergenic	1000	PLU_RS19920
NC_005126.1	855329	855354	+	2	GTGAGAGAGTACAGCCAACAAAG	AGG	|||||-||||-[||||||||||||]PAM	60	Intergenic	1000	PLU_RS03700
NC_005126.1	5284502	5284527	-	2	GTGAGCGAGTACAGCCAACAAAG	AGG	|||||-||||-[||||||||||||]PAM	89	Intergenic	1000	pnp
NC_005126.1	3924568	3924593	+	2	GTGAGAGAGTACAGCCAACAAAG	AGG	|||||-||||-[||||||||||||]PAM	109	Intergenic	1000	PLU_RS16455
NC_005126.1	3692490	3692515	-	2	GTGAGCGAGTACAGCCAACAAAG	AGG	|||||-||||-[||||||||||||]PAM	299	Intergenic	1000	PLU_RS15590
NC_005126.1	3011869	3011894	+	1	GTGAGTGAGTGCGGCCAACAAAG	AGG	|||||||||||[|-||||||||||]PAM	35	Intergenic	1000	PLU_RS12710
NC_005126.1	5012617	5012642	-	1	GTGAGTGAGTGCGGCCAACAAAG	AGG	|||||||||||[|-||||||||||]PAM	41	Intergenic	1000	PLU_RS21185
NC_005126.1	3399898	3399923	-	1	GTGAGTGAGTGCCGCCAACAAAG	AGG	|||||||||||[|-||||||||||]PAM	81	Intergenic	1000	PLU_RS14215
NC_005126.1	2557838	2557863	+	1	GTGAGTGAGTGCGGCCAACAAAG	AGG	|||||||||||[|-||||||||||]PAM	135	Intergenic	1000	PLU_RS10845
NC_005126.1	267183	267208	+	4	CGGGGTGAGCGCAGCCAACAAAG	AGG	--|-|||||-|[||||||||||||]PAM	75	Intergenic	1000	PLU_RS01220
NC_005126.1	2493610	2493635	+	4	CGGGGTGAGAGCAGCCAACAAAG	AGG	--|-|||||-|[||||||||||||]PAM	89	Intergenic	1000	PLU_RS10535
NC_005126.1	2832787	2832812	+	3	GTGAACGAGCGCAGCCAACAAAG	AGG	||||--|||-|[||||||||||||]PAM	54	Intergenic	1000	PLU_RS11985
NC_005126.1	1831186	1831211	-	3	GTGAACGAGCGCAGCCAACAAAG	AGG	||||--|||-|[||||||||||||]PAM	121	Intergenic	1000	PLU_RS07715
NC_005126.1	503916	503941	-	3	GTGAACGAGCGCAGCCAACAAAG	AGG	||||--|||-|[||||||||||||]PAM	144	Intergenic	1000	malQ
NC_005126.1	4684330	4684355	-	3	GTGAACGAGCGCAGCCAACAAAG	AGG	||||--|||-|[||||||||||||]PAM	226	Intergenic	1000	PLU_RS19810
NC_005126.1	4850932	4850957	+	2	GTGAGAGAGTGTAGCCAACAAAG	AGG	|||||-|||||[-|||||||||||]PAM	82	Intergenic	1000	PLU_RS20525
NC_005126.1	2926851	2926876	+	2	GTGAGAGAGTGTAGCCAACAAAG	AGG	|||||-|||||[-|||||||||||]PAM	95	Intergenic	1000	cls
NC_005126.1	2476451	2476476	+	2	GTGAGCGAGTGTAGCCAACAAAG	AGG	|||||-|||||[-|||||||||||]PAM	96	Intergenic	1000	murJ
NC_005126.1	2548572	2548597	+	2	GTGAGCGAGTGTAGCCAACAAAG	AGG	|||||-|||||[-|||||||||||]PAM	168	Intergenic	1000	stlC
NC_005126.1	2481475	2481500	+	2	GTGAGCGAGTGTAGCCAACAAAG	AGG	|||||-|||||[-|||||||||||]PAM	181	Intergenic	1000	PLU_RS10460
NC_005126.1	1538742	1538767	+	2	GTGAGCGAGTGTAGCCAACAAAG	AGG	|||||-|||||[-|||||||||||]PAM	315	Intergenic	1000	PLU_RS06610
NC_005126.1	1787497	1787522	-	4	CAGGGTGAGTACAGCCAACAAAG	AGG	--|-||||||-[||||||||||||]PAM	155	Intergenic	1000	uvrB
NC_005126.1	3354612	3354637	-	4	GCAAGGGAGCGCAGCCAACAAAG	AGG	|--||-|||-|[||||||||||||]PAM	37	Intergenic	1000	nagZ
NC_005126.1	4810228	4810253	-	1	GTGAGTGAGTGCAACCAACAAAG	AGG	|||||||||||[||-|||||||||]PAM	125	Intergenic	1000	epmA
NC_005126.1	5139076	5139101	-	4	GTAAACGAGCGCAGCCAACAAAG	AGG	||-|--|||-|[||||||||||||]PAM	627	Intergenic	1000	metA
NC_005126.1	1478291	1478316	+	3	GTGAGAGCGCGCAGCCAACAAAG	AGG	|||||-|-|-|[||||||||||||]PAM	170	Intergenic	1000	pssA
NC_005126.1	752384	752409	+	4	CGGGGTGAGTGTAGCCAACAAAG	GGG	--|-|||||||[-|||||||||||]PAM	416	Intergenic	1000	PLU_RS03235
NC_005126.1	711185	711210	-	2	GTGAGCGAGTGCCGCCAACAAAG	AGG	|||||-|||||[|-||||||||||]PAM	24	Intergenic	1000	PLU_RS03075
NC_005126.1	3809986	3810011	+	2	GTGAGCGAGTGCGGCCAACAAAG	AGG	|||||-|||||[|-||||||||||]PAM	41	Intergenic	1000	tssE
NC_005126.1	2343335	2343360	+	2	GTGAGCGAGTGCGGCCAACAAAG	AGG	|||||-|||||[|-||||||||||]PAM	59	Intergenic	1000	PLU_RS09835
NC_005126.1	2480468	2480493	+	2	GTGAGCGAGTGCGGCCAACAAAG	AGG	|||||-|||||[|-||||||||||]PAM	64	Intergenic	1000	PLU_RS10460
NC_005126.1	2856577	2856602	-	2	GTGAGCGAGTGCCGCCAACAAAG	AGG	|||||-|||||[|-||||||||||]PAM	67	Intergenic	1000	PLU_RS12075
NC_005126.1	1679943	1679968	+	2	GTGAGAGAGTGCCGCCAACAAAG	AGG	|||||-|||||[|-||||||||||]PAM	98	Intergenic	1000	PLU_RS06990
NC_005126.1	2390472	2390497	-	2	GTGAGCGAGTGCTGCCAACAAAG	AGG	|||||-|||||[|-||||||||||]PAM	104	Intergenic	1000	PLU_RS10080
NC_005126.1	1830847	1830872	-	2	GTGAGCGAGTGCCGCCAACAAAG	AGG	|||||-|||||[|-||||||||||]PAM	262	Intergenic	1000	dkgB
NC_005126.1	4276700	4276725	-	3	GTGAGCGAACGCAGCCAACAAAG	AGG	|||||-||--|[||||||||||||]PAM	158	Intergenic	1000	pdhR
NC_005126.1	1828355	1828380	+	3	GTAAGTGGGTGTAGCCAACAAAG	AGG	||-||||-|||[-|||||||||||]PAM	24	Intergenic	1000	PLU_RS07705
NC_005126.1	1664653	1664678	+	4	GCAAGGGAGTGAAGCCAACAAAG	AGG	|--||-|||||[-|||||||||||]PAM	37	Intergenic	1000	PLU_RS06915
NC_005126.1	3003929	3003954	-	1	GTGAGTGAGTGCAGTCAACAAAG	AGG	|||||||||||[|||-||||||||]PAM	60	Intergenic	1000	dadX
NC_005126.1	2299870	2299895	-	1	GTGAGTGAGTGCAGTCAACAAAG	AGG	|||||||||||[|||-||||||||]PAM	126	Intergenic	1000	PLU_RS09645
NC_005126.1	2354870	2354895	-	3	GTGAGAGAATACAGCCAACAAAG	AGG	|||||-||-|-[||||||||||||]PAM	52	Intergenic	1000	PLU_RS09890
NC_005126.1	1776681	1776706	-	2	GTGAGCGAGTGCAACCAACAAAG	AGG	|||||-|||||[||-|||||||||]PAM	37	Intergenic	1000	PLU_RS07495
NC_005126.1	1920140	1920165	-	2	GTGAGAGAGTGCAACCAACAAAG	AGG	|||||-|||||[||-|||||||||]PAM	669	Intergenic	1000	PLU_RS27140
NC_005126.1	4908750	4908775	-	3	GTGACCGAGTGCGGCCAACAAAG	AGG	||||--|||||[|-||||||||||]PAM	46	Intergenic	1000	PLU_RS20740
NC_005126.1	1439542	1439567	+	2	GTGAGTGAGCGCGGCCAACAAAG	AGG	|||||||||-|[|-||||||||||]PAM	84	Intergenic	1000	proA
NC_005126.1	2186709	2186734	-	3	GTGAGCAAGTGCCGCCAACAAAG	AGG	|||||--||||[|-||||||||||]PAM	758	Intergenic	1000	PLU_RS09185
NC_005126.1	3038692	3038717	-	2	GTGGGTGAGTGCAGTCAACAAAG	AGG	|||-|||||||[|||-||||||||]PAM	83	Intergenic	1000	pdxY
NC_005126.1	267671	267696	+	3	GTGACCGAGTGCAACCAACAAAG	AGG	||||--|||||[||-|||||||||]PAM	56	Intergenic	1000	PLU_RS01225
NC_005126.1	4616389	4616414	+	1	GTGAGTGAGTGCAGCTAACAAAG	AGG	|||||||||||[||||-|||||||]PAM	26	Intergenic	1000	PLU_RS19505
NC_005126.1	3382924	3382949	-	1	GTGAGTGAGTGCAGCTAACAAAG	AGG	|||||||||||[||||-|||||||]PAM	97	Intergenic	1000	PLU_RS14140
NC_005126.1	2303955	2303980	+	1	GTGAGTGAGTGCAGCTAACAAAG	AGG	|||||||||||[||||-|||||||]PAM	142	Intergenic	1000	fliR
NC_005126.1	4863016	4863041	+	1	GTGAGTGAGTGCAGCAAACAAAG	AGG	|||||||||||[||||-|||||||]PAM	227	Intergenic	1000	PLU_RS20580
NC_005126.1	1837113	1837138	+	3	GTGAGCGAGAGCGGCCAACAAAG	AGG	|||||-|||-|[|-||||||||||]PAM	306	Intergenic	1000	PLU_RS07750
NC_005126.1	4286585	4286610	+	2	GTGAGCGAGTGCAGCTAACAAAG	AGG	|||||-|||||[||||-|||||||]PAM	52	Intergenic	1000	gspE
NC_005126.1	4906246	4906271	-	2	GTGAGCGAGTGCAGCTAACAAAG	AGG	|||||-|||||[||||-|||||||]PAM	133	Intergenic	1000	PLU_RS20730
NC_005126.1	5649217	5649242	+	3	GTGAGTAAATGCAACCAACAAAG	AGG	||||||-|-||[||-|||||||||]PAM	214	Intergenic	1000	PLU_RS24175
NC_005126.1	1868670	1868695	+	2	GTGAGTGAGTGAAACCAACAAAG	AGG	|||||||||||[-|-|||||||||]PAM	66	Intergenic	1000	yiaY
NC_005126.1	918483	918508	+	2	GTGAGTGCGTGCAGCTAACAAAG	AGG	|||||||-|||[||||-|||||||]PAM	34	Intergenic	1000	PLU_RS03975
NC_005126.1	3263386	3263411	+	3	GTGAGCGAATGCAGTCAACAAAG	AGG	|||||-||-||[|||-||||||||]PAM	45	Intergenic	1000	hda
NC_005126.1	1940860	1940885	+	2	GTGAGAGAGTGCAGCCAGCAAAG	AGG	|||||-|||||[||||||-|||||]PAM	77	Intergenic	1000	PLU_RS26560
NC_005126.1	1004565	1004590	-	1	GTGAGTGAGTGCAGCCAATAAAG	AGG	|||||||||||[|||||||-||||]PAM	0	Exonic	1000	PLU_RS26395
NC_005126.1	1449804	1449829	+	1	GTGAGTGAGTGCAGCCAATAAAG	AGG	|||||||||||[|||||||-||||]PAM	106	Intergenic	1000	PLU_RS06205
NC_005126.1	3989247	3989272	-	3	GTGAGCGAGTGCAACTAACAAAG	AGG	|||||-|||||[||-|-|||||||]PAM	42	Intergenic	1000	PLU_RS16710
NC_005126.1	994468	994493	+	4	GTGAATAGGTGCAGCCAGCAAAG	AGG	||||-|--|||[||||||-|||||]PAM	616	Intergenic	1000	can
NC_005126.1	1747054	1747079	+	2	GTGAGTGAGTGCAGCTAATAAAG	GGG	|||||||||||[||||-||-||||]PAM	89	Intergenic	1000	tolA
NC_005126.1	5610308	5610333	-	1	GTGAGTGAGTGCAGCCAACAAGG	AGG	|||||||||||[||||||||||-|]PAM	28	Intergenic	1000	PLU_RS23980
NC_005126.1	2754931	2754956	-	1	GTGAGTGAGTGCAGCCAACAAAT	AGG	|||||||||||[|||||||||||-]PAM	74	Intergenic	1000	PLU_RS11625
NC_005126.1	2478268	2478293	+	3	GTGAGTGGGTGTAGCCAACAAGG	AGG	|||||||-|||[-|||||||||-|]PAM	161	Intergenic	1000	murJ
NC_005126.1	3464811	3464836	-	2	GTGAGAGAGTGCAGCCAACAAAA	AGG	|||||-|||||[|||||||||||-]PAM	88	Intergenic	1000	PLU_RS14715
NC_005126.1	5613755	5613780	+	2	GTGAGCGAGTGCAGCCAACAAAA	AGG	|||||-|||||[|||||||||||-]PAM	144	Intergenic	1000	envC
NC_005126.1	5127983	5128008	+	3	GTGAACGAGTGCAGCCAACAAAA	AGG	||||--|||||[|||||||||||-]PAM	27	Intergenic	1000	PLU_RS21685
NC_005126.1	4414441	4414466	+	5	CCCAGTGAGTACAGCCAACAAAT	AGG	---|||||||-[|||||||||||-]PAM	19	Intergenic	1000	tehB
T5	TTGTTGGCTGCACTCACTCACCCCGG	159
Oligo adding fwd	TAggTTGTTGGCTGCACTCACTCACCC
Oligo adding rev	AAACGGGTGAGTGAGTGCAGCCAACAA
Oligo substituting fwd	TAggGTTGGCTGCACTCACTCACCC
Oligo substituting rev	AAACGGGTGAGTGAGTGCAGCCAAC
Chromosome	start	end	strand	MM	target_seq	PAM	alignment	distance	position	gene name	gene id
NC_005126.1	5686046	5686071	+	0	TTGTTGGCTGCACTCACTCACCC	CGG	|||||||||||[||||||||||||]PAM	0	Exonic	1000	PLU_RS27325
NC_005126.1	3302972	3302997	+	0	TTGTTGGCTGCACTCACTCACCC	CGG	|||||||||||[||||||||||||]PAM	0	Exonic	1000	PLU_RS26735
NC_005126.1	1182272	1182297	+	0	TTGTTGGCTGCACTCACTCACCC	CGG	|||||||||||[||||||||||||]PAM	0	Exonic	1000	PLU_RS27105
NC_005126.1	2615133	2615158	-	0	TTGTTGGCTGCACTCACTCACCC	CGG	|||||||||||[||||||||||||]PAM	0	Exonic	1000	PLU_RS26675
NC_005126.1	5115792	5115817	-	0	TTGTTGGCTGCACTCACTCACCC	CGG	|||||||||||[||||||||||||]PAM	0	Exonic	1000	PLU_RS26985
NC_005126.1	5115859	5115884	-	0	TTGTTGGCTGCACTCACTCACCC	CGG	|||||||||||[||||||||||||]PAM	0	Exonic	1000	PLU_RS26985
NC_005126.1	835935	835960	-	0	TTGTTGGCTGCACTCACTCACCC	CGG	|||||||||||[||||||||||||]PAM	0	Exonic	1000	PLU_RS26380
NC_005126.1	1615259	1615284	-	0	TTGTTGGCTGCACTCACTCACCC	CGG	|||||||||||[||||||||||||]PAM	0	Exonic	1000	PLU_RS06720
NC_005126.1	2243811	2243836	-	0	TTGTTGGCTGCACTCACTCACCC	CGG	|||||||||||[||||||||||||]PAM	0	Exonic	1000	PLU_RS26600
NC_005126.1	2536977	2537002	-	0	TTGTTGGCTGCACTCACTCACCC	CGG	|||||||||||[||||||||||||]PAM	9	Intergenic	1000	PLU_RS26655
NC_005126.1	165794	165819	-	0	TTGTTGGCTGCACTCACTCACCC	CGG	|||||||||||[||||||||||||]PAM	9	Intergenic	1000	PLU_RS00775
NC_005126.1	5402359	5402384	-	0	TTGTTGGCTGCACTCACTCACCC	CGG	|||||||||||[||||||||||||]PAM	9	Intergenic	1000	PLU_RS22895
NC_005126.1	1759304	1759329	+	0	TTGTTGGCTGCACTCACTCACCC	CGG	|||||||||||[||||||||||||]PAM	27	Intergenic	1000	PLU_RS07410
NC_005126.1	3689638	3689663	-	0	TTGTTGGCTGCACTCACTCACCC	CGG	|||||||||||[||||||||||||]PAM	30	Intergenic	1000	PLU_RS26790
NC_005126.1	5677943	5677968	+	0	TTGTTGGCTGCACTCACTCACCC	CGG	|||||||||||[||||||||||||]PAM	31	Intergenic	1000	PLU_RS24280
NC_005126.1	2159508	2159533	-	0	TTGTTGGCTGCACTCACTCACCC	CGG	|||||||||||[||||||||||||]PAM	33	Intergenic	1000	PLU_RS09060
NC_005126.1	3276882	3276907	-	0	TTGTTGGCTGCACTCACTCACCC	CGG	|||||||||||[||||||||||||]PAM	33	Intergenic	1000	PLU_RS13715
NC_005126.1	3051680	3051705	+	0	TTGTTGGCTGCACTCACTCACCC	CGG	|||||||||||[||||||||||||]PAM	34	Intergenic	1000	cfa
NC_005126.1	2407898	2407923	+	0	TTGTTGGCTGCACTCACTCACCC	CGG	|||||||||||[||||||||||||]PAM	38	Intergenic	1000	PLU_RS10175
NC_005126.1	3965631	3965656	+	0	TTGTTGGCTGCACTCACTCACCC	CGG	|||||||||||[||||||||||||]PAM	41	Intergenic	1000	pdxJ
NC_005126.1	2098980	2099005	-	0	TTGTTGGCTGCACTCACTCACCC	CGG	|||||||||||[||||||||||||]PAM	41	Intergenic	1000	PLU_RS08825
NC_005126.1	1830627	1830652	+	0	TTGTTGGCTGCACTCACTCACCC	CGG	|||||||||||[||||||||||||]PAM	42	Intergenic	1000	dkgB
NC_005126.1	5533082	5533107	-	0	TTGTTGGCTGCACTCACTCACCC	CGG	|||||||||||[||||||||||||]PAM	42	Intergenic	1000	PLU_RS25840
NC_005126.1	2409667	2409692	-	0	TTGTTGGCTGCACTCACTCACCC	CGG	|||||||||||[||||||||||||]PAM	43	Intergenic	1000	PLU_RS10185
NC_005126.1	4721876	4721901	+	0	TTGTTGGCTGCACTCACTCACCC	CGG	|||||||||||[||||||||||||]PAM	44	Intergenic	1000	PLU_RS19955
NC_005126.1	917679	917704	+	0	TTGTTGGCTGCACTCACTCACCC	CGG	|||||||||||[||||||||||||]PAM	48	Intergenic	1000	PLU_RS03970
NC_005126.1	1377841	1377866	-	0	TTGTTGGCTGCACTCACTCACCC	CGG	|||||||||||[||||||||||||]PAM	48	Intergenic	1000	PLU_RS05900
NC_005126.1	3305735	3305760	+	0	TTGTTGGCTGCACTCACTCACCC	CGG	|||||||||||[||||||||||||]PAM	49	Intergenic	1000	pagP
NC_005126.1	5663384	5663409	+	0	TTGTTGGCTGCACTCACTCACCC	CGG	|||||||||||[||||||||||||]PAM	49	Intergenic	1000	PLU_RS24235
NC_005126.1	991435	991460	-	0	TTGTTGGCTGCACTCACTCACCC	CGG	|||||||||||[||||||||||||]PAM	49	Intergenic	1000	PLU_RS04300
NC_005126.1	655539	655564	+	0	TTGTTGGCTGCACTCACTCACCC	CGG	|||||||||||[||||||||||||]PAM	50	Intergenic	1000	satP
NC_005126.1	1921769	1921794	+	0	TTGTTGGCTGCACTCACTCACCC	CGG	|||||||||||[||||||||||||]PAM	51	Intergenic	1000	PLU_RS08095
NC_005126.1	3090571	3090596	-	0	TTGTTGGCTGCACTCACTCACCC	CGG	|||||||||||[||||||||||||]PAM	51	Intergenic	1000	PLU_RS13085
NC_005126.1	2086324	2086349	+	0	TTGTTGGCTGCACTCACTCACCC	CGG	|||||||||||[||||||||||||]PAM	52	Intergenic	1000	PLU_RS08785
NC_005126.1	3199019	3199044	-	0	TTGTTGGCTGCACTCACTCACCC	CGG	|||||||||||[||||||||||||]PAM	53	Intergenic	1000	manX
NC_005126.1	3237603	3237628	-	0	TTGTTGGCTGCACTCACTCACCC	CGG	|||||||||||[||||||||||||]PAM	54	Intergenic	1000	PLU_RS13535
NC_005126.1	712245	712270	-	0	TTGTTGGCTGCACTCACTCACCC	CGG	|||||||||||[||||||||||||]PAM	54	Intergenic	1000	PLU_RS03085
NC_005126.1	576970	576995	-	0	TTGTTGGCTGCACTCACTCACCC	CGG	|||||||||||[||||||||||||]PAM	54	Intergenic	1000	deoB
NC_005126.1	1151741	1151766	-	0	TTGTTGGCTGCACTCACTCACCC	CGG	|||||||||||[||||||||||||]PAM	54	Intergenic	1000	PLU_RS04845
NC_005126.1	5666887	5666912	+	0	TTGTTGGCTGCACTCACTCACCC	CGG	|||||||||||[||||||||||||]PAM	55	Intergenic	1000	PLU_RS24245
NC_005126.1	1915243	1915268	-	0	TTGTTGGCTGCACTCACTCACCC	CGG	|||||||||||[||||||||||||]PAM	57	Intergenic	1000	serS
NC_005126.1	2820332	2820357	-	0	TTGTTGGCTGCACTCACTCACCC	CGG	|||||||||||[||||||||||||]PAM	58	Intergenic	1000	PLU_RS11925
NC_005126.1	214519	214544	+	0	TTGTTGGCTGCACTCACTCACCC	CGG	|||||||||||[||||||||||||]PAM	59	Intergenic	1000	feoA
NC_005126.1	643334	643359	+	0	TTGTTGGCTGCACTCACTCACCC	CGG	|||||||||||[||||||||||||]PAM	62	Intergenic	1000	PLU_RS02800
NC_005126.1	2465575	2465600	-	0	TTGTTGGCTGCACTCACTCACCC	CGG	|||||||||||[||||||||||||]PAM	62	Intergenic	1000	PLU_RS10395
NC_005126.1	2746123	2746148	-	0	TTGTTGGCTGCACTCACTCACCC	CGG	|||||||||||[||||||||||||]PAM	62	Intergenic	1000	PLU_RS11595
NC_005126.1	3704685	3704710	+	0	TTGTTGGCTGCACTCACTCACCC	CGG	|||||||||||[||||||||||||]PAM	64	Intergenic	1000	lsrK
NC_005126.1	2525643	2525668	-	0	TTGTTGGCTGCACTCACTCACCC	CGG	|||||||||||[||||||||||||]PAM	65	Intergenic	1000	PLU_RS10705
NC_005126.1	2625933	2625958	+	0	TTGTTGGCTGCACTCACTCACCC	CGG	|||||||||||[||||||||||||]PAM	68	Intergenic	1000	ydfG
NC_005126.1	2148489	2148514	+	0	TTGTTGGCTGCACTCACTCACCC	CGG	|||||||||||[||||||||||||]PAM	69	Intergenic	1000	PLU_RS09005
NC_005126.1	1458501	1458526	-	0	TTGTTGGCTGCACTCACTCACCC	CGG	|||||||||||[||||||||||||]PAM	70	Intergenic	1000	PLU_RS06255
NC_005126.1	5158881	5158906	+	0	TTGTTGGCTGCACTCACTCACCC	CGG	|||||||||||[||||||||||||]PAM	71	Intergenic	1000	tatA
NC_005126.1	5060401	5060426	-	0	TTGTTGGCTGCACTCACTCACCC	CGG	|||||||||||[||||||||||||]PAM	71	Intergenic	1000	PLU_RS21400
NC_005126.1	146256	146281	-	0	TTGTTGGCTGCACTCACTCACCC	CGG	|||||||||||[||||||||||||]PAM	73	Intergenic	1000	PLU_RS26275
NC_005126.1	5403017	5403042	+	0	TTGTTGGCTGCACTCACTCACCC	CGG	|||||||||||[||||||||||||]PAM	74	Intergenic	1000	corA
NC_005126.1	4127479	4127504	+	0	TTGTTGGCTGCACTCACTCACCC	CGG	|||||||||||[||||||||||||]PAM	74	Intergenic	1000	PLU_RS17495
NC_005126.1	4100037	4100062	-	0	TTGTTGGCTGCACTCACTCACCC	CGG	|||||||||||[||||||||||||]PAM	74	Intergenic	1000	PLU_RS17400
NC_005126.1	1837345	1837370	-	0	TTGTTGGCTGCACTCACTCACCC	CGG	|||||||||||[||||||||||||]PAM	74	Intergenic	1000	PLU_RS07750
NC_005126.1	4817809	4817834	-	0	TTGTTGGCTGCACTCACTCACCC	CGG	|||||||||||[||||||||||||]PAM	75	Intergenic	1000	sugE
NC_005126.1	4615363	4615388	-	0	TTGTTGGCTGCACTCACTCACCC	CGG	|||||||||||[||||||||||||]PAM	75	Intergenic	1000	PLU_RS19495
NC_005126.1	1880941	1880966	+	0	TTGTTGGCTGCACTCACTCACCC	CGG	|||||||||||[||||||||||||]PAM	77	Intergenic	1000	PLU_RS07935
NC_005126.1	3016806	3016831	-	0	TTGTTGGCTGCACTCACTCACCC	CGG	|||||||||||[||||||||||||]PAM	77	Intergenic	1000	PLU_RS26065
NC_005126.1	2472483	2472508	+	0	TTGTTGGCTGCACTCACTCACCC	CGG	|||||||||||[||||||||||||]PAM	78	Intergenic	1000	PLU_RS10430
NC_005126.1	2754936	2754961	+	0	TTGTTGGCTGCACTCACTCACCC	CGG	|||||||||||[||||||||||||]PAM	79	Intergenic	1000	PLU_RS11625
NC_005126.1	4909574	4909599	+	0	TTGTTGGCTGCACTCACTCACCC	CGG	|||||||||||[||||||||||||]PAM	80	Intergenic	1000	PLU_RS20745
NC_005126.1	5461958	5461983	+	0	TTGTTGGCTGCACTCACTCACCC	CGG	|||||||||||[||||||||||||]PAM	80	Intergenic	1000	PLU_RS23160
NC_005126.1	3678421	3678446	+	0	TTGTTGGCTGCACTCACTCACCC	CGG	|||||||||||[||||||||||||]PAM	82	Intergenic	1000	PLU_RS15575
NC_005126.1	664896	664921	+	0	TTGTTGGCTGCACTCACTCACCC	CGG	|||||||||||[||||||||||||]PAM	84	Intergenic	1000	PLU_RS02890
NC_005126.1	3255456	3255481	+	0	TTGTTGGCTGCACTCACTCACCC	CGG	|||||||||||[||||||||||||]PAM	87	Intergenic	1000	PLU_RS13600
NC_005126.1	4205803	4205828	-	0	TTGTTGGCTGCACTCACTCACCC	CGG	|||||||||||[||||||||||||]PAM	87	Intergenic	1000	PLU_RS17695
NC_005126.1	5664183	5664208	+	0	TTGTTGGCTGCACTCACTCACCC	CGG	|||||||||||[||||||||||||]PAM	88	Intergenic	1000	PLU_RS24240
NC_005126.1	1671220	1671245	-	0	TTGTTGGCTGCACTCACTCACCC	CGG	|||||||||||[||||||||||||]PAM	89	Intergenic	1000	cysM
NC_005126.1	542393	542418	-	0	TTGTTGGCTGCACTCACTCACCC	CGG	|||||||||||[||||||||||||]PAM	90	Intergenic	1000	gntR
NC_005126.1	775732	775757	-	0	TTGTTGGCTGCACTCACTCACCC	CGG	|||||||||||[||||||||||||]PAM	90	Intergenic	1000	frr
NC_005126.1	483983	484008	+	0	TTGTTGGCTGCACTCACTCACCC	CGG	|||||||||||[||||||||||||]PAM	91	Intergenic	1000	malM
NC_005126.1	2552617	2552642	-	0	TTGTTGGCTGCACTCACTCACCC	CGG	|||||||||||[||||||||||||]PAM	93	Intergenic	1000	pntA
NC_005126.1	3190357	3190382	-	0	TTGTTGGCTGCACTCACTCACCC	CGG	|||||||||||[||||||||||||]PAM	93	Intergenic	1000	copD
NC_005126.1	4642471	4642496	+	0	TTGTTGGCTGCACTCACTCACCC	CGG	|||||||||||[||||||||||||]PAM	95	Intergenic	1000	tolC
NC_005126.1	2344846	2344871	+	0	TTGTTGGCTGCACTCACTCACCC	CGG	|||||||||||[||||||||||||]PAM	96	Intergenic	1000	PLU_RS09835
NC_005126.1	2502987	2503012	+	0	TTGTTGGCTGCACTCACTCACCC	CGG	|||||||||||[||||||||||||]PAM	101	Intergenic	1000	pyk
NC_005126.1	2335492	2335517	+	0	TTGTTGGCTGCACTCACTCACCC	CGG	|||||||||||[||||||||||||]PAM	102	Intergenic	1000	wrbA
NC_005126.1	4113394	4113419	-	0	TTGTTGGCTGCACTCACTCACCC	CGG	|||||||||||[||||||||||||]PAM	103	Intergenic	1000	PLU_RS17445
NC_005126.1	3397152	3397177	-	0	TTGTTGGCTGCACTCACTCACCC	CGG	|||||||||||[||||||||||||]PAM	104	Intergenic	1000	yeiP
NC_005126.1	5668668	5668693	+	0	TTGTTGGCTGCACTCACTCACCC	CGG	|||||||||||[||||||||||||]PAM	105	Intergenic	1000	PLU_RS24255
NC_005126.1	3996953	3996978	+	0	TTGTTGGCTGCACTCACTCACCC	CGG	|||||||||||[||||||||||||]PAM	105	Intergenic	1000	PLU_RS16745
NC_005126.1	4985382	4985407	-	0	TTGTTGGCTGCACTCACTCACCC	CGG	|||||||||||[||||||||||||]PAM	105	Intergenic	1000	PLU_RS21065
NC_005126.1	1177058	1177083	+	0	TTGTTGGCTGCACTCACTCACCC	CGG	|||||||||||[||||||||||||]PAM	106	Intergenic	1000	PLU_RS04955
NC_005126.1	170773	170798	+	0	TTGTTGGCTGCACTCACTCACCC	CGG	|||||||||||[||||||||||||]PAM	107	Intergenic	1000	PLU_RS00800
NC_005126.1	3010242	3010267	-	0	TTGTTGGCTGCACTCACTCACCC	CGG	|||||||||||[||||||||||||]PAM	108	Intergenic	1000	PLU_RS12700
NC_005126.1	4256508	4256533	+	0	TTGTTGGCTGCACTCACTCACCC	CGG	|||||||||||[||||||||||||]PAM	109	Intergenic	1000	rpiA
NC_005126.1	2402277	2402302	-	0	TTGTTGGCTGCACTCACTCACCC	CGG	|||||||||||[||||||||||||]PAM	110	Intergenic	1000	PLU_RS10150
NC_005126.1	3279533	3279558	-	0	TTGTTGGCTGCACTCACTCACCC	CGG	|||||||||||[||||||||||||]PAM	111	Intergenic	1000	PLU_RS13725
NC_005126.1	566900	566925	-	0	TTGTTGGCTGCACTCACTCACCC	CGG	|||||||||||[||||||||||||]PAM	111	Intergenic	1000	PLU_RS02535
NC_005126.1	1879484	1879509	+	0	TTGTTGGCTGCACTCACTCACCC	CGG	|||||||||||[||||||||||||]PAM	112	Intergenic	1000	PLU_RS07930
NC_005126.1	1781947	1781972	+	0	TTGTTGGCTGCACTCACTCACCC	CGG	|||||||||||[||||||||||||]PAM	113	Intergenic	1000	bioD
NC_005126.1	3745452	3745477	-	0	TTGTTGGCTGCACTCACTCACCC	CGG	|||||||||||[||||||||||||]PAM	113	Intergenic	1000	PLU_RS15840
NC_005126.1	4604761	4604786	-	0	TTGTTGGCTGCACTCACTCACCC	CGG	|||||||||||[||||||||||||]PAM	113	Intergenic	1000	PLU_RS19465
NC_005126.1	3536827	3536852	+	0	TTGTTGGCTGCACTCACTCACCC	CGG	|||||||||||[||||||||||||]PAM	114	Intergenic	1000	PLU_RS15110
NC_005126.1	5025016	5025041	-	0	TTGTTGGCTGCACTCACTCACCC	CGG	|||||||||||[||||||||||||]PAM	115	Intergenic	1000	PLU_RS21255
NC_005126.1	3881161	3881186	+	0	TTGTTGGCTGCACTCACTCACCC	CGG	|||||||||||[||||||||||||]PAM	118	Intergenic	1000	PLU_RS26820
NC_005126.1	23793	23818	+	0	TTGTTGGCTGCACTCACTCACCC	CGG	|||||||||||[||||||||||||]PAM	118	Intergenic	1000	PLU_RS00125
NC_005126.1	5551290	5551315	-	0	TTGTTGGCTGCACTCACTCACCC	CGG	|||||||||||[||||||||||||]PAM	120	Intergenic	1000	glpK
NC_005126.1	3718424	3718449	+	0	TTGTTGGCTGCACTCACTCACCC	CGG	|||||||||||[||||||||||||]PAM	122	Intergenic	1000	PLU_RS15725
NC_005126.1	976217	976242	+	0	TTGTTGGCTGCACTCACTCACCC	CGG	|||||||||||[||||||||||||]PAM	122	Intergenic	1000	cueO
NC_005126.1	2980979	2981004	+	0	TTGTTGGCTGCACTCACTCACCC	CGG	|||||||||||[||||||||||||]PAM	126	Intergenic	1000	PLU_RS12555
NC_005126.1	2664310	2664335	+	0	TTGTTGGCTGCACTCACTCACCC	CGG	|||||||||||[||||||||||||]PAM	130	Intergenic	1000	PLU_RS11310
NC_005126.1	2240087	2240112	+	0	TTGTTGGCTGCACTCACTCACCC	CGG	|||||||||||[||||||||||||]PAM	135	Intergenic	1000	PLU_RS09380
NC_005126.1	4284624	4284649	+	0	TTGTTGGCTGCACTCACTCACCC	CGG	|||||||||||[||||||||||||]PAM	136	Intergenic	1000	ampE
NC_005126.1	4195414	4195439	+	0	TTGTTGGCTGCACTCACTCACCC	CGG	|||||||||||[||||||||||||]PAM	136	Intergenic	1000	PLU_RS17660
NC_005126.1	1094622	1094647	-	0	TTGTTGGCTGCACTCACTCACCC	CGG	|||||||||||[||||||||||||]PAM	138	Intergenic	1000	PLU_RS04750
NC_005126.1	1085744	1085769	+	0	TTGTTGGCTGCACTCACTCACCC	CGG	|||||||||||[||||||||||||]PAM	139	Intergenic	1000	PLU_RS04705
NC_005126.1	2016475	2016500	+	0	TTGTTGGCTGCACTCACTCACCC	CGG	|||||||||||[||||||||||||]PAM	143	Intergenic	1000	PLU_RS08490
NC_005126.1	575900	575925	+	0	TTGTTGGCTGCACTCACTCACCC	CGG	|||||||||||[||||||||||||]PAM	145	Intergenic	1000	deoC
NC_005126.1	3050220	3050245	+	0	TTGTTGGCTGCACTCACTCACCC	CGG	|||||||||||[||||||||||||]PAM	146	Intergenic	1000	PLU_RS12905
NC_005126.1	4114943	4114968	-	0	TTGTTGGCTGCACTCACTCACCC	CGG	|||||||||||[||||||||||||]PAM	147	Intergenic	1000	PLU_RS17445
NC_005126.1	443638	443663	+	0	TTGTTGGCTGCACTCACTCACCC	CGG	|||||||||||[||||||||||||]PAM	149	Intergenic	1000	PLU_RS02025
NC_005126.1	2576519	2576544	-	0	TTGTTGGCTGCACTCACTCACCC	CGG	|||||||||||[||||||||||||]PAM	153	Intergenic	1000	ectB
NC_005126.1	4895369	4895394	-	0	TTGTTGGCTGCACTCACTCACCC	CGG	|||||||||||[||||||||||||]PAM	155	Intergenic	1000	PLU_RS26960
NC_005126.1	2249632	2249657	+	0	TTGTTGGCTGCACTCACTCACCC	CGG	|||||||||||[||||||||||||]PAM	156	Intergenic	1000	PLU_RS09410
NC_005126.1	651243	651268	+	0	TTGTTGGCTGCACTCACTCACCC	CGG	|||||||||||[||||||||||||]PAM	160	Intergenic	1000	PLU_RS02835
NC_005126.1	1666113	1666138	-	0	TTGTTGGCTGCACTCACTCACCC	CGG	|||||||||||[||||||||||||]PAM	170	Intergenic	1000	PLU_RS06930
NC_005126.1	2983289	2983314	+	0	TTGTTGGCTGCACTCACTCACCC	CGG	|||||||||||[||||||||||||]PAM	174	Intergenic	1000	PLU_RS12570
NC_005126.1	1682027	1682052	+	0	TTGTTGGCTGCACTCACTCACCC	CGG	|||||||||||[||||||||||||]PAM	174	Intergenic	1000	gltX
NC_005126.1	3806550	3806575	+	0	TTGTTGGCTGCACTCACTCACCC	CGG	|||||||||||[||||||||||||]PAM	179	Intergenic	1000	PLU_RS16020
NC_005126.1	3001535	3001560	-	0	TTGTTGGCTGCACTCACTCACCC	CGG	|||||||||||[||||||||||||]PAM	184	Intergenic	1000	msrB
NC_005126.1	1862528	1862553	-	0	TTGTTGGCTGCACTCACTCACCC	CGG	|||||||||||[||||||||||||]PAM	186	Intergenic	1000	PLU_RS07855
NC_005126.1	4434181	4434206	-	0	TTGTTGGCTGCACTCACTCACCC	CGG	|||||||||||[||||||||||||]PAM	191	Intergenic	1000	PLU_RS18705
NC_005126.1	2459371	2459396	-	0	TTGTTGGCTGCACTCACTCACCC	CGG	|||||||||||[||||||||||||]PAM	193	Intergenic	1000	PLU_RS10365
NC_005126.1	4385438	4385463	-	0	TTGTTGGCTGCACTCACTCACCC	CGG	|||||||||||[||||||||||||]PAM	199	Intergenic	1000	PLU_RS18455
NC_005126.1	641765	641790	+	0	TTGTTGGCTGCACTCACTCACCC	CGG	|||||||||||[||||||||||||]PAM	205	Intergenic	1000	yaaA
NC_005126.1	1391823	1391848	-	0	TTGTTGGCTGCACTCACTCACCC	CGG	|||||||||||[||||||||||||]PAM	206	Intergenic	1000	PLU_RS05975
NC_005126.1	5613683	5613708	-	0	TTGTTGGCTGCACTCACTCACCC	CGG	|||||||||||[||||||||||||]PAM	216	Intergenic	1000	envC
NC_005126.1	834728	834753	-	0	TTGTTGGCTGCACTCACTCACCC	CGG	|||||||||||[||||||||||||]PAM	220	Intergenic	1000	PLU_RS26375
NC_005126.1	839166	839191	-	0	TTGTTGGCTGCACTCACTCACCC	CGG	|||||||||||[||||||||||||]PAM	221	Intergenic	1000	PLU_RS03650
NC_005126.1	3632956	3632981	+	0	TTGTTGGCTGCACTCACTCACCC	CGG	|||||||||||[||||||||||||]PAM	236	Intergenic	1000	PLU_RS15485
NC_005126.1	1538670	1538695	-	0	TTGTTGGCTGCACTCACTCACCC	CGG	|||||||||||[||||||||||||]PAM	243	Intergenic	1000	PLU_RS06610
NC_005126.1	3315057	3315082	-	0	TTGTTGGCTGCACTCACTCACCC	CGG	|||||||||||[||||||||||||]PAM	248	Intergenic	1000	PLU_RS13850
NC_005126.1	3956583	3956608	+	0	TTGTTGGCTGCACTCACTCACCC	CGG	|||||||||||[||||||||||||]PAM	259	Intergenic	1000	PLU_RS16545
NC_005126.1	4896852	4896877	+	0	TTGTTGGCTGCACTCACTCACCC	CGG	|||||||||||[||||||||||||]PAM	262	Intergenic	1000	PLU_RS20685
NC_005126.1	1161367	1161392	-	0	TTGTTGGCTGCACTCACTCACCC	CGG	|||||||||||[||||||||||||]PAM	262	Intergenic	1000	PLU_RS04875
NC_005126.1	2388551	2388576	+	0	TTGTTGGCTGCACTCACTCACCC	CGG	|||||||||||[||||||||||||]PAM	273	Intergenic	1000	PLU_RS10075
NC_005126.1	102341	102366	-	0	TTGTTGGCTGCACTCACTCACCC	CGG	|||||||||||[||||||||||||]PAM	281	Intergenic	1000	PLU_RS00520
NC_005126.1	2343107	2343132	-	0	TTGTTGGCTGCACTCACTCACCC	CGG	|||||||||||[||||||||||||]PAM	287	Intergenic	1000	PLU_RS09835
NC_005126.1	3538724	3538749	+	0	TTGTTGGCTGCACTCACTCACCC	CGG	|||||||||||[||||||||||||]PAM	299	Intergenic	1000	PLU_RS27210
NC_005126.1	1530524	1530549	+	0	TTGTTGGCTGCACTCACTCACCC	CGG	|||||||||||[||||||||||||]PAM	302	Intergenic	1000	PLU_RS06585
NC_005126.1	3067278	3067303	-	0	TTGTTGGCTGCACTCACTCACCC	CGG	|||||||||||[||||||||||||]PAM	309	Intergenic	1000	PLU_RS25410
NC_005126.1	5563217	5563242	+	0	TTGTTGGCTGCACTCACTCACCC	CGG	|||||||||||[||||||||||||]PAM	322	Intergenic	1000	PLU_RS23740
NC_005126.1	1643120	1643145	-	0	TTGTTGGCTGCACTCACTCACCC	CGG	|||||||||||[||||||||||||]PAM	332	Intergenic	1000	PLU_RS06840
NC_005126.1	3619603	3619628	+	0	TTGTTGGCTGCACTCACTCACCC	CGG	|||||||||||[||||||||||||]PAM	334	Intergenic	1000	PLU_RS15440
NC_005126.1	3239130	3239155	-	0	TTGTTGGCTGCACTCACTCACCC	CGG	|||||||||||[||||||||||||]PAM	334	Intergenic	1000	PLU_RS13540
NC_005126.1	5248692	5248717	-	0	TTGTTGGCTGCACTCACTCACCC	CGG	|||||||||||[||||||||||||]PAM	334	Intergenic	1000	pyrB
NC_005126.1	1944610	1944635	+	0	TTGTTGGCTGCACTCACTCACCC	CGG	|||||||||||[||||||||||||]PAM	350	Intergenic	1000	PLU_RS08200
NC_005126.1	4441511	4441536	+	0	TTGTTGGCTGCACTCACTCACCC	CGG	|||||||||||[||||||||||||]PAM	371	Intergenic	1000	PLU_RS18745
NC_005126.1	3106443	3106468	-	0	TTGTTGGCTGCACTCACTCACCC	CGG	|||||||||||[||||||||||||]PAM	371	Intergenic	1000	PLU_RS13145
NC_005126.1	3953646	3953671	+	0	TTGTTGGCTGCACTCACTCACCC	CGG	|||||||||||[||||||||||||]PAM	381	Intergenic	1000	rtxA
NC_005126.1	3480007	3480032	-	0	TTGTTGGCTGCACTCACTCACCC	CGG	|||||||||||[||||||||||||]PAM	388	Intergenic	1000	PLU_RS14785
NC_005126.1	4895618	4895643	-	0	TTGTTGGCTGCACTCACTCACCC	CGG	|||||||||||[||||||||||||]PAM	404	Intergenic	1000	PLU_RS26960
NC_005126.1	886786	886811	+	0	TTGTTGGCTGCACTCACTCACCC	CGG	|||||||||||[||||||||||||]PAM	485	Intergenic	1000	PLU_RS03820
NC_005126.1	3663051	3663076	+	0	TTGTTGGCTGCACTCACTCACCC	CGG	|||||||||||[||||||||||||]PAM	559	Intergenic	1000	PLU_RS15540
NC_005126.1	1641185	1641210	-	0	TTGTTGGCTGCACTCACTCACCC	CGG	|||||||||||[||||||||||||]PAM	778	Intergenic	1000	PLU_RS06840
NC_005126.1	3314257	3314282	-	0	TTGTTGGCTGCACTCACTCACCC	CGG	|||||||||||[||||||||||||]PAM	1048	Intergenic	1000	PLU_RS13850
NC_005126.1	1004570	1004595	+	1	TTATTGGCTGCACTCACTCACCC	CGG	||-||||||||[||||||||||||]PAM	0	Exonic	1000	PLU_RS26395
NC_005126.1	4616384	4616409	-	1	TTGTTAGCTGCACTCACTCACCC	CGG	|||||-|||||[||||||||||||]PAM	31	Intergenic	1000	PLU_RS19505
NC_005126.1	3382929	3382954	+	1	TTGTTAGCTGCACTCACTCACCC	CGG	|||||-|||||[||||||||||||]PAM	92	Intergenic	1000	PLU_RS14140
NC_005126.1	4863011	4863036	-	1	TTGTTTGCTGCACTCACTCACCC	CGG	|||||-|||||[||||||||||||]PAM	232	Intergenic	1000	PLU_RS20580
NC_005126.1	3003934	3003959	+	1	TTGTTGACTGCACTCACTCACCC	CGG	||||||-||||[||||||||||||]PAM	55	Intergenic	1000	dadX
NC_005126.1	2299875	2299900	+	1	TTGTTGACTGCACTCACTCACCC	CGG	||||||-||||[||||||||||||]PAM	121	Intergenic	1000	PLU_RS09645
NC_005126.1	5094227	5094252	+	2	TTTGTGGCTGCACTCACTCACCC	CGG	||--|||||||[||||||||||||]PAM	68	Intergenic	1000	PLU_RS21530
NC_005126.1	5306868	5306893	-	2	TAGTTAGCTGCACTCACTCACCC	TGG	|-|||-|||||[||||||||||||]PAM	84	Intergenic	1000	PLU_RS22450
NC_005126.1	1747049	1747074	-	2	TTATTAGCTGCACTCACTCACCC	CGG	||-||-|||||[||||||||||||]PAM	84	Intergenic	1000	tolA
NC_005126.1	3011864	3011889	-	1	TTGTTGGCCGCACTCACTCACCC	CGG	||||||||-||[||||||||||||]PAM	40	Intergenic	1000	PLU_RS12710
NC_005126.1	5012622	5012647	+	1	TTGTTGGCCGCACTCACTCACCC	CGG	||||||||-||[||||||||||||]PAM	46	Intergenic	1000	PLU_RS21185
NC_005126.1	3399903	3399928	+	1	TTGTTGGCGGCACTCACTCACCC	CGG	||||||||-||[||||||||||||]PAM	76	Intergenic	1000	PLU_RS14215
NC_005126.1	2557833	2557858	-	1	TTGTTGGCCGCACTCACTCACCC	CGG	||||||||-||[||||||||||||]PAM	140	Intergenic	1000	PLU_RS10845
NC_005126.1	725955	725980	+	1	TTGTTGGCCGCACTCACTCACCC	CGG	||||||||-||[||||||||||||]PAM	388	Intergenic	1000	PLU_RS03120
NC_005126.1	4494382	4494407	-	4	ACCCTGGCTGCACTCACTCACCC	CGG	----|||||||[||||||||||||]PAM	89	Intergenic	1000	PLU_RS18990
NC_005126.1	2751461	2751486	+	3	TTTGTTGCTGCACTCACTCACCC	CGG	||--|-|||||[||||||||||||]PAM	69	Intergenic	1000	PLU_RS24575
NC_005126.1	696773	696798	+	1	TTGTTGGCTGTACTCACTCACCC	CGG	||||||||||-[||||||||||||]PAM	131	Intergenic	1000	lptD
NC_005126.1	3864565	3864590	-	1	TTGTTGGCTGTACTCACTCACCC	CGG	||||||||||-[||||||||||||]PAM	537	Intergenic	1000	PLU_RS16260
NC_005126.1	4811095	4811120	+	1	TTGTTGGCTGCGCTCACTCACCC	CGG	|||||||||||[-|||||||||||]PAM	0	Exonic	1000	PLU_RS27270
NC_005126.1	748710	748735	+	1	TTGTTGGCTGCGCTCACTCACCC	CGG	|||||||||||[-|||||||||||]PAM	0	Exonic	1000	PLU_RS26365
NC_005126.1	5669792	5669817	+	1	TTGTTGGCTGCGCTCACTCACCC	CGG	|||||||||||[-|||||||||||]PAM	41	Intergenic	1000	PLU_RS24255
NC_005126.1	667697	667722	-	1	TTGTTGGCTGCGCTCACTCACCC	CGG	|||||||||||[-|||||||||||]PAM	71	Intergenic	1000	PLU_RS02900
NC_005126.1	3239389	3239414	-	1	TTGTTGGCTGCTCTCACTCACCC	CGG	|||||||||||[-|||||||||||]PAM	75	Intergenic	1000	PLU_RS13540
NC_005126.1	3305902	3305927	+	1	TTGTTGGCTGCGCTCACTCACCC	CGG	|||||||||||[-|||||||||||]PAM	78	Intergenic	1000	PLU_RS13815
NC_005126.1	4478381	4478406	+	1	TTGTTGGCTGCGCTCACTCACCC	CGG	|||||||||||[-|||||||||||]PAM	91	Intergenic	1000	PLU_RS18925
NC_005126.1	69096	69121	-	1	TTGTTGGCTGCGCTCACTCACCC	CGG	|||||||||||[-|||||||||||]PAM	95	Intergenic	1000	PLU_RS00345
NC_005126.1	2504786	2504811	-	1	TTGTTGGCTGCGCTCACTCACCC	CGG	|||||||||||[-|||||||||||]PAM	99	Intergenic	1000	PLU_RS10590
NC_005126.1	2712035	2712060	-	1	TTGTTGGCTGCGCTCACTCACCC	CGG	|||||||||||[-|||||||||||]PAM	129	Intergenic	1000	PLU_RS11535
NC_005126.1	4996267	4996292	+	1	TTGTTGGCTGCGCTCACTCACCC	CGG	|||||||||||[-|||||||||||]PAM	139	Intergenic	1000	PLU_RS21110
NC_005126.1	1012524	1012549	+	1	TTGTTGGCTGCGCTCACTCACCC	CGG	|||||||||||[-|||||||||||]PAM	140	Intergenic	1000	mrcB
NC_005126.1	3388481	3388506	+	1	TTGTTGGCTGCGCTCACTCACCC	CGG	|||||||||||[-|||||||||||]PAM	144	Intergenic	1000	PLU_RS14160
NC_005126.1	4263372	4263397	+	1	TTGTTGGCTGCGCTCACTCACCC	CGG	|||||||||||[-|||||||||||]PAM	165	Intergenic	1000	PLU_RS17915
NC_005126.1	3068679	3068704	-	1	TTGTTGGCTGCGCTCACTCACCC	CGG	|||||||||||[-|||||||||||]PAM	204	Intergenic	1000	PLU_RS12995
NC_005126.1	4318265	4318290	+	1	TTGTTGGCTGCGCTCACTCACCC	CGG	|||||||||||[-|||||||||||]PAM	439	Intergenic	1000	PLU_RS18170
NC_005126.1	1868665	1868690	-	2	TTGTTGGTTTCACTCACTCACCC	CGG	|||||||-|-|[||||||||||||]PAM	71	Intergenic	1000	yiaY
NC_005126.1	4422033	4422058	-	1	TTGTTGGCTGCATTCACTCACCC	CGG	|||||||||||[|-||||||||||]PAM	40	Intergenic	1000	PLU_RS18625
NC_005126.1	172583	172608	-	1	TTGTTGGCTGCATTCACTCACCC	CGG	|||||||||||[|-||||||||||]PAM	86	Intergenic	1000	PLU_RS00800
NC_005126.1	1354782	1354807	-	1	TTGTTGGCTGCATTCACTCACCC	CGG	|||||||||||[|-||||||||||]PAM	96	Intergenic	1000	trmB
NC_005126.1	3633522	3633547	-	1	TTGTTGGCTGCATTCACTCACCC	CGG	|||||||||||[|-||||||||||]PAM	802	Intergenic	1000	PLU_RS15485
NC_005126.1	3953324	3953349	+	1	TTGTTGGCTGCACGCACTCACCC	CGG	|||||||||||[||-|||||||||]PAM	59	Intergenic	1000	rtxA
NC_005126.1	1439537	1439562	-	2	TTGTTGGCCGCGCTCACTCACCC	CGG	||||||||-||[-|||||||||||]PAM	79	Intergenic	1000	proA
NC_005126.1	2157481	2157506	-	1	TTGTTGGCTGCACTTACTCACCC	CGG	|||||||||||[|||-||||||||]PAM	57	Intergenic	1000	PLU_RS09040
NC_005126.1	768235	768260	+	1	TTGTTGGCTGCACTTACTCACCC	CGG	|||||||||||[|||-||||||||]PAM	66	Intergenic	1000	dapD
NC_005126.1	200146	200171	+	1	TTGTTGGCTGCACTTACTCACCC	CGG	|||||||||||[|||-||||||||]PAM	70	Intergenic	1000	PLU_RS00920
NC_005126.1	1935453	1935478	-	1	TTGTTGGCTGCACTTACTCACCC	CGG	|||||||||||[|||-||||||||]PAM	71	Intergenic	1000	aroA
NC_005126.1	1069733	1069758	-	1	TTGTTGGCTGCACTTACTCACCC	CGG	|||||||||||[|||-||||||||]PAM	96	Intergenic	1000	PLU_RS04620
NC_005126.1	918478	918503	-	2	TTGTTAGCTGCACGCACTCACCC	CGG	|||||-|||||[||-|||||||||]PAM	39	Intergenic	1000	PLU_RS03975
NC_005126.1	268791	268816	+	1	TTGTTGGCTGCACTCGCTCACCC	CGG	|||||||||||[||||-|||||||]PAM	0	Exonic	1000	PLU_RS01230
NC_005126.1	5115615	5115640	-	1	TTGTTGGCTGCACTCGCTCACCC	CGG	|||||||||||[||||-|||||||]PAM	0	Exonic	1000	PLU_RS26985
NC_005126.1	4717689	4717714	-	1	TTGTTGGCTGCACTCTCTCACCC	CGG	|||||||||||[||||-|||||||]PAM	0	Exonic	1000	PLU_RS24685
NC_005126.1	1536121	1536146	-	1	TTGTTGGCTGCACTCCCTCACCC	CGG	|||||||||||[||||-|||||||]PAM	0	Exonic	1000	PLU_RS26485
NC_005126.1	3737140	3737165	+	1	TTGTTGGCTGCACTCGCTCACCC	CGG	|||||||||||[||||-|||||||]PAM	9	Intergenic	1000	PLU_RS26800
NC_005126.1	209670	209695	+	1	TTGTTGGCTGCACTCGCTCACCC	CGG	|||||||||||[||||-|||||||]PAM	13	Intergenic	1000	PLU_RS00985
NC_005126.1	2097166	2097191	-	1	TTGTTGGCTGCACTCGCTCACCC	CGG	|||||||||||[||||-|||||||]PAM	17	Intergenic	1000	PLU_RS26580
NC_005126.1	4403502	4403527	-	1	TTGTTGGCTGCACTCGCTCACCC	CGG	|||||||||||[||||-|||||||]PAM	17	Intergenic	1000	PLU_RS26915
NC_005126.1	1912941	1912966	+	1	TTGTTGGCTGCACTCGCTCACCC	CGG	|||||||||||[||||-|||||||]PAM	29	Intergenic	1000	PLU_RS08065
NC_005126.1	1040769	1040794	-	1	TTGTTGGCTGCACTCGCTCACCC	CGG	|||||||||||[||||-|||||||]PAM	29	Intergenic	1000	mtnN
NC_005126.1	5014498	5014523	+	1	TTGTTGGCTGCACTCTCTCACCC	CGG	|||||||||||[||||-|||||||]PAM	32	Intergenic	1000	PLU_RS21195
NC_005126.1	2789196	2789221	-	1	TTGTTGGCTGCACTCGCTCACCC	CGG	|||||||||||[||||-|||||||]PAM	32	Intergenic	1000	PLU_RS11800
NC_005126.1	5255368	5255393	+	1	TTGTTGGCTGCACTCGCTCACCC	CGG	|||||||||||[||||-|||||||]PAM	35	Intergenic	1000	PLU_RS22200
NC_005126.1	3284354	3284379	+	1	TTGTTGGCTGCACTCTCTCACCC	CGG	|||||||||||[||||-|||||||]PAM	38	Intergenic	1000	asnB
NC_005126.1	1770916	1770941	-	1	TTGTTGGCTGCACTCTCTCACCC	CGG	|||||||||||[||||-|||||||]PAM	41	Intergenic	1000	modB
NC_005126.1	3233898	3233923	+	1	TTGTTGGCTGCACTCGCTCACCC	CGG	|||||||||||[||||-|||||||]PAM	43	Intergenic	1000	PLU_RS13515
NC_005126.1	1691152	1691177	+	1	TTGTTGGCTGCACTCGCTCACCC	CGG	|||||||||||[||||-|||||||]PAM	44	Intergenic	1000	PLU_RS07070
NC_005126.1	4983049	4983074	+	1	TTGTTGGCTGCACTCTCTCACCC	CGG	|||||||||||[||||-|||||||]PAM	47	Intergenic	1000	PLU_RS21055
NC_005126.1	2672990	2673015	-	1	TTGTTGGCTGCACTCTCTCACCC	TGG	|||||||||||[||||-|||||||]PAM	47	Intergenic	1000	xylA
NC_005126.1	622816	622841	-	1	TTGTTGGCTGCACTCGCTCACCC	CGG	|||||||||||[||||-|||||||]PAM	48	Intergenic	1000	radA
NC_005126.1	5329329	5329354	+	1	TTGTTGGCTGCACTCGCTCACCC	CGG	|||||||||||[||||-|||||||]PAM	49	Intergenic	1000	PLU_RS22540
NC_005126.1	3959683	3959708	-	1	TTGTTGGCTGCACTCTCTCACCC	CGG	|||||||||||[||||-|||||||]PAM	49	Intergenic	1000	PLU_RS16560
NC_005126.1	2523406	2523431	-	1	TTGTTGGCTGCACTCTCTCACCC	CGG	|||||||||||[||||-|||||||]PAM	49	Intergenic	1000	PLU_RS10690
NC_005126.1	2420038	2420063	+	1	TTGTTGGCTGCACTCGCTCACCC	CGG	|||||||||||[||||-|||||||]PAM	50	Intergenic	1000	PLU_RS10225
NC_005126.1	2417357	2417382	+	1	TTGTTGGCTGCACTCTCTCACCC	CGG	|||||||||||[||||-|||||||]PAM	50	Intergenic	1000	PLU_RS10215
NC_005126.1	5019342	5019367	+	1	TTGTTGGCTGCACTCTCTCACCC	CGG	|||||||||||[||||-|||||||]PAM	53	Intergenic	1000	PLU_RS21215
NC_005126.1	925847	925872	-	1	TTGTTGGCTGCACTCCCTCACCC	CGG	|||||||||||[||||-|||||||]PAM	53	Intergenic	1000	PLU_RS03995
NC_005126.1	4585667	4585692	+	1	TTGTTGGCTGCACTCGCTCACCC	CGG	|||||||||||[||||-|||||||]PAM	54	Intergenic	1000	phoB
NC_005126.1	663878	663903	-	1	TTGTTGGCTGCACTCGCTCACCC	CGG	|||||||||||[||||-|||||||]PAM	55	Intergenic	1000	PLU_RS02890
NC_005126.1	5239872	5239897	-	1	TTGTTGGCTGCACTCGCTCACCC	CGG	|||||||||||[||||-|||||||]PAM	57	Intergenic	1000	PLU_RS22135
NC_005126.1	4389180	4389205	+	1	TTGTTGGCTGCACTCGCTCACCC	CGG	|||||||||||[||||-|||||||]PAM	58	Intergenic	1000	PLU_RS18475
NC_005126.1	4108022	4108047	+	1	TTGTTGGCTGCACTCGCTCACCC	CGG	|||||||||||[||||-|||||||]PAM	59	Intergenic	1000	PLU_RS17425
NC_005126.1	5081118	5081143	-	1	TTGTTGGCTGCACTCGCTCACCC	CGG	|||||||||||[||||-|||||||]PAM	59	Intergenic	1000	uvrA
NC_005126.1	3804639	3804664	+	1	TTGTTGGCTGCACTCTCTCACCC	CGG	|||||||||||[||||-|||||||]PAM	60	Intergenic	1000	rtxA
NC_005126.1	3470634	3470659	-	1	TTGTTGGCTGCACTCTCTCACCC	CGG	|||||||||||[||||-|||||||]PAM	60	Intergenic	1000	PLU_RS14740
NC_005126.1	1849084	1849109	-	1	TTGTTGGCTGCACTCTCTCACCC	CGG	|||||||||||[||||-|||||||]PAM	61	Intergenic	1000	PLU_RS07800
NC_005126.1	178684	178709	-	1	TTGTTGGCTGCACTCTCTCACCC	CGG	|||||||||||[||||-|||||||]PAM	61	Intergenic	1000	PLU_RS00820
NC_005126.1	3304018	3304043	+	1	TTGTTGGCTGCACTCGCTCACCC	CGG	|||||||||||[||||-|||||||]PAM	62	Intergenic	1000	thiD
NC_005126.1	2955534	2955559	-	1	TTGTTGGCTGCACTCGCTCACCC	CGG	|||||||||||[||||-|||||||]PAM	62	Intergenic	1000	PLU_RS12460
NC_005126.1	434476	434501	+	1	TTGTTGGCTGCACTCGCTCACCC	CGG	|||||||||||[||||-|||||||]PAM	64	Intergenic	1000	murQ
NC_005126.1	1087500	1087525	+	1	TTGTTGGCTGCACTCCCTCACCC	CGG	|||||||||||[||||-|||||||]PAM	64	Intergenic	1000	PLU_RS04710
NC_005126.1	528064	528089	-	1	TTGTTGGCTGCACTCGCTCACCC	CGG	|||||||||||[||||-|||||||]PAM	65	Intergenic	1000	nudC
NC_005126.1	221230	221255	-	1	TTGTTGGCTGCACTCGCTCACCC	CGG	|||||||||||[||||-|||||||]PAM	69	Intergenic	1000	pstS
NC_005126.1	218154	218179	+	1	TTGTTGGCTGCACTCGCTCACCC	CGG	|||||||||||[||||-|||||||]PAM	70	Intergenic	1000	greB
NC_005126.1	1919274	1919299	+	1	TTGTTGGCTGCACTCGCTCACCC	CGG	|||||||||||[||||-|||||||]PAM	71	Intergenic	1000	PLU_RS08090
NC_005126.1	518571	518596	+	1	TTGTTGGCTGCACTCCCTCACCC	CGG	|||||||||||[||||-|||||||]PAM	71	Intergenic	1000	PLU_RS02330
NC_005126.1	2528389	2528414	-	1	TTGTTGGCTGCACTCGCTCACCC	CGG	|||||||||||[||||-|||||||]PAM	72	Intergenic	1000	PLU_RS10720
NC_005126.1	3048780	3048805	-	1	TTGTTGGCTGCACTCGCTCACCC	CGG	|||||||||||[||||-|||||||]PAM	73	Intergenic	1000	PLU_RS12905
NC_005126.1	4167732	4167757	+	1	TTGTTGGCTGCACTCGCTCACCC	CGG	|||||||||||[||||-|||||||]PAM	74	Intergenic	1000	ectB
NC_005126.1	5421017	5421042	+	1	TTGTTGGCTGCACTCGCTCACCC	CGG	|||||||||||[||||-|||||||]PAM	74	Intergenic	1000	PLU_RS22995
NC_005126.1	2667437	2667462	+	1	TTGTTGGCTGCACTCTCTCACCC	CGG	|||||||||||[||||-|||||||]PAM	74	Intergenic	1000	PLU_RS11330
NC_005126.1	2339259	2339284	+	1	TTGTTGGCTGCACTCGCTCACCC	CGG	|||||||||||[||||-|||||||]PAM	75	Intergenic	1000	PLU_RS09820
NC_005126.1	2016542	2016567	+	1	TTGTTGGCTGCACTCGCTCACCC	CGG	|||||||||||[||||-|||||||]PAM	76	Intergenic	1000	PLU_RS08490
NC_005126.1	1769967	1769992	-	1	TTGTTGGCTGCACTCGCTCACCC	CGG	|||||||||||[||||-|||||||]PAM	77	Intergenic	1000	modA
NC_005126.1	159578	159603	-	1	TTGTTGGCTGCACTCGCTCACCC	CGG	|||||||||||[||||-|||||||]PAM	78	Intergenic	1000	PLU_RS00755
NC_005126.1	2629871	2629896	+	1	TTGTTGGCTGCACTCCCTCACCC	CGG	|||||||||||[||||-|||||||]PAM	79	Intergenic	1000	PLU_RS11160
NC_005126.1	2123249	2123274	-	1	TTGTTGGCTGCACTCGCTCACCC	CGG	|||||||||||[||||-|||||||]PAM	79	Intergenic	1000	yccS
NC_005126.1	1536656	1536681	-	1	TTGTTGGCTGCACTCTCTCACCC	CGG	|||||||||||[||||-|||||||]PAM	79	Intergenic	1000	PLU_RS06610
NC_005126.1	3552406	3552431	+	1	TTGTTGGCTGCACTCGCTCACCC	CGG	|||||||||||[||||-|||||||]PAM	80	Intergenic	1000	rcsC
NC_005126.1	2401032	2401057	-	1	TTGTTGGCTGCACTCGCTCACCC	CGG	|||||||||||[||||-|||||||]PAM	80	Intergenic	1000	PLU_RS10140
NC_005126.1	1844577	1844602	+	1	TTGTTGGCTGCACTCGCTCACCC	CGG	|||||||||||[||||-|||||||]PAM	81	Intergenic	1000	PLU_RS07775
NC_005126.1	4898782	4898807	+	1	TTGTTGGCTGCACTCTCTCACCC	CGG	|||||||||||[||||-|||||||]PAM	81	Intergenic	1000	PLU_RS20700
NC_005126.1	3955121	3955146	-	1	TTGTTGGCTGCACTCGCTCACCC	CGG	|||||||||||[||||-|||||||]PAM	81	Intergenic	1000	PLU_RS27225
NC_005126.1	535604	535629	+	1	TTGTTGGCTGCACTCGCTCACCC	CGG	|||||||||||[||||-|||||||]PAM	84	Intergenic	1000	purH
NC_005126.1	3893591	3893616	+	1	TTGTTGGCTGCACTCGCTCACCC	CGG	|||||||||||[||||-|||||||]PAM	87	Intergenic	1000	pepB
NC_005126.1	2837631	2837656	+	1	TTGTTGGCTGCACTCTCTCACCC	CGG	|||||||||||[||||-|||||||]PAM	87	Intergenic	1000	PLU_RS12010
NC_005126.1	5065737	5065762	-	1	TTGTTGGCTGCACTCGCTCACCC	CGG	|||||||||||[||||-|||||||]PAM	87	Intergenic	1000	PLU_RS21415
NC_005126.1	2206588	2206613	-	1	TTGTTGGCTGCACTCGCTCACCC	CGG	|||||||||||[||||-|||||||]PAM	87	Intergenic	1000	cheY
NC_005126.1	1969389	1969414	-	1	TTGTTGGCTGCACTCTCTCACCC	CGG	|||||||||||[||||-|||||||]PAM	89	Intergenic	1000	PLU_RS08300
NC_005126.1	5166055	5166080	+	1	TTGTTGGCTGCACTCTCTCACCC	CGG	|||||||||||[||||-|||||||]PAM	92	Intergenic	1000	udp
NC_005126.1	1643913	1643938	-	1	TTGTTGGCTGCACTCGCTCACCC	CGG	|||||||||||[||||-|||||||]PAM	92	Intergenic	1000	PLU_RS06845
NC_005126.1	3464816	3464841	+	1	TTGTTGGCTGCACTCTCTCACCC	CGG	|||||||||||[||||-|||||||]PAM	93	Intergenic	1000	PLU_RS14715
NC_005126.1	5641879	5641904	-	1	TTGTTGGCTGCACTCGCTCACCC	CGG	|||||||||||[||||-|||||||]PAM	96	Intergenic	1000	dut
NC_005126.1	4257049	4257074	+	1	TTGTTGGCTGCACTCGCTCACCC	CGG	|||||||||||[||||-|||||||]PAM	97	Intergenic	1000	PLU_RS17890
NC_005126.1	3074706	3074731	-	1	TTGTTGGCTGCACTCGCTCACCC	CGG	|||||||||||[||||-|||||||]PAM	97	Intergenic	1000	ydiK
NC_005126.1	5519183	5519208	+	1	TTGTTGGCTGCACTCGCTCACCC	CGG	|||||||||||[||||-|||||||]PAM	99	Intergenic	1000	argH
NC_005126.1	1063189	1063214	+	1	TTGTTGGCTGCACTCCCTCACCC	CGG	|||||||||||[||||-|||||||]PAM	99	Intergenic	1000	PLU_RS04600
NC_005126.1	1057661	1057686	-	1	TTGTTGGCTGCACTCGCTCACCC	CGG	|||||||||||[||||-|||||||]PAM	99	Intergenic	1000	PLU_RS04570
NC_005126.1	5618610	5618635	-	1	TTGTTGGCTGCACTCGCTCACCC	CGG	|||||||||||[||||-|||||||]PAM	99	Intergenic	1000	tdh
NC_005126.1	2163412	2163437	-	1	TTGTTGGCTGCACTCGCTCACCC	CGG	|||||||||||[||||-|||||||]PAM	99	Intergenic	1000	PLU_RS09075
NC_005126.1	3976669	3976694	+	1	TTGTTGGCTGCACTCGCTCACCC	CGG	|||||||||||[||||-|||||||]PAM	101	Intergenic	1000	PLU_RS16645
NC_005126.1	1086620	1086645	+	1	TTGTTGGCTGCACTCGCTCACCC	CGG	|||||||||||[||||-|||||||]PAM	102	Intergenic	1000	PLU_RS04710
NC_005126.1	581902	581927	+	1	TTGTTGGCTGCACTCGCTCACCC	CGG	|||||||||||[||||-|||||||]PAM	104	Intergenic	1000	PLU_RS02590
NC_005126.1	868369	868394	+	1	TTGTTGGCTGCACTCGCTCACCC	CGG	|||||||||||[||||-|||||||]PAM	107	Intergenic	1000	PLU_RS03745
NC_005126.1	2862553	2862578	+	1	TTGTTGGCTGCACTCCCTCACCC	CGG	|||||||||||[||||-|||||||]PAM	108	Intergenic	1000	sohB
NC_005126.1	4679739	4679764	-	1	TTGTTGGCTGCACTCTCTCACCC	CGG	|||||||||||[||||-|||||||]PAM	108	Intergenic	1000	sstT
NC_005126.1	4762795	4762820	-	1	TTGTTGGCTGCACTCGCTCACCC	CGG	|||||||||||[||||-|||||||]PAM	111	Intergenic	1000	PLU_RS20175
NC_005126.1	1766796	1766821	+	1	TTGTTGGCTGCACTCGCTCACCC	CGG	|||||||||||[||||-|||||||]PAM	114	Intergenic	1000	modF
NC_005126.1	2422875	2422900	+	1	TTGTTGGCTGCACTCGCTCACCC	CGG	|||||||||||[||||-|||||||]PAM	115	Intergenic	1000	PLU_RS10240
NC_005126.1	620865	620890	+	1	TTGTTGGCTGCACTCGCTCACCC	CGG	|||||||||||[||||-|||||||]PAM	115	Intergenic	1000	PLU_RS02715
NC_005126.1	1659649	1659674	-	1	TTGTTGGCTGCACTCCCTCACCC	CGG	|||||||||||[||||-|||||||]PAM	115	Intergenic	1000	bamB
NC_005126.1	271399	271424	-	1	TTGTTGGCTGCACTCTCTCACCC	CGG	|||||||||||[||||-|||||||]PAM	116	Intergenic	1000	PLU_RS01245
NC_005126.1	117485	117510	-	1	TTGTTGGCTGCACTCGCTCACCC	CGG	|||||||||||[||||-|||||||]PAM	119	Intergenic	1000	PLU_RS00570
NC_005126.1	5394756	5394781	-	1	TTGTTGGCTGCACTCGCTCACCC	CGG	|||||||||||[||||-|||||||]PAM	120	Intergenic	1000	PLU_RS22870
NC_005126.1	3361410	3361435	+	1	TTGTTGGCTGCACTCTCTCACCC	CGG	|||||||||||[||||-|||||||]PAM	121	Intergenic	1000	fabF
NC_005126.1	3088652	3088677	+	1	TTGTTGGCTGCACTCGCTCACCC	CGG	|||||||||||[||||-|||||||]PAM	125	Intergenic	1000	PLU_RS13075
NC_005126.1	2544405	2544430	+	1	TTGTTGGCTGCACTCGCTCACCC	CGG	|||||||||||[||||-|||||||]PAM	126	Intergenic	1000	PLU_RS10785
NC_005126.1	3356246	3356271	+	1	TTGTTGGCTGCACTCCCTCACCC	CGG	|||||||||||[||||-|||||||]PAM	129	Intergenic	1000	lpoB
NC_005126.1	5111458	5111483	+	1	TTGTTGGCTGCACTCGCTCACCC	CGG	|||||||||||[||||-|||||||]PAM	132	Intergenic	1000	ubiC
NC_005126.1	4893957	4893982	-	1	TTGTTGGCTGCACTCGCTCACCC	CGG	|||||||||||[||||-|||||||]PAM	132	Intergenic	1000	PLU_RS26960
NC_005126.1	4479221	4479246	+	1	TTGTTGGCTGCACTCTCTCACCC	CGG	|||||||||||[||||-|||||||]PAM	137	Intergenic	1000	PLU_RS18925
NC_005126.1	2644971	2644996	+	1	TTGTTGGCTGCACTCTCTCACCC	CGG	|||||||||||[||||-|||||||]PAM	138	Intergenic	1000	PLU_RS11225
NC_005126.1	4409047	4409072	-	1	TTGTTGGCTGCACTCGCTCACCC	CGG	|||||||||||[||||-|||||||]PAM	139	Intergenic	1000	PLU_RS18570
NC_005126.1	1867684	1867709	-	1	TTGTTGGCTGCACTCGCTCACCC	CGG	|||||||||||[||||-|||||||]PAM	139	Intergenic	1000	PLU_RS07870
NC_005126.1	2430489	2430514	-	1	TTGTTGGCTGCACTCGCTCACCC	CGG	|||||||||||[||||-|||||||]PAM	142	Intergenic	1000	PLU_RS10270
NC_005126.1	3979267	3979292	+	1	TTGTTGGCTGCACTCTCTCACCC	CGG	|||||||||||[||||-|||||||]PAM	143	Intergenic	1000	PLU_RS16660
NC_005126.1	3374380	3374405	+	1	TTGTTGGCTGCACTCGCTCACCC	CGG	|||||||||||[||||-|||||||]PAM	145	Intergenic	1000	PLU_RS14105
NC_005126.1	167928	167953	+	1	TTGTTGGCTGCACTCGCTCACCC	CGG	|||||||||||[||||-|||||||]PAM	147	Intergenic	1000	PLU_RS00785
NC_005126.1	5613750	5613775	-	1	TTGTTGGCTGCACTCGCTCACCC	CGG	|||||||||||[||||-|||||||]PAM	149	Intergenic	1000	envC
NC_005126.1	4497934	4497959	+	1	TTGTTGGCTGCACTCGCTCACCC	CGG	|||||||||||[||||-|||||||]PAM	150	Intergenic	1000	PLU_RS19005
NC_005126.1	4243235	4243260	+	1	TTGTTGGCTGCACTCGCTCACCC	CGG	|||||||||||[||||-|||||||]PAM	153	Intergenic	1000	gcvP
NC_005126.1	2604441	2604466	+	1	TTGTTGGCTGCACTCGCTCACCC	CGG	|||||||||||[||||-|||||||]PAM	156	Intergenic	1000	PLU_RS11060
NC_005126.1	477484	477509	-	1	TTGTTGGCTGCACTCTCTCACCC	CGG	|||||||||||[||||-|||||||]PAM	165	Intergenic	1000	PLU_RS02180
NC_005126.1	829845	829870	-	1	TTGTTGGCTGCACTCGCTCACCC	CGG	|||||||||||[||||-|||||||]PAM	172	Intergenic	1000	PLU_RS03600
NC_005126.1	5041295	5041320	+	1	TTGTTGGCTGCACTCTCTCACCC	CGG	|||||||||||[||||-|||||||]PAM	173	Intergenic	1000	PLU_RS21325
NC_005126.1	3720933	3720958	+	1	TTGTTGGCTGCACTCGCTCACCC	CGG	|||||||||||[||||-|||||||]PAM	174	Intergenic	1000	PLU_RS15730
NC_005126.1	3506789	3506814	-	1	TTGTTGGCTGCACTCGCTCACCC	CGG	|||||||||||[||||-|||||||]PAM	175	Intergenic	1000	PLU_RS25465
NC_005126.1	1800934	1800959	-	1	TTGTTGGCTGCACTCTCTCACCC	CGG	|||||||||||[||||-|||||||]PAM	179	Intergenic	1000	PLU_RS07595
NC_005126.1	5086605	5086630	-	1	TTGTTGGCTGCACTCGCTCACCC	CGG	|||||||||||[||||-|||||||]PAM	182	Intergenic	1000	PLU_RS21495
NC_005126.1	4890690	4890715	-	1	TTGTTGGCTGCACTCGCTCACCC	CGG	|||||||||||[||||-|||||||]PAM	185	Intergenic	1000	PLU_RS20675
NC_005126.1	2342934	2342959	-	1	TTGTTGGCTGCACTCGCTCACCC	CGG	|||||||||||[||||-|||||||]PAM	200	Intergenic	1000	dsdX
NC_005126.1	4265892	4265917	-	1	TTGTTGGCTGCACTCGCTCACCC	CGG	|||||||||||[||||-|||||||]PAM	202	Intergenic	1000	PLU_RS26145
NC_005126.1	4777209	4777234	+	1	TTGTTGGCTGCACTCTCTCACCC	CGG	|||||||||||[||||-|||||||]PAM	208	Intergenic	1000	fis
NC_005126.1	3741108	3741133	+	1	TTGTTGGCTGCACTCGCTCACCC	CGG	|||||||||||[||||-|||||||]PAM	211	Intergenic	1000	tctD
NC_005126.1	4115169	4115194	-	1	TTGTTGGCTGCACTCTCTCACCC	CGG	|||||||||||[||||-|||||||]PAM	215	Intergenic	1000	PLU_RS17450
NC_005126.1	1883725	1883750	+	1	TTGTTGGCTGCACTCGCTCACCC	CGG	|||||||||||[||||-|||||||]PAM	224	Intergenic	1000	PLU_RS07945
NC_005126.1	853630	853655	-	1	TTGTTGGCTGCACTCTCTCACCC	CGG	|||||||||||[||||-|||||||]PAM	231	Intergenic	1000	PLU_RS03695
NC_005126.1	4462409	4462434	+	1	TTGTTGGCTGCACTCTCTCACCC	CGG	|||||||||||[||||-|||||||]PAM	246	Intergenic	1000	PLU_RS18850
NC_005126.1	5663589	5663614	+	1	TTGTTGGCTGCACTCGCTCACCC	CGG	|||||||||||[||||-|||||||]PAM	254	Intergenic	1000	PLU_RS24235
NC_005126.1	5129995	5130020	-	1	TTGTTGGCTGCACTCTCTCACCC	CGG	|||||||||||[||||-|||||||]PAM	279	Intergenic	1000	iclR
NC_005126.1	3999617	3999642	-	1	TTGTTGGCTGCACTCTCTCACCC	CGG	|||||||||||[||||-|||||||]PAM	284	Intergenic	1000	ung
NC_005126.1	4412537	4412562	-	1	TTGTTGGCTGCACTCTCTCACCC	TGG	|||||||||||[||||-|||||||]PAM	289	Intergenic	1000	PLU_RS18580
NC_005126.1	4423649	4423674	-	1	TTGTTGGCTGCACTCGCTCACCC	CGG	|||||||||||[||||-|||||||]PAM	290	Intergenic	1000	yscW
NC_005126.1	4667866	4667891	-	1	TTGTTGGCTGCACTCGCTCACCC	CGG	|||||||||||[||||-|||||||]PAM	308	Intergenic	1000	rpoD
NC_005126.1	3500827	3500852	+	1	TTGTTGGCTGCACTCTCTCACCC	CGG	|||||||||||[||||-|||||||]PAM	310	Intergenic	1000	PLU_RS14915
NC_005126.1	3504307	3504332	+	1	TTGTTGGCTGCACTCCCTCACCC	CGG	|||||||||||[||||-|||||||]PAM	312	Intergenic	1000	PLU_RS14930
NC_005126.1	513364	513389	+	1	TTGTTGGCTGCACTCGCTCACCC	CGG	|||||||||||[||||-|||||||]PAM	322	Intergenic	1000	PLU_RS02305
NC_005126.1	4466029	4466054	+	1	TTGTTGGCTGCACTCTCTCACCC	CGG	|||||||||||[||||-|||||||]PAM	323	Intergenic	1000	PLU_RS18865
NC_005126.1	3956650	3956675	+	1	TTGTTGGCTGCACTCGCTCACCC	CGG	|||||||||||[||||-|||||||]PAM	326	Intergenic	1000	PLU_RS16545
NC_005126.1	4111126	4111151	-	1	TTGTTGGCTGCACTCGCTCACCC	CGG	|||||||||||[||||-|||||||]PAM	328	Intergenic	1000	PLU_RS17440
NC_005126.1	4820817	4820842	+	1	TTGTTGGCTGCACTCTCTCACCC	CGG	|||||||||||[||||-|||||||]PAM	332	Intergenic	1000	PLU_RS20440
NC_005126.1	2250933	2250958	-	1	TTGTTGGCTGCACTCGCTCACCC	CGG	|||||||||||[||||-|||||||]PAM	386	Intergenic	1000	PLU_RS09415
NC_005126.1	2484209	2484234	-	1	TTGTTGGCTGCACTCTCTCACCC	CGG	|||||||||||[||||-|||||||]PAM	470	Intergenic	1000	PLU_RS10475
NC_005126.1	4592791	4592816	-	1	TTGTTGGCTGCACTCGCTCACCC	CGG	|||||||||||[||||-|||||||]PAM	528	Intergenic	1000	PLU_RS19415
NC_005126.1	3805125	3805150	+	1	TTGTTGGCTGCACTCTCTCACCC	CGG	|||||||||||[||||-|||||||]PAM	546	Intergenic	1000	rtxA
NC_005126.1	4593922	4593947	-	1	TTGTTGGCTGCACTCGCTCACCC	CGG	|||||||||||[||||-|||||||]PAM	574	Intergenic	1000	PLU_RS19420
NC_005126.1	3954227	3954252	+	1	TTGTTGGCTGCACTCGCTCACCC	CGG	|||||||||||[||||-|||||||]PAM	635	Intergenic	1000	PLU_RS27225
NC_005126.1	4453720	4453745	+	1	TTGTTGGCTGCACTCGCTCACCC	TGG	|||||||||||[||||-|||||||]PAM	724	Intergenic	1000	PLU_RS18825
NC_005126.1	4483536	4483561	-	2	ATGTTGGCTGCACTCTCTCACCC	CGG	-||||||||||[||||-|||||||]PAM	62	Intergenic	1000	PLU_RS18940
NC_005126.1	1940855	1940880	-	2	TTGCTGGCTGCACTCTCTCACCC	CGG	|||-|||||||[||||-|||||||]PAM	72	Intergenic	1000	PLU_RS26560
NC_005126.1	4193044	4193069	+	3	CAGTTGGCTGCACTCTCTCACCC	CGG	--|||||||||[||||-|||||||]PAM	40	Intergenic	1000	PLU_RS17650
NC_005126.1	4286580	4286605	-	2	TTGTTAGCTGCACTCGCTCACCC	CGG	|||||-|||||[||||-|||||||]PAM	57	Intergenic	1000	gspE
NC_005126.1	4906251	4906276	+	2	TTGTTAGCTGCACTCGCTCACCC	CGG	|||||-|||||[||||-|||||||]PAM	128	Intergenic	1000	PLU_RS20730
NC_005126.1	1565865	1565890	-	2	TTGTTGACTGCACTCGCTCACCC	CGG	||||||-||||[||||-|||||||]PAM	259	Intergenic	1000	rtxA
NC_005126.1	853339	853364	-	2	TTGTTGGTTGCACTCGCTCACCC	CGG	|||||||-|||[||||-|||||||]PAM	415	Intergenic	1000	PLU_RS03690
NC_005126.1	1920145	1920170	+	2	TTGTTGGTTGCACTCTCTCACCC	CGG	|||||||-|||[||||-|||||||]PAM	664	Intergenic	1000	PLU_RS27140
NC_005126.1	711190	711215	+	2	TTGTTGGCGGCACTCGCTCACCC	CGG	||||||||-||[||||-|||||||]PAM	29	Intergenic	1000	PLU_RS03075
NC_005126.1	3809981	3810006	-	2	TTGTTGGCCGCACTCGCTCACCC	CGG	||||||||-||[||||-|||||||]PAM	46	Intergenic	1000	tssE
NC_005126.1	2343330	2343355	-	2	TTGTTGGCCGCACTCGCTCACCC	CGG	||||||||-||[||||-|||||||]PAM	64	Intergenic	1000	PLU_RS09835
NC_005126.1	2480463	2480488	-	2	TTGTTGGCCGCACTCGCTCACCC	CGG	||||||||-||[||||-|||||||]PAM	69	Intergenic	1000	PLU_RS10460
NC_005126.1	1820121	1820146	+	2	TTGTTGGCGGCACTCTCTCACCC	CGG	||||||||-||[||||-|||||||]PAM	71	Intergenic	1000	PLU_RS07675
NC_005126.1	2856582	2856607	+	2	TTGTTGGCGGCACTCGCTCACCC	CGG	||||||||-||[||||-|||||||]PAM	72	Intergenic	1000	PLU_RS12075
NC_005126.1	1679938	1679963	-	2	TTGTTGGCGGCACTCTCTCACCC	CGG	||||||||-||[||||-|||||||]PAM	103	Intergenic	1000	PLU_RS06990
NC_005126.1	2390477	2390502	+	2	TTGTTGGCAGCACTCGCTCACCC	CGG	||||||||-||[||||-|||||||]PAM	109	Intergenic	1000	PLU_RS10080
NC_005126.1	1830852	1830877	+	2	TTGTTGGCGGCACTCGCTCACCC	CGG	||||||||-||[||||-|||||||]PAM	267	Intergenic	1000	dkgB
NC_005126.1	2926846	2926871	-	2	TTGTTGGCTACACTCTCTCACCC	CGG	|||||||||-|[||||-|||||||]PAM	100	Intergenic	1000	cls
NC_005126.1	2476446	2476471	-	2	TTGTTGGCTACACTCGCTCACCC	CGG	|||||||||-|[||||-|||||||]PAM	101	Intergenic	1000	murJ
NC_005126.1	2481470	2481495	-	2	TTGTTGGCTACACTCGCTCACCC	CGG	|||||||||-|[||||-|||||||]PAM	176	Intergenic	1000	PLU_RS10460
NC_005126.1	1538737	1538762	-	2	TTGTTGGCTACACTCGCTCACCC	CGG	|||||||||-|[||||-|||||||]PAM	310	Intergenic	1000	PLU_RS06610
NC_005126.1	2243000	2243025	-	2	TTGTTGGCTACACTCGCTCACCC	CGG	|||||||||-|[||||-|||||||]PAM	608	Intergenic	1000	PLU_RS26600
NC_005126.1	3989252	3989277	+	3	TTGTTAGTTGCACTCGCTCACCC	CGG	|||||-|-|||[||||-|||||||]PAM	47	Intergenic	1000	PLU_RS16710
NC_005126.1	315885	315910	+	3	GTGTTGGCTACACTCGCTCACCC	CGG	-||||||||-|[||||-|||||||]PAM	209	Intergenic	1000	PLU_RS01450
NC_005126.1	5104113	5104138	-	2	TTGTTGGCTGAACTCGCTCACCC	CGG	||||||||||-[||||-|||||||]PAM	33	Intergenic	1000	PLU_RS21590
NC_005126.1	855324	855349	-	2	TTGTTGGCTGTACTCTCTCACCC	CGG	||||||||||-[||||-|||||||]PAM	65	Intergenic	1000	PLU_RS03700
NC_005126.1	5284507	5284532	+	2	TTGTTGGCTGTACTCGCTCACCC	CGG	||||||||||-[||||-|||||||]PAM	84	Intergenic	1000	pnp
NC_005126.1	3692495	3692520	+	2	TTGTTGGCTGTACTCGCTCACCC	CGG	||||||||||-[||||-|||||||]PAM	304	Intergenic	1000	PLU_RS15590
NC_005126.1	3301180	3301205	+	2	TTGTTGGCTGTACTCGCTCACCC	CGG	||||||||||-[||||-|||||||]PAM	607	Intergenic	1000	fbaB
NC_005126.1	1846156	1846181	-	1	TTGTTGGCTGCACTCACCCACCC	CGG	|||||||||||[||||||-|||||]PAM	0	Exonic	1000	PLU_RS07780
NC_005126.1	1102845	1102870	+	1	TTGTTGGCTGCACTCACCCACCC	CGG	|||||||||||[||||||-|||||]PAM	159	Intergenic	1000	PLU_RS04785
NC_005126.1	5435891	5435916	+	1	TTGTTGGCTGCACTCACCCACCC	CGG	|||||||||||[||||||-|||||]PAM	193	Intergenic	1000	rho
NC_005126.1	5000479	5000504	-	2	TTGTTGGCTGCGCTCTCTCACCC	CGG	|||||||||||[-|||-|||||||]PAM	43	Intergenic	1000	PLU_RS21135
NC_005126.1	3189851	3189876	-	2	TTGTTGGCTGCGCTCGCTCACCC	CGG	|||||||||||[-|||-|||||||]PAM	46	Intergenic	1000	PLU_RS13320
NC_005126.1	1694815	1694840	-	2	TTGTTGGCTGCGCTCGCTCACCC	CGG	|||||||||||[-|||-|||||||]PAM	53	Intergenic	1000	PLU_RS07090
NC_005126.1	2438548	2438573	-	2	TTGTTGGCTGCTCTCGCTCACCC	CGG	|||||||||||[-|||-|||||||]PAM	57	Intergenic	1000	PLU_RS10285
NC_005126.1	1090675	1090700	+	2	TTGTTGGCTGCGCTCGCTCACCC	TGG	|||||||||||[-|||-|||||||]PAM	60	Intergenic	1000	PLU_RS04720
NC_005126.1	2861239	2861264	-	2	TTGTTGGCTGCGCTCGCTCACCC	CGG	|||||||||||[-|||-|||||||]PAM	63	Intergenic	1000	PLU_RS12090
NC_005126.1	4863171	4863196	-	2	TTGTTGGCTGCTCTCGCTCACCC	CGG	|||||||||||[-|||-|||||||]PAM	72	Intergenic	1000	PLU_RS20580
NC_005126.1	3663846	3663871	-	2	TTGTTGGCTGCGCTCGCTCACCC	CGG	|||||||||||[-|||-|||||||]PAM	85	Intergenic	1000	PLU_RS26785
NC_005126.1	3018237	3018262	-	2	TTGTTGGCTGCGCTCGCTCACCC	CGG	|||||||||||[-|||-|||||||]PAM	88	Intergenic	1000	ttcA
NC_005126.1	3045614	3045639	+	2	TTGTTGGCTGCGCTCGCTCACCC	CGG	|||||||||||[-|||-|||||||]PAM	94	Intergenic	1000	PLU_RS12890
NC_005126.1	4722107	4722132	+	2	TTGTTGGCTGCGCTCGCTCACCC	CGG	|||||||||||[-|||-|||||||]PAM	99	Intergenic	1000	mlaB
NC_005126.1	3036660	3036685	+	2	TTGTTGGCTGCTCTCTCTCACCC	CGG	|||||||||||[-|||-|||||||]PAM	110	Intergenic	1000	PLU_RS12835
NC_005126.1	5662092	5662117	-	2	TTGTTGGCTGCGCTCGCTCACCC	CGG	|||||||||||[-|||-|||||||]PAM	114	Intergenic	1000	fdoI
NC_005126.1	5098765	5098790	+	2	TTGTTGGCTGCGCTCTCTCACCC	CGG	|||||||||||[-|||-|||||||]PAM	130	Intergenic	1000	PLU_RS21560
NC_005126.1	4191540	4191565	-	2	TTGTTGGCTGCGCTCGCTCACCC	CGG	|||||||||||[-|||-|||||||]PAM	135	Intergenic	1000	PLU_RS17650
NC_005126.1	92451	92476	+	2	TTGTTGGCTGCGCTCGCTCACCC	CGG	|||||||||||[-|||-|||||||]PAM	188	Intergenic	1000	PLU_RS00480
NC_005126.1	628835	628860	+	2	TTGTTGGCTGCGCTCGCTCACCC	CGG	|||||||||||[-|||-|||||||]PAM	188	Intergenic	1000	ettA
NC_005126.1	3507100	3507125	-	2	TTGTTGGCTGCGCTCGCTCACCC	CGG	|||||||||||[-|||-|||||||]PAM	200	Intergenic	1000	PLU_RS14950
NC_005126.1	3607509	3607534	+	2	TTGTTGGCTGCGCTCGCTCACCC	CGG	|||||||||||[-|||-|||||||]PAM	203	Intergenic	1000	yfbR
NC_005126.1	2161530	2161555	-	2	TTGTTGGCTGCGCTCGCTCACCC	CGG	|||||||||||[-|||-|||||||]PAM	273	Intergenic	1000	PLU_RS09065
NC_005126.1	3805278	3805303	+	2	TTGTTGGCTGCGCTCGCTCACCC	CGG	|||||||||||[-|||-|||||||]PAM	427	Intergenic	1000	PLU_RS16020
NC_005126.1	3770006	3770031	-	2	TTGTTGGCTGCATTCGCTCACCC	CGG	|||||||||||[|-||-|||||||]PAM	29	Intergenic	1000	mlaA
NC_005126.1	2387858	2387883	+	2	TTGTTGGCTGCATTCGCTCACCC	CGG	|||||||||||[|-||-|||||||]PAM	59	Intergenic	1000	PLU_RS10070
NC_005126.1	2337732	2337757	+	2	TTGTTGGCTGCATTCGCTCACCC	CGG	|||||||||||[|-||-|||||||]PAM	132	Intergenic	1000	PLU_RS09815
NC_005126.1	5585853	5585878	-	2	TTGTTGGCTGCATTCGCTCACCC	CGG	|||||||||||[|-||-|||||||]PAM	148	Intergenic	1000	PLU_RS23865
NC_005126.1	1643673	1643698	-	2	TTGTTGGCTGCATTCTCTCACCC	TGG	|||||||||||[|-||-|||||||]PAM	332	Intergenic	1000	PLU_RS06845
NC_005126.1	3038697	3038722	+	2	TTGTTGACTGCACTCACCCACCC	CGG	||||||-||||[||||||-|||||]PAM	88	Intergenic	1000	pdxY
NC_005126.1	2362196	2362221	-	2	TTGTTGGCTGCACGCGCTCACCC	CGG	|||||||||||[||-|-|||||||]PAM	106	Intergenic	1000	PLU_RS09925
NC_005126.1	3234023	3234048	+	2	TTGTTGGCTGCACGCGCTCACCC	AGG	|||||||||||[||-|-|||||||]PAM	146	Intergenic	1000	dhbA
NC_005126.1	4630197	4630222	-	1	TTGTTGGCTGCACTCACTAACCC	CGG	|||||||||||[|||||||-||||]PAM	138	Intergenic	1000	PLU_RS19560
NC_005126.1	4652193	4652218	-	1	TTGTTGGCTGCACTCACTTACCC	CGG	|||||||||||[|||||||-||||]PAM	202	Intergenic	1000	hldE
NC_005126.1	1837108	1837133	-	3	TTGTTGGCCGCTCTCGCTCACCC	CGG	||||||||-||[-|||-|||||||]PAM	311	Intergenic	1000	PLU_RS07750
NC_005126.1	3263381	3263406	-	3	TTGTTGACTGCATTCGCTCACCC	CGG	||||||-||||[|-||-|||||||]PAM	50	Intergenic	1000	hda
NC_005126.1	3561494	3561519	-	2	TTGTTGGCTGCACTTGCTCACCC	CGG	|||||||||||[|||--|||||||]PAM	36	Intergenic	1000	PLU_RS15215
NC_005126.1	1952285	1952310	-	2	TTGTTGGCTGCACTTTCTCACCC	CGG	|||||||||||[|||--|||||||]PAM	89	Intergenic	1000	kdsB
NC_005126.1	1163040	1163065	+	2	TTGTTGGCTGCACTTGCTCACCC	CGG	|||||||||||[|||--|||||||]PAM	143	Intergenic	1000	PLU_RS04885
NC_005126.1	4713011	4713036	-	2	TTGTTGGCTGCACTTGCTCACCC	CGG	|||||||||||[|||--|||||||]PAM	226	Intergenic	1000	degS
NC_005126.1	4955059	4955084	-	5	TTTCTGCCTGCGCTCGCTCACCC	CGG	||--||-||||[-|||-|||||||]PAM	247	Intergenic	1000	PLU_RS20915
NC_005126.1	2354875	2354900	+	3	TTGTTGGCTGTATTCTCTCACCC	CGG	||||||||||-[|-||-|||||||]PAM	57	Intergenic	1000	PLU_RS09890
NC_005126.1	5336036	5336061	-	1	TTGTTGGCTGCACTCACTCGCCC	TGG	|||||||||||[||||||||-|||]PAM	104	Intergenic	1000	PLU_RS22565
NC_005126.1	2355795	2355820	+	2	TTGTTGGCTGCACTCGTTCACCC	CGG	|||||||||||[||||--||||||]PAM	0	Exonic	1000	PLU_RS26615
NC_005126.1	1996161	1996186	+	2	TTGTTGGCTGCACTCGTTCACCC	CGG	|||||||||||[||||--||||||]PAM	26	Intergenic	1000	PLU_RS26575
NC_005126.1	1812636	1812661	+	2	TTGTTGGCTGCACTCGTTCACCC	CGG	|||||||||||[||||--||||||]PAM	29	Intergenic	1000	dusC
NC_005126.1	5127978	5128003	-	2	TTGTTGGCTGCACTCGTTCACCC	CGG	|||||||||||[||||--||||||]PAM	32	Intergenic	1000	PLU_RS21685
NC_005126.1	3993261	3993286	-	2	TTGTTGGCTGCACTCGTTCACCC	CGG	|||||||||||[||||--||||||]PAM	37	Intergenic	1000	idi
NC_005126.1	2487078	2487103	+	2	TTGTTGGCTGCACTCCTTCACCC	CGG	|||||||||||[||||--||||||]PAM	44	Intergenic	1000	cutC
NC_005126.1	1812761	1812786	+	2	TTGTTGGCTGCACTCGTTCACCC	CGG	|||||||||||[||||--||||||]PAM	55	Intergenic	1000	PLU_RS07650
NC_005126.1	2338793	2338818	+	2	TTGTTGGCTGCACTCGTTCACCC	CGG	|||||||||||[||||--||||||]PAM	59	Intergenic	1000	PLU_RS09815
NC_005126.1	1879269	1879294	+	2	TTGTTGGCTGCACTCGTTCACCC	CGG	|||||||||||[||||--||||||]PAM	79	Intergenic	1000	PLU_RS07925
NC_005126.1	1936956	1936981	-	2	TTGTTGGCTGCACTCGTTCACCC	CGG	|||||||||||[||||--||||||]PAM	121	Intergenic	1000	aroA
NC_005126.1	3745675	3745700	-	2	TTGTTGGCTGCACTCGGTCACCC	CGG	|||||||||||[||||--||||||]PAM	126	Intergenic	1000	fabB
NC_005126.1	3309438	3309463	-	2	TTGTTGGCTGCACTCGTTCACCC	CGG	|||||||||||[||||--||||||]PAM	130	Intergenic	1000	PLU_RS13830
NC_005126.1	3307527	3307552	+	2	TTGTTGGCTGCACTCGTTCACCC	CGG	|||||||||||[||||--||||||]PAM	132	Intergenic	1000	mgrB
NC_005126.1	3689513	3689538	-	2	TTGTTGGCTGCACTCTTTCACCC	CGG	|||||||||||[||||--||||||]PAM	155	Intergenic	1000	PLU_RS26790
NC_005126.1	1942396	1942421	+	2	TTGTTGGCTGCACTCTTTCACCC	CGG	|||||||||||[||||--||||||]PAM	203	Intergenic	1000	PLU_RS08190
NC_005126.1	948686	948711	+	2	TTGTTGGCTGCACTCGTTCACCC	CGG	|||||||||||[||||--||||||]PAM	239	Intergenic	1000	PLU_RS04075
NC_005126.1	501051	501076	-	2	TTGTTGGCTGCACTCGTTCACCC	CGG	|||||||||||[||||--||||||]PAM	239	Intergenic	1000	PLU_RS02280
NC_005126.1	5191660	5191685	+	2	TTGTTGGCTGCACTCGTTCACCC	CGG	|||||||||||[||||--||||||]PAM	1353	Intergenic	1000	PLU_RS21945
NC_005126.1	2761339	2761364	-	1	TTGTTGGCTGCACTCACTCATCC	CGG	|||||||||||[|||||||||-||]PAM	13	Intergenic	1000	PLU_RS11650
NC_005126.1	2450765	2450790	-	1	TTGTTGGCTGCACTCACTCAACC	CGG	|||||||||||[|||||||||-||]PAM	81	Intergenic	1000	hemA
NC_005126.1	1499870	1499895	+	2	TTGTTGGCTGCACTCGCTTACCC	CGG	|||||||||||[||||-||-||||]PAM	31	Intergenic	1000	crcB
NC_005126.1	1969648	1969673	-	2	TTGTTGGCTGCACTCTCTTACCC	CGG	|||||||||||[||||-||-||||]PAM	95	Intergenic	1000	PLU_RS08305
NC_005126.1	2259739	2259764	+	2	TTGTTGGCTGCACTCCCTTACCC	CGG	|||||||||||[||||-||-||||]PAM	102	Intergenic	1000	flhA
NC_005126.1	1828350	1828375	-	3	TTGTTGGCTACACCCACTTACCC	CGG	|||||||||-|[||-||||-||||]PAM	29	Intergenic	1000	PLU_RS07705
NC_005126.1	5115548	5115573	-	1	TTGTTGGCTGCACTCACTCACTC	CGG	|||||||||||[||||||||||-|]PAM	17	Intergenic	1000	PLU_RS26985
NC_005126.1	3345263	3345288	-	1	TTGTTGGCTGCACTCACTCACAC	CGG	|||||||||||[||||||||||-|]PAM	199	Intergenic	1000	mfd
NC_005126.1	1870140	1870165	-	2	TTGTTGGCTGCACTCCCTCCCCC	CGG	|||||||||||[||||-|||-|||]PAM	29	Intergenic	1000	PLU_RS07880
NC_005126.1	323703	323728	-	2	TTGTTGGCTGCACTCGCTCGCCC	CGG	|||||||||||[||||-|||-|||]PAM	89	Intergenic	1000	PLU_RS01485
NC_005126.1	1997219	1997244	+	5	TTGGTGGCTAAAATCACTAACCC	CGG	|||-|||||--[|-|||||-||||]PAM	0	Exonic	1000	PLU_RS08415
NC_005126.1	3964077	3964102	-	2	TTGTTGGCTGCACTCGCTCATCC	CGG	|||||||||||[||||-||||-||]PAM	114	Intergenic	1000	PLU_RS16580
NC_005126.1	3759237	3759262	-	2	TTGTTGGCTGCACTCGCTCATCC	CGG	|||||||||||[||||-||||-||]PAM	189	Intergenic	1000	PLU_RS15895
NC_005126.1	4340286	4340311	-	1	TTGTTGGCTGCACTCACTCACCG	CGG	|||||||||||[|||||||||||-]PAM	9	Intergenic	1000	PLU_RS18245
NC_005126.1	3104069	3104094	-	1	TTGTTGGCTGCACTCACTCACCT	CGG	|||||||||||[|||||||||||-]PAM	47	Intergenic	1000	PLU_RS13135
NC_005126.1	1358986	1359011	-	1	TTGTTGGCTGCACTCACTCACCT	AGG	|||||||||||[|||||||||||-]PAM	194	Intergenic	1000	PLU_RS05800
NC_005126.1	3056336	3056361	-	2	TTGTTGGCTGTACTCACTCACCT	CGG	||||||||||-[|||||||||||-]PAM	199	Intergenic	1000	pykF
NC_005126.1	1804161	1804186	-	2	TTGTTGGCTGCACTCGCTCACTC	CGG	|||||||||||[||||-|||||-|]PAM	85	Intergenic	1000	PLU_RS07605
NC_005126.1	4004128	4004153	-	2	TTGTTGGCTGCACTCGCTCACTC	CGG	|||||||||||[||||-|||||-|]PAM	95	Intergenic	1000	bamE
NC_005126.1	4706744	4706769	-	2	TTGTTGGCTGCACTCGCTCACTC	CGG	|||||||||||[||||-|||||-|]PAM	140	Intergenic	1000	PLU_RS19905
NC_005126.1	254885	254910	+	2	TTGTTGGCTGCATTCACTCACCT	CGG	|||||||||||[|-|||||||||-]PAM	415	Intergenic	1000	PLU_RS01165
NC_005126.1	3606913	3606938	-	2	TTGTTGGCTGCACTCACTTATCC	CGG	|||||||||||[|||||||-|-||]PAM	90	Intergenic	1000	PLU_RS15390
NC_005126.1	4710901	4710926	+	3	TTGTTGGCTGTACTCGCTCACTC	CGG	||||||||||-[||||-|||||-|]PAM	36	Intergenic	1000	PLU_RS19920
NC_005126.1	4407077	4407102	+	2	TTGTTGGCTGCACTCGCTCACCT	CGG	|||||||||||[||||-||||||-]PAM	85	Intergenic	1000	PLU_RS18555
NC_005126.1	1154475	1154500	-	2	TTGTTGGCTGCACTCGCTCACCT	CGG	|||||||||||[||||-||||||-]PAM	114	Intergenic	1000	hpaC
NC_005126.1	3764250	3764275	+	2	TTGTTGGCTGCACTCGCTCACCT	CGG	|||||||||||[||||-||||||-]PAM	166	Intergenic	1000	fadJ
NC_005126.1	2864389	2864414	-	2	TTGTTGGCTGCACTCGCTCACCT	CGG	|||||||||||[||||-||||||-]PAM	414	Intergenic	1000	PLU_RS12110
NC_005126.1	4850927	4850952	-	3	TTGTTGGCTACACTCTCTCACCT	TGG	|||||||||-|[||||-||||||-]PAM	87	Intergenic	1000	PLU_RS20525
NC_005126.1	5059383	5059408	-	3	TTGTTGGCTGTACTCACTTACTC	CGG	||||||||||-[|||||||-||-|]PAM	0	Exonic	1000	PLU_RS27280
T6	AAAGAGGCAACTTGAAAGATAACGGG	67
Oligo adding fwd	TAggAAAGAGGCAACTTGAAAGATAAC
Oligo adding rev	AAACGTTATCTTTCAAGTTGCCTCTTT
Oligo substituting fwd	TAggAGAGGCAACTTGAAAGATAAC
Oligo substituting rev	AAACGTTATCTTTCAAGTTGCCTCT
Chromosome	start	end	strand	MM	target_seq	PAM	alignment	distance	position	gene name	gene id
NC_005126.1	1444058	1444083	+	0	AAAGAGGCAACTTGAAAGATAAC	GGG	|||||||||||[||||||||||||]PAM	0	Exonic	1000	pncC
NC_005126.1	711166	711191	-	0	AAAGAGGCAACTTGAAAGATAAC	GGG	|||||||||||[||||||||||||]PAM	5	Intergenic	1000	PLU_RS03075
NC_005126.1	1912917	1912942	-	0	AAAGAGGCAACTTGAAAGATAAC	GGG	|||||||||||[||||||||||||]PAM	5	Intergenic	1000	PLU_RS08065
NC_005126.1	5677919	5677944	-	0	AAAGAGGCAACTTGAAAGATAAC	GGG	|||||||||||[||||||||||||]PAM	7	Intergenic	1000	PLU_RS24280
NC_005126.1	5014474	5014499	-	0	AAAGAGGCAACTTGAAAGATAAC	GGG	|||||||||||[||||||||||||]PAM	8	Intergenic	1000	PLU_RS21195
NC_005126.1	5104137	5104162	+	0	AAAGAGGCAACTTGAAAGATAAC	GGG	|||||||||||[||||||||||||]PAM	9	Intergenic	1000	PLU_RS21590
NC_005126.1	2159532	2159557	+	0	AAAGAGGCAACTTGAAAGATAAC	GGG	|||||||||||[||||||||||||]PAM	9	Intergenic	1000	PLU_RS09060
NC_005126.1	5255344	5255369	-	0	AAAGAGGCAACTTGAAAGATAAC	GGG	|||||||||||[||||||||||||]PAM	11	Intergenic	1000	PLU_RS22200
NC_005126.1	3011888	3011913	+	0	AAAGAGGCAACTTGAAAGATAAC	GGG	|||||||||||[||||||||||||]PAM	16	Intergenic	1000	PLU_RS12710
NC_005126.1	2099004	2099029	+	0	AAAGAGGCAACTTGAAAGATAAC	GGG	|||||||||||[||||||||||||]PAM	17	Intergenic	1000	PLU_RS08825
NC_005126.1	3354593	3354618	-	0	AAAGAGGCAACTTGAAAGATAAC	GGG	|||||||||||[||||||||||||]PAM	18	Intergenic	1000	nagZ
NC_005126.1	5000503	5000528	+	0	AAAGAGGCAACTTGAAAGATAAC	GGG	|||||||||||[||||||||||||]PAM	19	Intergenic	1000	PLU_RS21135
NC_005126.1	2487054	2487079	-	0	AAAGAGGCAACTTGAAAGATAAC	GGG	|||||||||||[||||||||||||]PAM	20	Intergenic	1000	cutC
NC_005126.1	3189875	3189900	+	0	AAAGAGGCAACTTGAAAGATAAC	GGG	|||||||||||[||||||||||||]PAM	22	Intergenic	1000	PLU_RS13320
NC_005126.1	5012598	5012623	-	0	AAAGAGGCAACTTGAAAGATAAC	GGG	|||||||||||[||||||||||||]PAM	22	Intergenic	1000	PLU_RS21185
NC_005126.1	3959707	3959732	+	0	AAAGAGGCAACTTGAAAGATAAC	GGG	|||||||||||[||||||||||||]PAM	25	Intergenic	1000	PLU_RS16560
NC_005126.1	2523430	2523455	+	0	AAAGAGGCAACTTGAAAGATAAC	GGG	|||||||||||[||||||||||||]PAM	25	Intergenic	1000	PLU_RS10690
NC_005126.1	5663360	5663385	-	0	AAAGAGGCAACTTGAAAGATAAC	GGG	|||||||||||[||||||||||||]PAM	25	Intergenic	1000	PLU_RS24235
NC_005126.1	5329305	5329330	-	0	AAAGAGGCAACTTGAAAGATAAC	GGG	|||||||||||[||||||||||||]PAM	25	Intergenic	1000	PLU_RS22540
NC_005126.1	3090595	3090620	+	0	AAAGAGGCAACTTGAAAGATAAC	GGG	|||||||||||[||||||||||||]PAM	27	Intergenic	1000	PLU_RS13085
NC_005126.1	3199043	3199068	+	0	AAAGAGGCAACTTGAAAGATAAC	GGG	|||||||||||[||||||||||||]PAM	29	Intergenic	1000	manX
NC_005126.1	5465882	5465907	+	0	AAAGAGGCAACTTGAAAGATAAC	GGG	|||||||||||[||||||||||||]PAM	29	Intergenic	1000	PLU_RS23175
NC_005126.1	3740927	3740952	-	0	AAAGAGGCAACTTGAAAGATAAC	GGG	|||||||||||[||||||||||||]PAM	30	Intergenic	1000	tctD
NC_005126.1	5239896	5239921	+	0	AAAGAGGCAACTTGAAAGATAAC	GGG	|||||||||||[||||||||||||]PAM	33	Intergenic	1000	PLU_RS22135
NC_005126.1	4340310	4340335	+	0	AAAGAGGCAACTTGAAAGATAAC	GGG	|||||||||||[||||||||||||]PAM	33	Intergenic	1000	PLU_RS18245
NC_005126.1	2537001	2537026	+	0	AAAGAGGCAACTTGAAAGATAAC	GGG	|||||||||||[||||||||||||]PAM	33	Intergenic	1000	PLU_RS26655
NC_005126.1	2354851	2354876	-	0	AAAGAGGCAACTTGAAAGATAAC	GGG	|||||||||||[||||||||||||]PAM	33	Intergenic	1000	PLU_RS09890
NC_005126.1	1708381	1708406	-	0	AAAGAGGCAACTTGAAAGATAAC	GGG	|||||||||||[||||||||||||]PAM	34	Intergenic	1000	kdpF
NC_005126.1	5081142	5081167	+	0	AAAGAGGCAACTTGAAAGATAAC	GGG	|||||||||||[||||||||||||]PAM	35	Intergenic	1000	uvrA
NC_005126.1	214495	214520	-	0	AAAGAGGCAACTTGAAAGATAAC	GGG	|||||||||||[||||||||||||]PAM	35	Intergenic	1000	feoA
NC_005126.1	3884528	3884553	-	0	AAAGAGGCAACTTGAAAGATAAC	GGG	|||||||||||[||||||||||||]PAM	35	Intergenic	1000	PLU_RS16275
NC_005126.1	3804615	3804640	-	0	AAAGAGGCAACTTGAAAGATAAC	GGG	|||||||||||[||||||||||||]PAM	36	Intergenic	1000	rtxA
NC_005126.1	178708	178733	+	0	AAAGAGGCAACTTGAAAGATAAC	GGG	|||||||||||[||||||||||||]PAM	37	Intergenic	1000	PLU_RS00820
NC_005126.1	2665597	2665622	-	0	AAAGAGGCAACTTGAAAGATAAC	GGG	|||||||||||[||||||||||||]PAM	37	Intergenic	1000	PLU_RS11315
NC_005126.1	209646	209671	-	0	AAAGAGGCAACTTGAAAGATAAC	GGG	|||||||||||[||||||||||||]PAM	37	Intergenic	1000	PLU_RS00985
NC_005126.1	2525667	2525692	+	0	AAAGAGGCAACTTGAAAGATAAC	GGG	|||||||||||[||||||||||||]PAM	41	Intergenic	1000	PLU_RS10705
NC_005126.1	5665291	5665316	-	0	AAAGAGGCAACTTGAAAGATAAC	GGG	|||||||||||[||||||||||||]PAM	42	Intergenic	1000	PLU_RS24240
NC_005126.1	477738	477763	+	0	AAAGAGGCAACTTGAAAGATAAC	GGG	|||||||||||[||||||||||||]PAM	44	Intergenic	1000	PLU_RS02185
NC_005126.1	2625909	2625934	-	0	AAAGAGGCAACTTGAAAGATAAC	GGG	|||||||||||[||||||||||||]PAM	44	Intergenic	1000	ydfG
NC_005126.1	2751438	2751463	-	0	AAAGAGGCAACTTGAAAGATAAC	GGG	|||||||||||[||||||||||||]PAM	46	Intergenic	1000	PLU_RS24575
NC_005126.1	218130	218155	-	0	AAAGAGGCAACTTGAAAGATAAC	GGG	|||||||||||[||||||||||||]PAM	46	Intergenic	1000	greB
NC_005126.1	200122	200147	-	0	AAAGAGGCAACTTGAAAGATAAC	GGG	|||||||||||[||||||||||||]PAM	46	Intergenic	1000	PLU_RS00920
NC_005126.1	1535765	1535790	+	0	AAAGAGGCAACTTGAAAGATAAC	GGG	|||||||||||[||||||||||||]PAM	48	Intergenic	1000	PLU_RS26485
NC_005126.1	2528413	2528438	+	0	AAAGAGGCAACTTGAAAGATAAC	GGG	|||||||||||[||||||||||||]PAM	48	Intergenic	1000	PLU_RS10720
NC_005126.1	3193047	3193072	-	0	AAAGAGGCAACTTGAAAGATAAC	GGG	|||||||||||[||||||||||||]PAM	48	Intergenic	1000	PLU_RS13340
NC_005126.1	4975373	4975398	+	0	AAAGAGGCAACTTGAAAGATAAC	GGG	|||||||||||[||||||||||||]PAM	51	Intergenic	1000	rsmC
NC_005126.1	1536680	1536705	+	0	AAAGAGGCAACTTGAAAGATAAC	GGG	|||||||||||[||||||||||||]PAM	55	Intergenic	1000	PLU_RS06610
NC_005126.1	263723	263748	+	0	AAAGAGGCAACTTGAAAGATAAC	GGG	|||||||||||[||||||||||||]PAM	56	Intergenic	1000	PLU_RS01210
NC_005126.1	4850951	4850976	+	0	AAAGAGGCAACTTGAAAGATAAC	GGG	|||||||||||[||||||||||||]PAM	63	Intergenic	1000	PLU_RS20525
NC_005126.1	3893567	3893592	-	0	AAAGAGGCAACTTGAAAGATAAC	GGG	|||||||||||[||||||||||||]PAM	63	Intergenic	1000	pepB
NC_005126.1	483959	483984	-	0	AAAGAGGCAACTTGAAAGATAAC	GGG	|||||||||||[||||||||||||]PAM	67	Intergenic	1000	malM
NC_005126.1	1643937	1643962	+	0	AAAGAGGCAACTTGAAAGATAAC	GGG	|||||||||||[||||||||||||]PAM	68	Intergenic	1000	PLU_RS06845
NC_005126.1	2552641	2552666	+	0	AAAGAGGCAACTTGAAAGATAAC	GGG	|||||||||||[||||||||||||]PAM	69	Intergenic	1000	pntA
NC_005126.1	1835134	1835159	-	0	AAAGAGGCAACTTGAAAGATAAC	GGG	|||||||||||[||||||||||||]PAM	70	Intergenic	1000	dps
NC_005126.1	1969672	1969697	+	0	AAAGAGGCAACTTGAAAGATAAC	AGG	|||||||||||[||||||||||||]PAM	71	Intergenic	1000	PLU_RS08305
NC_005126.1	3074730	3074755	+	0	AAAGAGGCAACTTGAAAGATAAC	AGG	|||||||||||[||||||||||||]PAM	73	Intergenic	1000	ydiK
NC_005126.1	1057685	1057710	+	0	AAAGAGGCAACTTGAAAGATAAC	GGG	|||||||||||[||||||||||||]PAM	75	Intergenic	1000	PLU_RS04570
NC_005126.1	2163436	2163461	+	0	AAAGAGGCAACTTGAAAGATAAC	AGG	|||||||||||[||||||||||||]PAM	75	Intergenic	1000	PLU_RS09075
NC_005126.1	2926870	2926895	+	0	AAAGAGGCAACTTGAAAGATAAC	AGG	|||||||||||[||||||||||||]PAM	76	Intergenic	1000	cls
NC_005126.1	4977819	4977844	-	0	AAAGAGGCAACTTGAAAGATAAC	GGG	|||||||||||[||||||||||||]PAM	76	Intergenic	1000	PLU_RS21035
NC_005126.1	3976645	3976670	-	0	AAAGAGGCAACTTGAAAGATAAC	GGG	|||||||||||[||||||||||||]PAM	77	Intergenic	1000	PLU_RS16645
NC_005126.1	1679962	1679987	+	0	AAAGAGGCAACTTGAAAGATAAC	GGG	|||||||||||[||||||||||||]PAM	79	Intergenic	1000	PLU_RS06990
NC_005126.1	3003910	3003935	-	0	AAAGAGGCAACTTGAAAGATAAC	GGG	|||||||||||[||||||||||||]PAM	79	Intergenic	1000	dadX
NC_005126.1	4957991	4958016	-	0	AAAGAGGCAACTTGAAAGATAAC	GGG	|||||||||||[||||||||||||]PAM	84	Intergenic	1000	PLU_RS24720
NC_005126.1	2390453	2390478	-	0	AAAGAGGCAACTTGAAAGATAAC	GGG	|||||||||||[||||||||||||]PAM	85	Intergenic	1000	PLU_RS10080
NC_005126.1	4256484	4256509	-	0	AAAGAGGCAACTTGAAAGATAAC	GGG	|||||||||||[||||||||||||]PAM	85	Intergenic	1000	rpiA
NC_005126.1	4127455	4127480	-	0	AAAGAGGCAACTTGAAAGATAAC	GGG	|||||||||||[||||||||||||]PAM	86	Intergenic	1000	PLU_RS17490
NC_005126.1	3279557	3279582	+	0	AAAGAGGCAACTTGAAAGATAAC	AGG	|||||||||||[||||||||||||]PAM	87	Intergenic	1000	PLU_RS13725
NC_005126.1	2544965	2544990	-	0	AAAGAGGCAACTTGAAAGATAAC	GGG	|||||||||||[||||||||||||]PAM	92	Intergenic	1000	PLU_RS10790
NC_005126.1	2496098	2496123	+	0	AAAGAGGCAACTTGAAAGATAAC	GGG	|||||||||||[||||||||||||]PAM	93	Intergenic	1000	znuB
NC_005126.1	3881137	3881162	-	0	AAAGAGGCAACTTGAAAGATAAC	GGG	|||||||||||[||||||||||||]PAM	94	Intergenic	1000	PLU_RS26820
NC_005126.1	667721	667746	+	0	AAAGAGGCAACTTGAAAGATAAC	AGG	|||||||||||[||||||||||||]PAM	95	Intergenic	1000	PLU_RS02900
NC_005126.1	5394780	5394805	+	0	AAAGAGGCAACTTGAAAGATAAC	GGG	|||||||||||[||||||||||||]PAM	96	Intergenic	1000	PLU_RS22870
NC_005126.1	3016830	3016855	+	0	AAAGAGGCAACTTGAAAGATAAC	GGG	|||||||||||[||||||||||||]PAM	101	Intergenic	1000	PLU_RS26065
NC_005126.1	3088628	3088653	-	0	AAAGAGGCAACTTGAAAGATAAC	AGG	|||||||||||[||||||||||||]PAM	101	Intergenic	1000	PLU_RS13075
NC_005126.1	3745699	3745724	+	0	AAAGAGGCAACTTGAAAGATAAC	GGG	|||||||||||[||||||||||||]PAM	102	Intergenic	1000	fabB
NC_005126.1	2544381	2544406	-	0	AAAGAGGCAACTTGAAAGATAAC	GGG	|||||||||||[||||||||||||]PAM	102	Intergenic	1000	PLU_RS10785
NC_005126.1	1439561	1439586	+	0	AAAGAGGCAACTTGAAAGATAAC	GGG	|||||||||||[||||||||||||]PAM	103	Intergenic	1000	proA
NC_005126.1	3356222	3356247	-	0	AAAGAGGCAACTTGAAAGATAAC	GGG	|||||||||||[||||||||||||]PAM	105	Intergenic	1000	lpoB
NC_005126.1	4810209	4810234	-	0	AAAGAGGCAACTTGAAAGATAAC	GGG	|||||||||||[||||||||||||]PAM	106	Intergenic	1000	epmA
NC_005126.1	5284483	5284508	-	0	AAAGAGGCAACTTGAAAGATAAC	GGG	|||||||||||[||||||||||||]PAM	108	Intergenic	1000	pnp
NC_005126.1	2206489	2206514	+	0	AAAGAGGCAACTTGAAAGATAAC	GGG	|||||||||||[||||||||||||]PAM	109	Intergenic	1000	PLU_RS09280
NC_005126.1	5303562	5303587	-	0	AAAGAGGCAACTTGAAAGATAAC	GGG	|||||||||||[||||||||||||]PAM	111	Intergenic	1000	rpmA
NC_005126.1	4479197	4479222	-	0	AAAGAGGCAACTTGAAAGATAAC	GGG	|||||||||||[||||||||||||]PAM	113	Intergenic	1000	PLU_RS18925
NC_005126.1	5337830	5337855	-	0	AAAGAGGCAACTTGAAAGATAAC	GGG	|||||||||||[||||||||||||]PAM	114	Intergenic	1000	rlmB
NC_005126.1	4257025	4257050	-	0	AAAGAGGCAACTTGAAAGATAAC	GGG	|||||||||||[||||||||||||]PAM	121	Intergenic	1000	PLU_RS17890
NC_005126.1	4722083	4722108	-	0	AAAGAGGCAACTTGAAAGATAAC	GGG	|||||||||||[||||||||||||]PAM	123	Intergenic	1000	mlaB
NC_005126.1	1659673	1659698	+	0	AAAGAGGCAACTTGAAAGATAAC	GGG	|||||||||||[||||||||||||]PAM	127	Intergenic	1000	der
NC_005126.1	83813	83838	-	0	AAAGAGGCAACTTGAAAGATAAC	GGG	|||||||||||[||||||||||||]PAM	127	Intergenic	1000	aroB
NC_005126.1	5336060	5336085	+	0	AAAGAGGCAACTTGAAAGATAAC	GGG	|||||||||||[||||||||||||]PAM	128	Intergenic	1000	PLU_RS22565
NC_005126.1	2576543	2576568	+	0	AAAGAGGCAACTTGAAAGATAAC	GGG	|||||||||||[||||||||||||]PAM	129	Intergenic	1000	ectB
NC_005126.1	2362220	2362245	+	0	AAAGAGGCAACTTGAAAGATAAC	GGG	|||||||||||[||||||||||||]PAM	130	Intergenic	1000	PLU_RS09925
NC_005126.1	3689537	3689562	+	0	AAAGAGGCAACTTGAAAGATAAC	GGG	|||||||||||[||||||||||||]PAM	131	Intergenic	1000	PLU_RS26790
NC_005126.1	2604417	2604442	-	0	AAAGAGGCAACTTGAAAGATAAC	GGG	|||||||||||[||||||||||||]PAM	132	Intergenic	1000	PLU_RS11060
NC_005126.1	1831167	1831192	-	0	AAAGAGGCAACTTGAAAGATAAC	GGG	|||||||||||[||||||||||||]PAM	140	Intergenic	1000	PLU_RS07715
NC_005126.1	4263348	4263373	-	0	AAAGAGGCAACTTGAAAGATAAC	GGG	|||||||||||[||||||||||||]PAM	141	Intergenic	1000	PLU_RS17915
NC_005126.1	3361386	3361411	-	0	AAAGAGGCAACTTGAAAGATAAC	GGG	|||||||||||[||||||||||||]PAM	145	Intergenic	1000	fabF
NC_005126.1	2548591	2548616	+	0	AAAGAGGCAACTTGAAAGATAAC	GGG	|||||||||||[||||||||||||]PAM	149	Intergenic	1000	stlC
NC_005126.1	1478310	1478335	+	0	AAAGAGGCAACTTGAAAGATAAC	GGG	|||||||||||[||||||||||||]PAM	151	Intergenic	1000	pssA
NC_005126.1	3309462	3309487	+	0	AAAGAGGCAACTTGAAAGATAAC	GGG	|||||||||||[||||||||||||]PAM	154	Intergenic	1000	PLU_RS13830
NC_005126.1	5098741	5098766	-	0	AAAGAGGCAACTTGAAAGATAAC	GGG	|||||||||||[||||||||||||]PAM	154	Intergenic	1000	PLU_RS21560
NC_005126.1	2337708	2337733	-	0	AAAGAGGCAACTTGAAAGATAAC	AGG	|||||||||||[||||||||||||]PAM	156	Intergenic	1000	PLU_RS09815
NC_005126.1	1094646	1094671	+	0	AAAGAGGCAACTTGAAAGATAAC	GGG	|||||||||||[||||||||||||]PAM	162	Intergenic	1000	PLU_RS04750
NC_005126.1	628811	628836	-	0	AAAGAGGCAACTTGAAAGATAAC	GGG	|||||||||||[||||||||||||]PAM	164	Intergenic	1000	ettA
NC_005126.1	4434205	4434230	+	0	AAAGAGGCAACTTGAAAGATAAC	GGG	|||||||||||[||||||||||||]PAM	167	Intergenic	1000	PLU_RS18705
NC_005126.1	2565634	2565659	+	0	AAAGAGGCAACTTGAAAGATAAC	GGG	|||||||||||[||||||||||||]PAM	173	Intergenic	1000	PLU_RS10885
NC_005126.1	3056360	3056385	+	0	AAAGAGGCAACTTGAAAGATAAC	GGG	|||||||||||[||||||||||||]PAM	175	Intergenic	1000	pykF
NC_005126.1	1391847	1391872	+	0	AAAGAGGCAACTTGAAAGATAAC	GGG	|||||||||||[||||||||||||]PAM	182	Intergenic	1000	PLU_RS05975
NC_005126.1	4115193	4115218	+	0	AAAGAGGCAACTTGAAAGATAAC	GGG	|||||||||||[||||||||||||]PAM	191	Intergenic	1000	PLU_RS17450
NC_005126.1	834752	834777	+	0	AAAGAGGCAACTTGAAAGATAAC	GGG	|||||||||||[||||||||||||]PAM	196	Intergenic	1000	PLU_RS26375
NC_005126.1	4684311	4684336	-	0	AAAGAGGCAACTTGAAAGATAAC	GGG	|||||||||||[||||||||||||]PAM	207	Intergenic	1000	PLU_RS19810
NC_005126.1	3001559	3001584	+	0	AAAGAGGCAACTTGAAAGATAAC	GGG	|||||||||||[||||||||||||]PAM	208	Intergenic	1000	msrB
NC_005126.1	92427	92452	-	0	AAAGAGGCAACTTGAAAGATAAC	GGG	|||||||||||[||||||||||||]PAM	212	Intergenic	1000	PLU_RS00480
NC_005126.1	1359010	1359035	+	0	AAAGAGGCAACTTGAAAGATAAC	GGG	|||||||||||[||||||||||||]PAM	218	Intergenic	1000	PLU_RS05800
NC_005126.1	1942372	1942397	-	0	AAAGAGGCAACTTGAAAGATAAC	GGG	|||||||||||[||||||||||||]PAM	227	Intergenic	1000	PLU_RS08190
NC_005126.1	4896828	4896853	-	0	AAAGAGGCAACTTGAAAGATAAC	GGG	|||||||||||[||||||||||||]PAM	238	Intergenic	1000	PLU_RS20685
NC_005126.1	2343131	2343156	+	0	AAAGAGGCAACTTGAAAGATAAC	GGG	|||||||||||[||||||||||||]PAM	263	Intergenic	1000	PLU_RS09835
NC_005126.1	4412561	4412586	+	0	AAAGAGGCAACTTGAAAGATAAC	GGG	|||||||||||[||||||||||||]PAM	265	Intergenic	1000	PLU_RS18580
NC_005126.1	513340	513365	-	0	AAAGAGGCAACTTGAAAGATAAC	GGG	|||||||||||[||||||||||||]PAM	298	Intergenic	1000	PLU_RS02305
NC_005126.1	4782240	4782265	-	0	AAAGAGGCAACTTGAAAGATAAC	GGG	|||||||||||[||||||||||||]PAM	311	Intergenic	1000	livF
NC_005126.1	3504283	3504308	-	0	AAAGAGGCAACTTGAAAGATAAC	GGG	|||||||||||[||||||||||||]PAM	336	Intergenic	1000	PLU_RS14930
NC_005126.1	1600996	1601021	-	0	AAAGAGGCAACTTGAAAGATAAC	GGG	|||||||||||[||||||||||||]PAM	356	Intergenic	1000	rtxA
NC_005126.1	2191876	2191901	-	0	AAAGAGGCAACTTGAAAGATAAC	AGG	|||||||||||[||||||||||||]PAM	356	Intergenic	1000	PLU_RS09225
NC_005126.1	1944586	1944611	-	0	AAAGAGGCAACTTGAAAGATAAC	GGG	|||||||||||[||||||||||||]PAM	374	Intergenic	1000	PLU_RS08200
NC_005126.1	3106467	3106492	+	0	AAAGAGGCAACTTGAAAGATAAC	GGG	|||||||||||[||||||||||||]PAM	395	Intergenic	1000	PLU_RS13145
NC_005126.1	4441487	4441512	-	0	AAAGAGGCAACTTGAAAGATAAC	GGG	|||||||||||[||||||||||||]PAM	395	Intergenic	1000	PLU_RS18745
NC_005126.1	4895642	4895667	+	0	AAAGAGGCAACTTGAAAGATAAC	GGG	|||||||||||[||||||||||||]PAM	428	Intergenic	1000	PLU_RS26960
NC_005126.1	2484233	2484258	+	0	AAAGAGGCAACTTGAAAGATAAC	AGG	|||||||||||[||||||||||||]PAM	450	Intergenic	1000	PLU_RS10480
NC_005126.1	4593946	4593971	+	0	AAAGAGGCAACTTGAAAGATAAC	GGG	|||||||||||[||||||||||||]PAM	550	Intergenic	1000	PLU_RS19420
NC_005126.1	994487	994512	+	0	AAAGAGGCAACTTGAAAGATAAC	GGG	|||||||||||[||||||||||||]PAM	597	Intergenic	1000	can
NC_005126.1	5139057	5139082	-	0	AAAGAGGCAACTTGAAAGATAAC	GGG	|||||||||||[||||||||||||]PAM	608	Intergenic	1000	metA
NC_005126.1	3314281	3314306	+	0	AAAGAGGCAACTTGAAAGATAAC	GGG	|||||||||||[||||||||||||]PAM	1024	Intergenic	1000	PLU_RS13850
NC_005126.1	960408	960433	+	1	TAAGAGGCAACTTGAAAGATAAC	GGG	-||||||||||[||||||||||||]PAM	21	Intergenic	1000	PLU_RS04130
NC_005126.1	5128002	5128027	+	1	AAAAAGGCAACTTGAAAGATAAC	GGG	|||-|||||||[||||||||||||]PAM	8	Intergenic	1000	PLU_RS21685
NC_005126.1	3464792	3464817	-	1	AAAAAGGCAACTTGAAAGATAAC	GGG	|||-|||||||[||||||||||||]PAM	69	Intergenic	1000	PLU_RS14715
NC_005126.1	5613774	5613799	+	1	AAAAAGGCAACTTGAAAGATAAC	GGG	|||-|||||||[||||||||||||]PAM	125	Intergenic	1000	envC
NC_005126.1	1747073	1747098	+	1	AAAGGGGCAACTTGAAAGATAAC	GGG	||||-||||||[||||||||||||]PAM	81	Intergenic	1000	tolB
NC_005126.1	752403	752428	+	1	AAAGGGGCAACTTGAAAGATAAC	GGG	||||-||||||[||||||||||||]PAM	397	Intergenic	1000	PLU_RS03235
NC_005126.1	5115816	5115841	+	1	AAAGAAGCAACTTGAAAGATAAC	GGG	|||||-|||||[||||||||||||]PAM	0	Exonic	1000	PLU_RS26985
NC_005126.1	1536145	1536170	+	1	AAAGAAGCAACTTGAAAGATAAC	GGG	|||||-|||||[||||||||||||]PAM	0	Exonic	1000	PLU_RS26485
NC_005126.1	3302948	3302973	-	1	AAAGAAGCAACTTGAAAGATAAC	GGG	|||||-|||||[||||||||||||]PAM	0	Exonic	1000	PLU_RS26735
NC_005126.1	5533106	5533131	+	1	AAAGAAGCAACTTGAAAGATAAC	GGG	|||||-|||||[||||||||||||]PAM	18	Intergenic	1000	PLU_RS25840
NC_005126.1	3233874	3233899	-	1	AAAGAAGCAACTTGAAAGATAAC	GGG	|||||-|||||[||||||||||||]PAM	19	Intergenic	1000	PLU_RS13515
NC_005126.1	3305711	3305736	-	1	AAAGAAGCAACTTGAAAGATAAC	GGG	|||||-|||||[||||||||||||]PAM	25	Intergenic	1000	pagP
NC_005126.1	2417333	2417358	-	1	AAAGAAGCAACTTGAAAGATAAC	GGG	|||||-|||||[||||||||||||]PAM	26	Intergenic	1000	PLU_RS10215
NC_005126.1	925871	925896	+	1	AAAGAAGCAACTTGAAAGATAAC	GGG	|||||-|||||[||||||||||||]PAM	29	Intergenic	1000	PLU_RS03995
NC_005126.1	1151765	1151790	+	1	AAAGAAGCAACTTGAAAGATAAC	GGG	|||||-|||||[||||||||||||]PAM	30	Intergenic	1000	PLU_RS04845
NC_005126.1	5666863	5666888	-	1	AAAGAAGCAACTTGAAAGATAAC	GGG	|||||-|||||[||||||||||||]PAM	31	Intergenic	1000	PLU_RS24245
NC_005126.1	2438572	2438597	+	1	AAAGAAGCAACTTGAAAGATAAC	GGG	|||||-|||||[||||||||||||]PAM	33	Intergenic	1000	PLU_RS10285
NC_005126.1	2465599	2465624	+	1	AAAGAAGCAACTTGAAAGATAAC	GGG	|||||-|||||[||||||||||||]PAM	38	Intergenic	1000	PLU_RS10395
NC_005126.1	1820097	1820122	-	1	AAAGAAGCAACTTGAAAGATAAC	GGG	|||||-|||||[||||||||||||]PAM	47	Intergenic	1000	PLU_RS07675
NC_005126.1	792352	792377	+	1	AAAGAAGCAACTTGAAAGATAAC	GGG	|||||-|||||[||||||||||||]PAM	51	Intergenic	1000	tilS
NC_005126.1	2450789	2450814	+	1	AAAGAAGCAACTTGAAAGATAAC	GGG	|||||-|||||[||||||||||||]PAM	57	Intergenic	1000	hemA
NC_005126.1	3255432	3255457	-	1	AAAGAAGCAACTTGAAAGATAAC	GGG	|||||-|||||[||||||||||||]PAM	63	Intergenic	1000	PLU_RS13600
NC_005126.1	4004152	4004177	+	1	AAAGAAGCAACTTGAAAGATAAC	GGG	|||||-|||||[||||||||||||]PAM	71	Intergenic	1000	bamE
NC_005126.1	4642447	4642472	-	1	AAAGAAGCAACTTGAAAGATAAC	GGG	|||||-|||||[||||||||||||]PAM	71	Intergenic	1000	tolC
NC_005126.1	868345	868370	-	1	AAAGAAGCAACTTGAAAGATAAC	GGG	|||||-|||||[||||||||||||]PAM	83	Intergenic	1000	PLU_RS03745
NC_005126.1	5025040	5025065	+	1	AAAGAAGCAACTTGAAAGATAAC	GGG	|||||-|||||[||||||||||||]PAM	91	Intergenic	1000	PLU_RS21255
NC_005126.1	5111434	5111459	-	1	AAAGAAGCAACTTGAAAGATAAC	GGG	|||||-|||||[||||||||||||]PAM	108	Intergenic	1000	ubiC
NC_005126.1	2644947	2644972	-	1	AAAGAAGCAACTTGAAAGATAAC	GGG	|||||-|||||[||||||||||||]PAM	114	Intergenic	1000	PLU_RS11225
NC_005126.1	4540752	4540777	-	1	AAAGAAGCAACTTGAAAGATAAC	GGG	|||||-|||||[||||||||||||]PAM	120	Intergenic	1000	hupB
NC_005126.1	1936980	1937005	+	1	AAAGAAGCAACTTGAAAGATAAC	GGG	|||||-|||||[||||||||||||]PAM	135	Intergenic	1000	cmk
NC_005126.1	976193	976218	-	1	AAAGAAGCAACTTGAAAGATAAC	GGG	|||||-|||||[||||||||||||]PAM	146	Intergenic	1000	cueO
NC_005126.1	3388457	3388482	-	1	AAAGAAGCAACTTGAAAGATAAC	GGG	|||||-|||||[||||||||||||]PAM	168	Intergenic	1000	PLU_RS14160
NC_005126.1	1428389	1428414	-	1	AAAGAAGCAACTTGAAAGATAAC	GGG	|||||-|||||[||||||||||||]PAM	207	Intergenic	1000	PLU_RS06105
NC_005126.1	3345287	3345312	+	1	AAAGAAGCAACTTGAAAGATAAC	GGG	|||||-|||||[||||||||||||]PAM	223	Intergenic	1000	mfd
NC_005126.1	4503068	4503093	-	1	AAAGAAGCAACTTGAAAGATAAC	GGG	|||||-|||||[||||||||||||]PAM	421	Intergenic	1000	PLU_RS19025
NC_005126.1	853363	853388	+	1	AAAGAAGCAACTTGAAAGATAAC	GGG	|||||-|||||[||||||||||||]PAM	439	Intergenic	1000	PLU_RS03690
NC_005126.1	5094205	5094230	-	2	CAAAAGGCAACTTGAAAGATAAC	GGG	-||-|||||||[||||||||||||]PAM	46	Intergenic	1000	PLU_RS21530
NC_005126.1	4983848	4983873	-	1	AAAGAGCCAACTTGAAAGATAAC	GGG	||||||-||||[||||||||||||]PAM	8	Intergenic	1000	PLU_RS21060
NC_005126.1	2852721	2852746	+	1	AAAGAGACAACTTGAAAGATAAC	GGG	||||||-||||[||||||||||||]PAM	9	Intergenic	1000	acnA
NC_005126.1	2998793	2998818	+	1	AAAGAGACAACTTGAAAGATAAC	GGG	||||||-||||[||||||||||||]PAM	37	Intergenic	1000	ansA
NC_005126.1	664872	664897	-	1	AAAGAGACAACTTGAAAGATAAC	GGG	||||||-||||[||||||||||||]PAM	60	Intergenic	1000	PLU_RS02890
NC_005126.1	991459	991484	+	1	AAAGAGGAAACTTGAAAGATAAC	GGG	|||||||-|||[||||||||||||]PAM	25	Intergenic	1000	PLU_RS04300
NC_005126.1	2132197	2132222	+	1	AAAGAGGTAACTTGAAAGATAAC	GGG	|||||||-|||[||||||||||||]PAM	25	Intergenic	1000	PLU_RS08955
NC_005126.1	535580	535605	-	1	AAAGAGGTAACTTGAAAGATAAC	GGG	|||||||-|||[||||||||||||]PAM	60	Intergenic	1000	purH
NC_005126.1	2123273	2123298	+	1	AAAGAGGTAACTTGAAAGATAAC	GGG	|||||||-|||[||||||||||||]PAM	83	Intergenic	1000	helD
NC_005126.1	4108123	4108148	-	1	AAAGAGGTAACTTGAAAGATAAC	GGG	|||||||-|||[||||||||||||]PAM	114	Intergenic	1000	PLU_RS17430
NC_005126.1	1694839	1694864	+	1	AAAGAGGCAGCTTGAAAGATAAC	GGG	|||||||||-|[||||||||||||]PAM	29	Intergenic	1000	PLU_RS07090
NC_005126.1	3953300	3953325	-	1	AAAGAGGCAGCTTGAAAGATAAC	GGG	|||||||||-|[||||||||||||]PAM	35	Intergenic	1000	rtxA
NC_005126.1	2576079	2576104	+	1	AAAGAGGCAGCTTGAAAGATAAC	GGG	|||||||||-|[||||||||||||]PAM	37	Intergenic	1000	PLU_RS10935
NC_005126.1	2480487	2480512	+	1	AAAGAGGCAGCTTGAAAGATAAC	GGG	|||||||||-|[||||||||||||]PAM	45	Intergenic	1000	PLU_RS10460
NC_005126.1	1812737	1812762	-	1	AAAGAGGCAGCTTGAAAGATAAC	GGG	|||||||||-|[||||||||||||]PAM	79	Intergenic	1000	PLU_RS07650
NC_005126.1	2300398	2300423	-	1	AAAGAGGCAGCTTGAAAGATAAC	GGG	|||||||||-|[||||||||||||]PAM	93	Intergenic	1000	PLU_RS09645
NC_005126.1	2342958	2342983	+	1	AAAGAGGCAGCTTGAAAGATAAC	GGG	|||||||||-|[||||||||||||]PAM	224	Intergenic	1000	dsdX
NC_005126.1	3953622	3953647	-	1	AAAGAGGCAGCTTGAAAGATAAC	GGG	|||||||||-|[||||||||||||]PAM	357	Intergenic	1000	rtxA
NC_005126.1	4612422	4612447	+	3	AAGGGAGCAACTTGAAAGATAAC	GGG	||-|--|||||[||||||||||||]PAM	106	Intergenic	1000	PLU_RS19485
NC_005126.1	4890239	4890264	+	2	AAAGAAGTAACTTGAAAGATAAC	GGG	|||||-|-|||[||||||||||||]PAM	636	Intergenic	1000	PLU_RS20675
NC_005126.1	918502	918527	+	1	AAAGAGGCAATTTGAAAGATAAC	GGG	||||||||||-[||||||||||||]PAM	15	Intergenic	1000	PLU_RS03975
NC_005126.1	1921745	1921770	-	1	AAAGAGGCAATTTGAAAGATAAC	GGG	||||||||||-[||||||||||||]PAM	27	Intergenic	1000	PLU_RS08095
NC_005126.1	576994	577019	+	1	AAAGAGGCAATTTGAAAGATAAC	GGG	||||||||||-[||||||||||||]PAM	30	Intergenic	1000	deoB
NC_005126.1	5322846	5322871	-	1	AAAGAGGCAATTTGAAAGATAAC	GGG	||||||||||-[||||||||||||]PAM	40	Intergenic	1000	cysQ
NC_005126.1	2206612	2206637	+	1	AAAGAGGCAATTTGAAAGATAAC	GGG	||||||||||-[||||||||||||]PAM	63	Intergenic	1000	cheY
NC_005126.1	2504810	2504835	+	1	AAAGAGGCAATTTGAAAGATAAC	GGG	||||||||||-[||||||||||||]PAM	75	Intergenic	1000	PLU_RS10590
NC_005126.1	4113418	4113443	+	1	AAAGAGGCAATTTGAAAGATAAC	GGG	||||||||||-[||||||||||||]PAM	79	Intergenic	1000	PLU_RS17445
NC_005126.1	4615387	4615412	+	1	AAAGAGGCAATTTGAAAGATAAC	GGG	||||||||||-[||||||||||||]PAM	97	Intergenic	1000	PLU_RS19500
NC_005126.1	4478357	4478382	-	1	AAAGAGGCAATTTGAAAGATAAC	GGG	||||||||||-[||||||||||||]PAM	115	Intergenic	1000	PLU_RS18925
NC_005126.1	3741084	3741109	-	1	AAAGAGGCAATTTGAAAGATAAC	GGG	||||||||||-[||||||||||||]PAM	187	Intergenic	1000	tctD
NC_005126.1	1054645	1054670	-	1	AAAGAGGCAACCTGAAAGATAAC	GGG	|||||||||||[-|||||||||||]PAM	11	Intergenic	1000	PLU_RS04555
NC_005126.1	5033044	5033069	+	1	AAAGAGGCAACCTGAAAGATAAC	GGG	|||||||||||[-|||||||||||]PAM	65	Intergenic	1000	PLU_RS21285
NC_005126.1	3218637	3218662	+	5	GCGACGGCAACTTGAAAGATAAC	GGG	-----||||||[||||||||||||]PAM	6	Intergenic	1000	PLU_RS13460
NC_005126.1	1822310	1822335	+	2	AAAGAAGCAAATTGAAAGATAAC	GGG	|||||-||||-[||||||||||||]PAM	145	Intergenic	1000	PLU_RS07685
NC_005126.1	439214	439239	+	2	AAAGAGGCAGATTGAAAGATAAC	GGG	|||||||||--[||||||||||||]PAM	0	Exonic	1000	PLU_RS01995
NC_005126.1	835959	835984	+	1	AAAGAGGCAACTTGAAGGATAAC	GGG	|||||||||||[|||||-||||||]PAM	0	Exonic	1000	PLU_RS26380
NC_005126.1	4811071	4811096	-	1	AAAGAGGCAACTTGAAGGATAAC	GGG	|||||||||||[|||||-||||||]PAM	0	Exonic	1000	PLU_RS27270
NC_005126.1	2385522	2385547	-	1	AAAGAGGCAACTTGAAGGATAAC	GGG	|||||||||||[|||||-||||||]PAM	0	Exonic	1000	PLU_RS26640
NC_005126.1	1996137	1996162	-	1	AAAGAGGCAACTTGAAGGATAAC	GGG	|||||||||||[|||||-||||||]PAM	2	Intergenic	1000	PLU_RS26575
NC_005126.1	1828374	1828399	+	1	AAAGAGGCAACTTGAAGGATAAC	GGG	|||||||||||[|||||-||||||]PAM	5	Intergenic	1000	PLU_RS07705
NC_005126.1	1040793	1040818	+	1	AAAGAGGCAACTTGAAGGATAAC	GGG	|||||||||||[|||||-||||||]PAM	5	Intergenic	1000	mtnN
NC_005126.1	5669768	5669793	-	1	AAAGAGGCAACTTGAAGGATAAC	GGG	|||||||||||[|||||-||||||]PAM	17	Intergenic	1000	PLU_RS24255
NC_005126.1	4585643	4585668	-	1	AAAGAGGCAACTTGAAGGATAAC	GGG	|||||||||||[|||||-||||||]PAM	30	Intergenic	1000	phoB
NC_005126.1	3737116	3737141	-	1	AAAGAGGCAACTTGAAGGATAAC	GGG	|||||||||||[|||||-||||||]PAM	33	Intergenic	1000	PLU_RS26800
NC_005126.1	4389156	4389181	-	1	AAAGAGGCAACTTGAAGGATAAC	GGG	|||||||||||[|||||-||||||]PAM	34	Intergenic	1000	PLU_RS18475
NC_005126.1	434452	434477	-	1	AAAGAGGCAACTTGAAGGATAAC	GGG	|||||||||||[|||||-||||||]PAM	40	Intergenic	1000	murQ
NC_005126.1	855348	855373	+	1	AAAGAGGCAACTTGAAGGATAAC	GGG	|||||||||||[|||||-||||||]PAM	41	Intergenic	1000	PLU_RS03700
NC_005126.1	2148465	2148490	-	1	AAAGAGGCAACTTGAAGGATAAC	GGG	|||||||||||[|||||-||||||]PAM	45	Intergenic	1000	PLU_RS09005
NC_005126.1	1919250	1919275	-	1	AAAGAGGCAACTTGAAGGATAAC	GGG	|||||||||||[|||||-||||||]PAM	47	Intergenic	1000	PLU_RS08090
NC_005126.1	3552382	3552407	-	1	AAAGAGGCAACTTGAAGGATAAC	GGG	|||||||||||[|||||-||||||]PAM	56	Intergenic	1000	rcsC
NC_005126.1	3038832	3038857	-	1	AAAGAGGCAACTTGAAGGATAAC	GGG	|||||||||||[|||||-||||||]PAM	66	Intergenic	1000	tyrS
NC_005126.1	3584675	3584700	-	1	AAAGAGGCAACTTGAAGGATAAC	GGG	|||||||||||[|||||-||||||]PAM	66	Intergenic	1000	menF
NC_005126.1	5166031	5166056	-	1	AAAGAGGCAACTTGAAGGATAAC	GGG	|||||||||||[|||||-||||||]PAM	68	Intergenic	1000	udp
NC_005126.1	2476470	2476495	+	1	AAAGAGGCAACTTGAAGGATAAC	GGG	|||||||||||[|||||-||||||]PAM	77	Intergenic	1000	murJ
NC_005126.1	2502963	2502988	-	1	AAAGAGGCAACTTGAAGGATAAC	GGG	|||||||||||[|||||-||||||]PAM	77	Intergenic	1000	pyk
NC_005126.1	3045590	3045615	-	1	AAAGAGGCAACTTGAAGGATAAC	GGG	|||||||||||[|||||-||||||]PAM	84	Intergenic	1000	rnt
NC_005126.1	1940879	1940904	+	1	AAAGAGGCAACTTGAAGGATAAC	GGG	|||||||||||[|||||-||||||]PAM	88	Intergenic	1000	PLU_RS08185
NC_005126.1	3964101	3964126	+	1	AAAGAGGCAACTTGAAGGATAAC	GGG	|||||||||||[|||||-||||||]PAM	90	Intergenic	1000	PLU_RS16580
NC_005126.1	3258973	3258998	+	1	AAAGAGGCAACTTGAAGGATAAC	GGG	|||||||||||[|||||-||||||]PAM	90	Intergenic	1000	PLU_RS13620
NC_005126.1	1880917	1880942	-	1	AAAGAGGCAACTTGAAGGATAAC	GGG	|||||||||||[|||||-||||||]PAM	91	Intergenic	1000	PLU_RS07930
NC_005126.1	117509	117534	+	1	AAAGAGGCAACTTGAAGGATAAC	GGG	|||||||||||[|||||-||||||]PAM	95	Intergenic	1000	PLU_RS00570
NC_005126.1	2493629	2493654	+	1	AAAGAGGCAACTTGAAGGATAAC	GGG	|||||||||||[|||||-||||||]PAM	99	Intergenic	1000	ruvC
NC_005126.1	3305878	3305903	-	1	AAAGAGGCAACTTGAAGGATAAC	GGG	|||||||||||[|||||-||||||]PAM	102	Intergenic	1000	PLU_RS13815
NC_005126.1	1671244	1671269	+	1	AAAGAGGCAACTTGAAGGATAAC	GGG	|||||||||||[|||||-||||||]PAM	105	Intergenic	1000	crr
NC_005126.1	4898758	4898783	-	1	AAAGAGGCAACTTGAATGATAAC	GGG	|||||||||||[|||||-||||||]PAM	105	Intergenic	1000	PLU_RS20700
NC_005126.1	4191564	4191589	+	1	AAAGAGGCAACTTGAAGGATAAC	GGG	|||||||||||[|||||-||||||]PAM	111	Intergenic	1000	PLU_RS17650
NC_005126.1	3018261	3018286	+	1	AAAGAGGCAACTTGAAGGATAAC	GGG	|||||||||||[|||||-||||||]PAM	112	Intergenic	1000	ttcA
NC_005126.1	3606937	3606962	+	1	AAAGAGGCAACTTGAAGGATAAC	GGG	|||||||||||[|||||-||||||]PAM	114	Intergenic	1000	PLU_RS15390
NC_005126.1	4409071	4409096	+	1	AAAGAGGCAACTTGAAGGATAAC	GGG	|||||||||||[|||||-||||||]PAM	115	Intergenic	1000	PLU_RS18570
NC_005126.1	4996243	4996268	-	1	AAAGAGGCAACTTGAAGGATAAC	GGG	|||||||||||[|||||-||||||]PAM	115	Intergenic	1000	PLU_RS21110
NC_005126.1	3311319	3311344	-	1	AAAGAGGCAACTTGAAGGATAAC	GGG	|||||||||||[|||||-||||||]PAM	116	Intergenic	1000	PLU_RS13845
NC_005126.1	69120	69145	+	1	AAAGAGGCAACTTGAAGGATAAC	GGG	|||||||||||[|||||-||||||]PAM	119	Intergenic	1000	PLU_RS00345
NC_005126.1	1163016	1163041	-	1	AAAGAGGCAACTTGAAGGATAAC	GGG	|||||||||||[|||||-||||||]PAM	119	Intergenic	1000	PLU_RS04885
NC_005126.1	5662116	5662141	+	1	AAAGAGGCAACTTGAAGGATAAC	GGG	|||||||||||[|||||-||||||]PAM	138	Intergenic	1000	fdoI
NC_005126.1	1766772	1766797	-	1	AAAGAGGCAACTTGAAGGATAAC	GGG	|||||||||||[|||||-||||||]PAM	138	Intergenic	1000	modF
NC_005126.1	3484101	3484126	-	1	AAAGAGGCAACTTGAAGGATAAC	AGG	|||||||||||[|||||-||||||]PAM	147	Intergenic	1000	PLU_RS14815
NC_005126.1	4906227	4906252	-	1	AAAGAGGCAACTTGAAGGATAAC	GGG	|||||||||||[|||||-||||||]PAM	152	Intergenic	1000	PLU_RS20730
NC_005126.1	3806526	3806551	-	1	AAAGAGGCAACTTGAAGGATAAC	GGG	|||||||||||[|||||-||||||]PAM	155	Intergenic	1000	PLU_RS16020
NC_005126.1	4890714	4890739	+	1	AAAGAGGCAACTTGAAGGATAAC	GGG	|||||||||||[|||||-||||||]PAM	161	Intergenic	1000	PLU_RS20675
NC_005126.1	4630221	4630246	+	1	AAAGAGGCAACTTGAAGGATAAC	GGG	|||||||||||[|||||-||||||]PAM	162	Intergenic	1000	PLU_RS19560
NC_005126.1	4114967	4114992	+	1	AAAGAGGCAACTTGAAGGATAAC	GGG	|||||||||||[|||||-||||||]PAM	171	Intergenic	1000	PLU_RS17445
NC_005126.1	4385462	4385487	+	1	AAAGAGGCAACTTGAAGGATAAC	GGG	|||||||||||[|||||-||||||]PAM	175	Intergenic	1000	PLU_RS18455
NC_005126.1	3507124	3507149	+	1	AAAGAGGCAACTTGAAGGATAAC	GGG	|||||||||||[|||||-||||||]PAM	176	Intergenic	1000	PLU_RS14950
NC_005126.1	4777185	4777210	-	1	AAAGAGGCAACTTGAAGGATAAC	GGG	|||||||||||[|||||-||||||]PAM	184	Intergenic	1000	fis
NC_005126.1	3068703	3068728	+	1	AAAGAGGCAACTTGAAGGATAAC	GGG	|||||||||||[|||||-||||||]PAM	228	Intergenic	1000	PLU_RS12995
NC_005126.1	5663565	5663590	-	1	AAAGAGGCAACTTGAAGGATAAC	GGG	|||||||||||[|||||-||||||]PAM	230	Intergenic	1000	PLU_RS24235
NC_005126.1	1830828	1830853	-	1	AAAGAGGCAACTTGAAGGATAAC	GGG	|||||||||||[|||||-||||||]PAM	243	Intergenic	1000	dkgB
NC_005126.1	1883701	1883726	-	1	AAAGAGGCAACTTGAAGGATAAC	GGG	|||||||||||[|||||-||||||]PAM	248	Intergenic	1000	PLU_RS07945
NC_005126.1	2161554	2161579	+	1	AAAGAGGCAACTTGAAGGATAAC	GGG	|||||||||||[|||||-||||||]PAM	249	Intergenic	1000	PLU_RS09065
NC_005126.1	3999641	3999666	+	1	AAAGAGGCAACTTGAAGGATAAC	GGG	|||||||||||[|||||-||||||]PAM	260	Intergenic	1000	ung
NC_005126.1	3692471	3692496	-	1	AAAGAGGCAACTTGAAGGATAAC	GGG	|||||||||||[|||||-||||||]PAM	280	Intergenic	1000	PLU_RS15590
NC_005126.1	3956626	3956651	-	1	AAAGAGGCAACTTGAAGGATAAC	GGG	|||||||||||[|||||-||||||]PAM	302	Intergenic	1000	PLU_RS16545
NC_005126.1	4111150	4111175	+	1	AAAGAGGCAACTTGAAGGATAAC	GGG	|||||||||||[|||||-||||||]PAM	304	Intergenic	1000	PLU_RS17440
NC_005126.1	4667890	4667915	+	1	AAAGAGGCAACTTGAAGGATAAC	GGG	|||||||||||[|||||-||||||]PAM	332	Intergenic	1000	rpoD
NC_005126.1	2864413	2864438	+	1	AAAGAGGCAACTTGAAGGATAAC	GGG	|||||||||||[|||||-||||||]PAM	390	Intergenic	1000	PLU_RS12110
NC_005126.1	3805254	3805279	-	1	AAAGAGGCAACTTGAAGGATAAC	GGG	|||||||||||[|||||-||||||]PAM	451	Intergenic	1000	PLU_RS16020
NC_005126.1	2360991	2361016	+	1	AAAGAGGCAACTTGAAGGATAAC	GGG	|||||||||||[|||||-||||||]PAM	454	Intergenic	1000	PLU_RS09925
NC_005126.1	4592815	4592840	+	1	AAAGAGGCAACTTGAAGGATAAC	GGG	|||||||||||[|||||-||||||]PAM	552	Intergenic	1000	PLU_RS19415
NC_005126.1	2387834	2387859	-	2	AAAGAGGTAACTTGAGAGATAAC	GGG	|||||||-|||[||||-|||||||]PAM	35	Intergenic	1000	PLU_RS10070
NC_005126.1	3233999	3234024	-	2	AAAGAAGCAACTTGAAGGATAAC	GGG	|||||-|||||[|||||-||||||]PAM	144	Intergenic	1000	PLU_RS13515
NC_005126.1	221254	221279	+	2	AAAGAGGCCACTTGAAGGATAAC	GGG	||||||||-||[|||||-||||||]PAM	45	Intergenic	1000	pstS
NC_005126.1	2250957	2250982	+	2	AAAGAGGCAATTTGAAGGATAAC	GGG	||||||||||-[|||||-||||||]PAM	400	Intergenic	1000	PLU_RS09420
NC_005126.1	1868689	1868714	+	2	AAAGAGGTAACTTGAAAGACAAC	GGG	|||||||-|||[||||||||-|||]PAM	47	Intergenic	1000	yiaY
NC_005126.1	2615157	2615182	+	1	AAAGAGGCAACTTGAAAGATGAC	GGG	|||||||||||[|||||||||-||]PAM	0	Exonic	1000	PLU_RS26675
NC_005126.1	4403526	4403551	+	1	AAAGAGGCAACTTGAAAGATGAC	GGG	|||||||||||[|||||||||-||]PAM	0	Exonic	1000	PLU_RS26915
NC_005126.1	5059407	5059432	+	1	AAAGAGGCAACTTGAAAGATGAC	GGG	|||||||||||[|||||||||-||]PAM	0	Exonic	1000	PLU_RS27280
NC_005126.1	1049213	1049238	+	1	AAAGAGGCAACTTGAAAGATGAC	GGG	|||||||||||[|||||||||-||]PAM	0	Exonic	1000	mazG
NC_005126.1	5402383	5402408	+	1	AAAGAGGCAACTTGAAAGATGAC	GGG	|||||||||||[|||||||||-||]PAM	0	Exonic	1000	PLU_RS27025
NC_005126.1	2243835	2243860	+	1	AAAGAGGCAACTTGAAAGATGAC	GGG	|||||||||||[|||||||||-||]PAM	0	Exonic	1000	PLU_RS26600
NC_005126.1	5686022	5686047	-	1	AAAGAGGCAACTTGAAAGATGAC	GGG	|||||||||||[|||||||||-||]PAM	0	Exonic	1000	PLU_RS27325
NC_005126.1	1004546	1004571	-	1	AAAGAGGCAACTTGAAAGATGAC	GGG	|||||||||||[|||||||||-||]PAM	0	Exonic	1000	PLU_RS26395
NC_005126.1	1006810	1006835	-	1	AAAGAGGCAACTTGAAAGATGAC	GGG	|||||||||||[|||||||||-||]PAM	0	Exonic	1000	PLU_RS25955
NC_005126.1	2355771	2355796	-	1	AAAGAGGCAACTTGAAAGATGAC	GGG	|||||||||||[|||||||||-||]PAM	0	Exonic	1000	PLU_RS26615
NC_005126.1	268767	268792	-	1	AAAGAGGCAACTTGAAAGATGAC	GGG	|||||||||||[|||||||||-||]PAM	0	Exonic	1000	PLU_RS01230
NC_005126.1	1759280	1759305	-	1	AAAGAGGCAACTTGAAAGATGAC	GGG	|||||||||||[|||||||||-||]PAM	3	Intergenic	1000	PLU_RS07410
NC_005126.1	4616408	4616433	+	1	AAAGAGGCAACTTGAAAGATGAC	GGG	|||||||||||[|||||||||-||]PAM	7	Intergenic	1000	PLU_RS19505
NC_005126.1	1846180	1846205	+	1	AAAGAGGCAACTTGAAAGATGAC	GGG	|||||||||||[|||||||||-||]PAM	12	Intergenic	1000	PLU_RS07780
NC_005126.1	5115883	5115908	+	1	AAAGAGGCAACTTGAAAGATGAC	GGG	|||||||||||[|||||||||-||]PAM	12	Intergenic	1000	PLU_RS26985
NC_005126.1	4710877	4710902	-	1	AAAGAGGCAACTTGAAAGATGAC	GGG	|||||||||||[|||||||||-||]PAM	12	Intergenic	1000	PLU_RS19920
NC_005126.1	3284330	3284355	-	1	AAAGAGGCAACTTGAAAGATGAC	GGG	|||||||||||[|||||||||-||]PAM	14	Intergenic	1000	asnB
NC_005126.1	4422057	4422082	+	1	AAAGAGGCAACTTGAAAGATGAC	GGG	|||||||||||[|||||||||-||]PAM	16	Intergenic	1000	PLU_RS18625
NC_005126.1	1770940	1770965	+	1	AAAGAGGCAACTTGAAAGATGAC	GGG	|||||||||||[|||||||||-||]PAM	17	Intergenic	1000	modB
NC_005126.1	4721852	4721877	-	1	AAAGAGGCAACTTGAAAGATGAC	GGG	|||||||||||[|||||||||-||]PAM	20	Intergenic	1000	PLU_RS19955
NC_005126.1	1691128	1691153	-	1	AAAGAGGCAACTTGAAAGATGAC	GGG	|||||||||||[|||||||||-||]PAM	20	Intergenic	1000	PLU_RS07070
NC_005126.1	3810005	3810030	+	1	AAAGAGGCAACTTGAAAGATGAC	GGG	|||||||||||[|||||||||-||]PAM	22	Intergenic	1000	tssE
NC_005126.1	3989228	3989253	-	1	AAAGAGGCAACTTGAAAGATGAC	GGG	|||||||||||[|||||||||-||]PAM	23	Intergenic	1000	PLU_RS16710
NC_005126.1	1377865	1377890	+	1	AAAGAGGCAACTTGAAAGATGAC	GGG	|||||||||||[|||||||||-||]PAM	24	Intergenic	1000	PLU_RS05900
NC_005126.1	622840	622865	+	1	AAAGAGGCAACTTGAAAGATGAC	GGG	|||||||||||[|||||||||-||]PAM	24	Intergenic	1000	radA
NC_005126.1	2015736	2015761	-	1	AAAGAGGCAACTTGAAAGATGAC	GGG	|||||||||||[|||||||||-||]PAM	24	Intergenic	1000	PLU_RS08485
NC_005126.1	2420014	2420039	-	1	AAAGAGGCAACTTGAAAGATGAC	GGG	|||||||||||[|||||||||-||]PAM	26	Intergenic	1000	PLU_RS10225
NC_005126.1	655515	655540	-	1	AAAGAGGCAACTTGAAAGATGAC	GGG	|||||||||||[|||||||||-||]PAM	26	Intergenic	1000	satP
NC_005126.1	4908731	4908756	-	1	AAAGAGGCAACTTGAAAGATGAC	GGG	|||||||||||[|||||||||-||]PAM	27	Intergenic	1000	PLU_RS20740
NC_005126.1	2086300	2086325	-	1	AAAGAGGCAACTTGAAAGATGAC	GGG	|||||||||||[|||||||||-||]PAM	28	Intergenic	1000	PLU_RS08785
NC_005126.1	3237627	3237652	+	1	AAAGAGGCAACTTGAAAGATGAC	GGG	|||||||||||[|||||||||-||]PAM	30	Intergenic	1000	PLU_RS13535
NC_005126.1	712269	712294	+	1	AAAGAGGCAACTTGAAAGATGAC	GGG	|||||||||||[|||||||||-||]PAM	30	Intergenic	1000	PLU_RS03085
NC_005126.1	2157505	2157530	+	1	AAAGAGGCAACTTGAAAGATGAC	GGG	|||||||||||[|||||||||-||]PAM	33	Intergenic	1000	PLU_RS09040
NC_005126.1	4286604	4286629	+	1	AAAGAGGCAACTTGAAAGATGAC	GGG	|||||||||||[|||||||||-||]PAM	33	Intergenic	1000	gspE
NC_005126.1	165818	165843	+	1	AAAGAGGCAACTTGAAAGATGAC	GGG	|||||||||||[|||||||||-||]PAM	33	Intergenic	1000	PLU_RS00775
NC_005126.1	2832806	2832831	+	1	AAAGAGGCAACTTGAAAGATGAC	GGG	|||||||||||[|||||||||-||]PAM	35	Intergenic	1000	PLU_RS11985
NC_005126.1	4107998	4108023	-	1	AAAGAGGCAACTTGAAAGATGAC	GGG	|||||||||||[|||||||||-||]PAM	35	Intergenic	1000	PLU_RS17425
NC_005126.1	3470658	3470683	+	1	AAAGAGGCAACTTGAAAGATGAC	GGG	|||||||||||[|||||||||-||]PAM	36	Intergenic	1000	PLU_RS14740
NC_005126.1	1090651	1090676	-	1	AAAGAGGCAACTTGAAAGATGAC	GGG	|||||||||||[|||||||||-||]PAM	36	Intergenic	1000	PLU_RS04720
NC_005126.1	1849108	1849133	+	1	AAAGAGGCAACTTGAAAGATGAC	GGG	|||||||||||[|||||||||-||]PAM	37	Intergenic	1000	PLU_RS07800
NC_005126.1	2761363	2761388	+	1	AAAGAGGCAACTTGAAAGATGAC	GGG	|||||||||||[|||||||||-||]PAM	37	Intergenic	1000	PLU_RS11650
NC_005126.1	267690	267715	+	1	AAAGAGGCAACTTGAAAGATGAC	GGG	|||||||||||[|||||||||-||]PAM	37	Intergenic	1000	PLU_RS01225
NC_005126.1	2955558	2955583	+	1	AAAGAGGCAACTTGAAAGATGAC	GGG	|||||||||||[|||||||||-||]PAM	38	Intergenic	1000	PLU_RS12460
NC_005126.1	2861263	2861288	+	1	AAAGAGGCAACTTGAAAGATGAC	GGG	|||||||||||[|||||||||-||]PAM	39	Intergenic	1000	PLU_RS12090
NC_005126.1	3704661	3704686	-	1	AAAGAGGCAACTTGAAAGATGAC	GGG	|||||||||||[|||||||||-||]PAM	40	Intergenic	1000	lsrK
NC_005126.1	528088	528113	+	1	AAAGAGGCAACTTGAAAGATGAC	GGG	|||||||||||[|||||||||-||]PAM	41	Intergenic	1000	nudC
NC_005126.1	768211	768236	-	1	AAAGAGGCAACTTGAAAGATGAC	GGG	|||||||||||[|||||||||-||]PAM	42	Intergenic	1000	dapD
NC_005126.1	1664672	1664697	+	1	AAAGAGGCAACTTGAAAGATGAC	GGG	|||||||||||[|||||||||-||]PAM	44	Intergenic	1000	PLU_RS06920
NC_005126.1	1950132	1950157	+	1	AAAGAGGCAACTTGAAAGATGAC	GGG	|||||||||||[|||||||||-||]PAM	44	Intergenic	1000	lpxK
NC_005126.1	2778721	2778746	-	1	AAAGAGGCAACTTGAAAGATGAC	GGG	|||||||||||[|||||||||-||]PAM	44	Intergenic	1000	fumC
NC_005126.1	3060991	3061016	-	1	AAAGAGGCAACTTGAAAGATGAC	GGG	|||||||||||[|||||||||-||]PAM	47	Intergenic	1000	PLU_RS12960
NC_005126.1	4863195	4863220	+	1	AAAGAGGCAACTTGAAAGATGAC	GGG	|||||||||||[|||||||||-||]PAM	48	Intergenic	1000	PLU_RS20580
NC_005126.1	4817833	4817858	+	1	AAAGAGGCAACTTGAAAGATGAC	AGG	|||||||||||[|||||||||-||]PAM	51	Intergenic	1000	sugE
NC_005126.1	1879245	1879270	-	1	AAAGAGGCAACTTGAAAGATGAC	GGG	|||||||||||[|||||||||-||]PAM	55	Intergenic	1000	PLU_RS07925
NC_005126.1	4177558	4177583	+	1	AAAGAGGCAACTTGAAAGATGAC	GGG	|||||||||||[|||||||||-||]PAM	58	Intergenic	1000	PLU_RS17575
NC_005126.1	4205827	4205852	+	1	AAAGAGGCAACTTGAAAGATGAC	GGG	|||||||||||[|||||||||-||]PAM	63	Intergenic	1000	PLU_RS17695
NC_005126.1	5461934	5461959	-	1	AAAGAGGCAACTTGAAAGATGAC	GGG	|||||||||||[|||||||||-||]PAM	64	Intergenic	1000	ilvD
NC_005126.1	3038673	3038698	-	1	AAAGAGGCAACTTGAAAGATGAC	GGG	|||||||||||[|||||||||-||]PAM	64	Intergenic	1000	pdxY
NC_005126.1	3190381	3190406	+	1	AAAGAGGCAACTTGAAAGATGAC	GGG	|||||||||||[|||||||||-||]PAM	69	Intergenic	1000	copD
NC_005126.1	5618634	5618659	+	1	AAAGAGGCAACTTGAAAGATGAC	GGG	|||||||||||[|||||||||-||]PAM	75	Intergenic	1000	tdh
NC_005126.1	2416344	2416369	-	1	AAAGAGGCAACTTGAAAGATGAC	GGG	|||||||||||[|||||||||-||]PAM	76	Intergenic	1000	PLU_RS10210
NC_005126.1	3310228	3310253	+	1	AAAGAGGCAACTTGAAAGATGAC	GGG	|||||||||||[|||||||||-||]PAM	85	Intergenic	1000	PLU_RS13840
NC_005126.1	4604785	4604810	+	1	AAAGAGGCAACTTGAAAGATGAC	GGG	|||||||||||[|||||||||-||]PAM	89	Intergenic	1000	PLU_RS19465
NC_005126.1	1154499	1154524	+	1	AAAGAGGCAACTTGAAAGATGAC	GGG	|||||||||||[|||||||||-||]PAM	90	Intergenic	1000	hpaC
NC_005126.1	1952309	1952334	+	1	AAAGAGGCAACTTGAAAGATGAC	GGG	|||||||||||[|||||||||-||]PAM	91	Intergenic	1000	elyC
NC_005126.1	2422851	2422876	-	1	AAAGAGGCAACTTGAAAGATGAC	GGG	|||||||||||[|||||||||-||]PAM	91	Intergenic	1000	PLU_RS10240
NC_005126.1	271423	271448	+	1	AAAGAGGCAACTTGAAAGATGAC	GGG	|||||||||||[|||||||||-||]PAM	92	Intergenic	1000	PLU_RS01245
NC_005126.1	1953426	1953451	+	1	AAAGAGGCAACTTGAAAGATGAC	GGG	|||||||||||[|||||||||-||]PAM	92	Intergenic	1000	cmoM
NC_005126.1	5306893	5306918	+	1	AAAGAGGCAACTTGAAAGATGAC	GGG	|||||||||||[|||||||||-||]PAM	95	Intergenic	1000	mdh
NC_005126.1	5641903	5641928	+	1	AAAGAGGCAACTTGAAAGATGAC	GGG	|||||||||||[|||||||||-||]PAM	96	Intergenic	1000	slmA
NC_005126.1	5065761	5065786	+	1	AAAGAGGCAACTTGAAAGATGAC	GGG	|||||||||||[|||||||||-||]PAM	99	Intergenic	1000	PLU_RS21420
NC_005126.1	2980955	2980980	-	1	AAAGAGGCAACTTGAAAGATGAC	GGG	|||||||||||[|||||||||-||]PAM	102	Intergenic	1000	PLU_RS12555
NC_005126.1	5023208	5023233	-	1	AAAGAGGCAACTTGAAAGATGAC	GGG	|||||||||||[|||||||||-||]PAM	103	Intergenic	1000	PLU_RS21245
NC_005126.1	2401056	2401081	+	1	AAAGAGGCAACTTGAAAGATGAC	GGG	|||||||||||[|||||||||-||]PAM	104	Intergenic	1000	PLU_RS10140
NC_005126.1	4909550	4909575	-	1	AAAGAGGCAACTTGAAAGATGAC	GGG	|||||||||||[|||||||||-||]PAM	104	Intergenic	1000	PLU_RS20745
NC_005126.1	2712059	2712084	+	1	AAAGAGGCAACTTGAAAGATGAC	GGG	|||||||||||[|||||||||-||]PAM	105	Intergenic	1000	PLU_RS11535
NC_005126.1	2664286	2664311	-	1	AAAGAGGCAACTTGAAAGATGAC	GGG	|||||||||||[|||||||||-||]PAM	106	Intergenic	1000	PLU_RS11310
NC_005126.1	1804185	1804210	+	1	AAAGAGGCAACTTGAAAGATGAC	GGG	|||||||||||[|||||||||-||]PAM	109	Intergenic	1000	PLU_RS07605
NC_005126.1	172607	172632	+	1	AAAGAGGCAACTTGAAAGATGAC	GGG	|||||||||||[|||||||||-||]PAM	110	Intergenic	1000	PLU_RS00800
NC_005126.1	3181731	3181756	+	1	AAAGAGGCAACTTGAAAGATGAC	GGG	|||||||||||[|||||||||-||]PAM	111	Intergenic	1000	PLU_RS13285
NC_005126.1	3906925	3906950	-	1	AAAGAGGCAACTTGAAAGATGAC	GGG	|||||||||||[|||||||||-||]PAM	111	Intergenic	1000	PLU_RS16385
NC_005126.1	4284600	4284625	-	1	AAAGAGGCAACTTGAAAGATGAC	GGG	|||||||||||[|||||||||-||]PAM	112	Intergenic	1000	ampE
NC_005126.1	1969413	1969438	+	1	AAAGAGGCAACTTGAAAGATGAC	GGG	|||||||||||[|||||||||-||]PAM	113	Intergenic	1000	PLU_RS08300
NC_005126.1	323727	323752	+	1	AAAGAGGCAACTTGAAAGATGAC	GGG	|||||||||||[|||||||||-||]PAM	113	Intergenic	1000	PLU_RS01485
NC_005126.1	775756	775781	+	1	AAAGAGGCAACTTGAAAGATGAC	GGG	|||||||||||[|||||||||-||]PAM	114	Intergenic	1000	frr
NC_005126.1	2557857	2557882	+	1	AAAGAGGCAACTTGAAAGATGAC	GGG	|||||||||||[|||||||||-||]PAM	116	Intergenic	1000	PLU_RS10845
NC_005126.1	3382905	3382930	-	1	AAAGAGGCAACTTGAAAGATGAC	GGG	|||||||||||[|||||||||-||]PAM	116	Intergenic	1000	PLU_RS14140
NC_005126.1	2430513	2430538	+	1	AAAGAGGCAACTTGAAAGATGAC	GGG	|||||||||||[|||||||||-||]PAM	118	Intergenic	1000	PLU_RS10270
NC_005126.1	620841	620866	-	1	AAAGAGGCAACTTGAAAGATGAC	GGG	|||||||||||[|||||||||-||]PAM	118	Intergenic	1000	PLU_RS26335
NC_005126.1	3307503	3307528	-	1	AAAGAGGCAACTTGAAAGATGAC	GGG	|||||||||||[|||||||||-||]PAM	119	Intergenic	1000	PLU_RS13815
NC_005126.1	1069757	1069782	+	1	AAAGAGGCAACTTGAAAGATGAC	GGG	|||||||||||[|||||||||-||]PAM	120	Intergenic	1000	PLU_RS04620
NC_005126.1	3050196	3050221	-	1	AAAGAGGCAACTTGAAAGATGAC	GGG	|||||||||||[|||||||||-||]PAM	122	Intergenic	1000	PLU_RS12905
NC_005126.1	5519159	5519184	-	1	AAAGAGGCAACTTGAAAGATGAC	GGG	|||||||||||[|||||||||-||]PAM	123	Intergenic	1000	argH
NC_005126.1	5585877	5585902	+	1	AAAGAGGCAACTTGAAAGATGAC	GGG	|||||||||||[|||||||||-||]PAM	124	Intergenic	1000	PLU_RS23865
NC_005126.1	1086596	1086621	-	1	AAAGAGGCAACTTGAAAGATGAC	GGG	|||||||||||[|||||||||-||]PAM	126	Intergenic	1000	PLU_RS04710
NC_005126.1	4497910	4497935	-	1	AAAGAGGCAACTTGAAAGATGAC	GGG	|||||||||||[|||||||||-||]PAM	126	Intergenic	1000	PLU_RS19005
NC_005126.1	3397176	3397201	+	1	AAAGAGGCAACTTGAAAGATGAC	GGG	|||||||||||[|||||||||-||]PAM	128	Intergenic	1000	yeiP
NC_005126.1	443614	443639	-	1	AAAGAGGCAACTTGAAAGATGAC	GGG	|||||||||||[|||||||||-||]PAM	132	Intergenic	1000	PLU_RS02020
NC_005126.1	2862529	2862554	-	1	AAAGAGGCAACTTGAAAGATGAC	GGG	|||||||||||[|||||||||-||]PAM	132	Intergenic	1000	sohB
NC_005126.1	575876	575901	-	1	AAAGAGGCAACTTGAAAGATGAC	GGG	|||||||||||[|||||||||-||]PAM	133	Intergenic	1000	PLU_RS02560
NC_005126.1	566924	566949	+	1	AAAGAGGCAACTTGAAAGATGAC	GGG	|||||||||||[|||||||||-||]PAM	134	Intergenic	1000	PLU_RS02540
NC_005126.1	4762819	4762844	+	1	AAAGAGGCAACTTGAAAGATGAC	GGG	|||||||||||[|||||||||-||]PAM	135	Intergenic	1000	PLU_RS20175
NC_005126.1	651219	651244	-	1	AAAGAGGCAACTTGAAAGATGAC	GGG	|||||||||||[|||||||||-||]PAM	136	Intergenic	1000	PLU_RS02835
NC_005126.1	1787478	1787503	-	1	AAAGAGGCAACTTGAAAGATGAC	GGG	|||||||||||[|||||||||-||]PAM	136	Intergenic	1000	uvrB
NC_005126.1	3536803	3536828	-	1	AAAGAGGCAACTTGAAAGATGAC	GGG	|||||||||||[|||||||||-||]PAM	138	Intergenic	1000	PLU_RS15110
NC_005126.1	5665710	5665735	-	1	AAAGAGGCAACTTGAAAGATGAC	GGG	|||||||||||[|||||||||-||]PAM	144	Intergenic	1000	PLU_RS24245
NC_005126.1	2299851	2299876	-	1	AAAGAGGCAACTTGAAAGATGAC	GGG	|||||||||||[|||||||||-||]PAM	145	Intergenic	1000	PLU_RS09645
NC_005126.1	3718400	3718425	-	1	AAAGAGGCAACTTGAAAGATGAC	GGG	|||||||||||[|||||||||-||]PAM	146	Intergenic	1000	PLU_RS15725
NC_005126.1	5186254	5186279	+	1	AAAGAGGCAACTTGAAAGATGAC	GGG	|||||||||||[|||||||||-||]PAM	152	Intergenic	1000	PLU_RS21915
NC_005126.1	2959530	2959555	-	1	AAAGAGGCAACTTGAAAGATGAC	GGG	|||||||||||[|||||||||-||]PAM	158	Intergenic	1000	PLU_RS12475
NC_005126.1	4195390	4195415	-	1	AAAGAGGCAACTTGAAAGATGAC	GGG	|||||||||||[|||||||||-||]PAM	160	Intergenic	1000	PLU_RS17660
NC_005126.1	1862552	1862577	+	1	AAAGAGGCAACTTGAAAGATGAC	GGG	|||||||||||[|||||||||-||]PAM	162	Intergenic	1000	PLU_RS07855
NC_005126.1	4243211	4243236	-	1	AAAGAGGCAACTTGAAAGATGAC	GGG	|||||||||||[|||||||||-||]PAM	177	Intergenic	1000	gcvP
NC_005126.1	4652217	4652242	+	1	AAAGAGGCAACTTGAAAGATGAC	GGG	|||||||||||[|||||||||-||]PAM	178	Intergenic	1000	hldE
NC_005126.1	4895393	4895418	+	1	AAAGAGGCAACTTGAAAGATGAC	GGG	|||||||||||[|||||||||-||]PAM	179	Intergenic	1000	PLU_RS26960
NC_005126.1	5435867	5435892	-	1	AAAGAGGCAACTTGAAAGATGAC	GGG	|||||||||||[|||||||||-||]PAM	179	Intergenic	1000	wecA
NC_005126.1	4984026	4984051	-	1	AAAGAGGCAACTTGAAAGATGAC	GGG	|||||||||||[|||||||||-||]PAM	186	Intergenic	1000	PLU_RS21060
NC_005126.1	477508	477533	+	1	AAAGAGGCAACTTGAAAGATGAC	GGG	|||||||||||[|||||||||-||]PAM	189	Intergenic	1000	PLU_RS02180
NC_005126.1	829869	829894	+	1	AAAGAGGCAACTTGAAAGATGAC	GGG	|||||||||||[|||||||||-||]PAM	196	Intergenic	1000	PLU_RS03600
NC_005126.1	839190	839215	+	1	AAAGAGGCAACTTGAAAGATGAC	GGG	|||||||||||[|||||||||-||]PAM	197	Intergenic	1000	PLU_RS03650
NC_005126.1	3720909	3720934	-	1	AAAGAGGCAACTTGAAAGATGAC	GGG	|||||||||||[|||||||||-||]PAM	198	Intergenic	1000	PLU_RS15730
NC_005126.1	2983265	2983290	-	1	AAAGAGGCAACTTGAAAGATGAC	GGG	|||||||||||[|||||||||-||]PAM	198	Intergenic	1000	PLU_RS12570
NC_005126.1	1682003	1682028	-	1	AAAGAGGCAACTTGAAAGATGAC	CGG	|||||||||||[|||||||||-||]PAM	198	Intergenic	1000	gltX
NC_005126.1	2481494	2481519	+	1	AAAGAGGCAACTTGAAAGATGAC	GGG	|||||||||||[|||||||||-||]PAM	200	Intergenic	1000	PLU_RS10460
NC_005126.1	3632932	3632957	-	1	AAAGAGGCAACTTGAAAGATGAC	GGG	|||||||||||[|||||||||-||]PAM	212	Intergenic	1000	PLU_RS15485
NC_005126.1	2119123	2119148	-	1	AAAGAGGCAACTTGAAAGATGAC	GGG	|||||||||||[|||||||||-||]PAM	223	Intergenic	1000	ompA
NC_005126.1	2240449	2240474	-	1	AAAGAGGCAACTTGAAAGATGAC	GGG	|||||||||||[|||||||||-||]PAM	236	Intergenic	1000	PLU_RS26595
NC_005126.1	501075	501100	+	1	AAAGAGGCAACTTGAAAGATGAC	GGG	|||||||||||[|||||||||-||]PAM	263	Intergenic	1000	PLU_RS02280
NC_005126.1	948662	948687	-	1	AAAGAGGCAACTTGAAAGATGAC	GGG	|||||||||||[|||||||||-||]PAM	263	Intergenic	1000	PLU_RS04075
NC_005126.1	4423673	4423698	+	1	AAAGAGGCAACTTGAAAGATGAC	GGG	|||||||||||[|||||||||-||]PAM	266	Intergenic	1000	yscW
NC_005126.1	1530500	1530525	-	1	AAAGAGGCAACTTGAAAGATGAC	GGG	|||||||||||[|||||||||-||]PAM	278	Intergenic	1000	PLU_RS06585
NC_005126.1	3500803	3500828	-	1	AAAGAGGCAACTTGAAAGATGAC	GGG	|||||||||||[|||||||||-||]PAM	286	Intergenic	1000	PLU_RS14915
NC_005126.1	4820793	4820818	-	1	AAAGAGGCAACTTGAAAGATGAC	GGG	|||||||||||[|||||||||-||]PAM	308	Intergenic	1000	PLU_RS20440
NC_005126.1	3538700	3538725	-	1	AAAGAGGCAACTTGAAAGATGAC	GGG	|||||||||||[|||||||||-||]PAM	323	Intergenic	1000	PLU_RS27210
NC_005126.1	3480031	3480056	+	1	AAAGAGGCAACTTGAAAGATGAC	GGG	|||||||||||[|||||||||-||]PAM	412	Intergenic	1000	PLU_RS14785
NC_005126.1	4318241	4318266	-	1	AAAGAGGCAACTTGAAAGATGAC	GGG	|||||||||||[|||||||||-||]PAM	463	Intergenic	1000	PLU_RS18170
NC_005126.1	886762	886787	-	1	AAAGAGGCAACTTGAAAGATGAC	GGG	|||||||||||[|||||||||-||]PAM	509	Intergenic	1000	PLU_RS03820
NC_005126.1	3663027	3663052	-	1	AAAGAGGCAACTTGAAAGATGAC	GGG	|||||||||||[|||||||||-||]PAM	535	Intergenic	1000	PLU_RS15540
NC_005126.1	1920121	1920146	-	1	AAAGAGGCAACTTGAAAGATGAC	GGG	|||||||||||[|||||||||-||]PAM	688	Intergenic	1000	PLU_RS27140
NC_005126.1	2186690	2186715	-	1	AAAGAGGCAACTTGAAAGATGAC	GGG	|||||||||||[|||||||||-||]PAM	739	Intergenic	1000	PLU_RS09185
NC_005126.1	4453696	4453721	-	1	AAAGAGGCAACTTGAAAGATGAC	GGG	|||||||||||[|||||||||-||]PAM	748	Intergenic	1000	PLU_RS18825
NC_005126.1	1641209	1641234	+	1	AAAGAGGCAACTTGAAAGATGAC	GGG	|||||||||||[|||||||||-||]PAM	754	Intergenic	1000	PLU_RS06840
NC_005126.1	5191636	5191661	-	1	AAAGAGGCAACTTGAAAGATGAC	GGG	|||||||||||[|||||||||-||]PAM	1377	Intergenic	1000	PLU_RS21945
NC_005126.1	1424458	1424483	+	2	TAAGAGGCAACTTGAAAGATGAC	AGG	-||||||||||[|||||||||-||]PAM	0	Exonic	1000	PLU_RS06090
NC_005126.1	5610289	5610314	-	2	AAGGAGGCAACTTGAAAGATGAC	GGG	||-||||||||[|||||||||-||]PAM	9	Intergenic	1000	PLU_RS23980
NC_005126.1	2478287	2478312	+	2	AAGGAGGCAACTTGAAAGATGAC	GGG	||-||||||||[|||||||||-||]PAM	160	Intergenic	1000	argS
NC_005126.1	1354808	1354833	+	2	AAATAGGCAACTTGAAAGATGAC	GGG	|||-|||||||[|||||||||-||]PAM	70	Intergenic	1000	trmB
NC_005126.1	3663870	3663895	+	2	AAAGAGGCAACTTGAAGAATAAC	GGG	|||||||||||[|||||--|||||]PAM	61	Intergenic	1000	PLU_RS26785
NC_005126.1	5115572	5115597	+	2	AAAGAAGCAACTTGAAAGATGAC	GGG	|||||-|||||[|||||||||-||]PAM	0	Exonic	1000	PLU_RS26985
NC_005126.1	930553	930578	+	2	AAAGAAGCAACTTGAAAGATGAC	GGG	|||||-|||||[|||||||||-||]PAM	0	Exonic	1000	PLU_RS04010
NC_005126.1	3689662	3689687	+	2	AAAGAAGCAACTTGAAAGATGAC	GGG	|||||-|||||[|||||||||-||]PAM	6	Intergenic	1000	PLU_RS26790
NC_005126.1	2789220	2789245	+	2	AAAGAAGCAACTTGAAAGATGAC	GGG	|||||-|||||[|||||||||-||]PAM	8	Intergenic	1000	PLU_RS11800
NC_005126.1	3276906	3276931	+	2	AAAGAAGCAACTTGAAAGATGAC	GGG	|||||-|||||[|||||||||-||]PAM	9	Intergenic	1000	PLU_RS13715
NC_005126.1	3561518	3561543	+	2	AAAGAAGCAACTTGAAAGATGAC	GGG	|||||-|||||[|||||||||-||]PAM	12	Intergenic	1000	PLU_RS15215
NC_005126.1	3993285	3993310	+	2	AAAGAAGCAACTTGAAAGATGAC	GGG	|||||-|||||[|||||||||-||]PAM	13	Intergenic	1000	idi
NC_005126.1	2407874	2407899	-	2	AAAGAAGCAACTTGAAAGATGAC	GGG	|||||-|||||[|||||||||-||]PAM	14	Intergenic	1000	PLU_RS10175
NC_005126.1	3965607	3965632	-	2	AAAGAAGCAACTTGAAAGATGAC	GGG	|||||-|||||[|||||||||-||]PAM	17	Intergenic	1000	pdxJ
NC_005126.1	2409691	2409716	+	2	AAAGAAGCAACTTGAAAGATGAC	GGG	|||||-|||||[|||||||||-||]PAM	19	Intergenic	1000	PLU_RS10185
NC_005126.1	1762477	1762502	+	2	AAAGAAGCAACTTGAAAGATGAC	GGG	|||||-|||||[|||||||||-||]PAM	23	Intergenic	1000	PLU_RS07430
NC_005126.1	2673014	2673039	+	2	AAAGAAGCAACTTGAAAGATGAC	GGG	|||||-|||||[|||||||||-||]PAM	23	Intergenic	1000	xylA
NC_005126.1	838135	838160	+	2	AAAGAAGCAACTTGAAAGATGAC	AGG	|||||-|||||[|||||||||-||]PAM	24	Intergenic	1000	PLU_RS03645
NC_005126.1	5019318	5019343	-	2	AAAGAAGCAACTTGAAAGATGAC	GGG	|||||-|||||[|||||||||-||]PAM	29	Intergenic	1000	PLU_RS21215
NC_005126.1	1188765	1188790	+	2	AAAGAAGCAACTTGAAAGATGAC	GGG	|||||-|||||[|||||||||-||]PAM	33	Intergenic	1000	PLU_RS05000
NC_005126.1	2820356	2820381	+	2	AAAGAAGCAACTTGAAAGATGAC	GGG	|||||-|||||[|||||||||-||]PAM	34	Intergenic	1000	PLU_RS11925
NC_005126.1	146292	146317	+	2	AAAGAAGCAACTTGAAAGATGAC	GGG	|||||-|||||[|||||||||-||]PAM	37	Intergenic	1000	PLU_RS26275
NC_005126.1	1087476	1087501	-	2	AAAGAAGCAACTTGAAAGATGAC	GGG	|||||-|||||[|||||||||-||]PAM	40	Intergenic	1000	PLU_RS04710
NC_005126.1	1458525	1458550	+	2	AAAGAAGCAACTTGAAAGATGAC	GGG	|||||-|||||[|||||||||-||]PAM	46	Intergenic	1000	PLU_RS06255
NC_005126.1	1935477	1935502	+	2	AAAGAAGCAACTTGAAAGATGAC	GGG	|||||-|||||[|||||||||-||]PAM	47	Intergenic	1000	aroA
NC_005126.1	5158857	5158882	-	2	AAAGAAGCAACTTGAAAGATGAC	GGG	|||||-|||||[|||||||||-||]PAM	47	Intergenic	1000	tatA
NC_005126.1	1837369	1837394	+	2	AAAGAAGCAACTTGAAAGATGAC	GGG	|||||-|||||[|||||||||-||]PAM	50	Intergenic	1000	PLU_RS07750
NC_005126.1	2787998	2788023	+	2	AAAGAAGCAACTTGAAAGATGAC	GGG	|||||-|||||[|||||||||-||]PAM	50	Intergenic	1000	PLU_RS11795
NC_005126.1	4100061	4100086	+	2	AAAGAAGCAACTTGAAAGATGAC	AGG	|||||-|||||[|||||||||-||]PAM	50	Intergenic	1000	PLU_RS17400
NC_005126.1	4167708	4167733	-	2	AAAGAAGCAACTTGAAAGATGAC	GGG	|||||-|||||[|||||||||-||]PAM	50	Intergenic	1000	ectB
NC_005126.1	3239413	3239438	+	2	AAAGAAGCAACTTGAAAGATGAC	GGG	|||||-|||||[|||||||||-||]PAM	51	Intergenic	1000	PLU_RS13540
NC_005126.1	1844553	1844578	-	2	AAAGAAGCAACTTGAAAGATGAC	GGG	|||||-|||||[|||||||||-||]PAM	57	Intergenic	1000	PLU_RS07775
NC_005126.1	4407053	4407078	-	2	AAAGAAGCAACTTGAAAGATGAC	GGG	|||||-|||||[|||||||||-||]PAM	61	Intergenic	1000	PLU_RS18555
NC_005126.1	542417	542442	+	2	AAAGAAGCAACTTGAAAGATGAC	GGG	|||||-|||||[|||||||||-||]PAM	66	Intergenic	1000	gntR
NC_005126.1	2259715	2259740	-	2	AAAGAAGCAACTTGAAAGATGAC	GGG	|||||-|||||[|||||||||-||]PAM	78	Intergenic	1000	flhA
NC_005126.1	3996929	3996954	-	2	AAAGAAGCAACTTGAAAGATGAC	GGG	|||||-|||||[|||||||||-||]PAM	81	Intergenic	1000	PLU_RS16745
NC_005126.1	1177034	1177059	-	2	AAAGAAGCAACTTGAAAGATGAC	GGG	|||||-|||||[|||||||||-||]PAM	82	Intergenic	1000	PLU_RS04955
NC_005126.1	3010266	3010291	+	2	AAAGAAGCAACTTGAAAGATGAC	AGG	|||||-|||||[|||||||||-||]PAM	84	Intergenic	1000	PLU_RS12700
NC_005126.1	3036636	3036661	-	2	AAAGAAGCAACTTGAAAGATGAC	GGG	|||||-|||||[|||||||||-||]PAM	86	Intergenic	1000	PLU_RS12835
NC_005126.1	1781923	1781948	-	2	AAAGAAGCAACTTGAAAGATGAC	GGG	|||||-|||||[|||||||||-||]PAM	89	Intergenic	1000	bioD
NC_005126.1	5420993	5421018	-	2	AAAGAAGCAACTTGAAAGATGAC	GGG	|||||-|||||[|||||||||-||]PAM	98	Intergenic	1000	PLU_RS22995
NC_005126.1	5402993	5403018	-	2	AAAGAAGCAACTTGAAAGATGAC	GGG	|||||-|||||[|||||||||-||]PAM	98	Intergenic	1000	corA
NC_005126.1	3678397	3678422	-	2	AAAGAAGCAACTTGAAAGATGAC	GGG	|||||-|||||[|||||||||-||]PAM	106	Intergenic	1000	PLU_RS15575
NC_005126.1	696749	696774	-	2	AAAGAAGCAACTTGAAAGATGAC	GGG	|||||-|||||[|||||||||-||]PAM	107	Intergenic	1000	lptD
NC_005126.1	2837607	2837632	-	2	AAAGAAGCAACTTGAAAGATGAC	GGG	|||||-|||||[|||||||||-||]PAM	111	Intergenic	1000	PLU_RS12010
NC_005126.1	5664159	5664184	-	2	AAAGAAGCAACTTGAAAGATGAC	GGG	|||||-|||||[|||||||||-||]PAM	112	Intergenic	1000	PLU_RS24240
NC_005126.1	1063165	1063190	-	2	AAAGAAGCAACTTGAAAGATGAC	GGG	|||||-|||||[|||||||||-||]PAM	123	Intergenic	1000	PLU_RS04600
NC_005126.1	5668644	5668669	-	2	AAAGAAGCAACTTGAAAGATGAC	GGG	|||||-|||||[|||||||||-||]PAM	129	Intergenic	1000	PLU_RS24255
NC_005126.1	170749	170774	-	2	AAAGAAGCAACTTGAAAGATGAC	GGG	|||||-|||||[|||||||||-||]PAM	131	Intergenic	1000	PLU_RS00800
NC_005126.1	2249608	2249633	-	2	AAAGAAGCAACTTGAAAGATGAC	GGG	|||||-|||||[|||||||||-||]PAM	132	Intergenic	1000	PLU_RS09410
NC_005126.1	2402301	2402326	+	2	AAAGAAGCAACTTGAAAGATGAC	GGG	|||||-|||||[|||||||||-||]PAM	134	Intergenic	1000	PLU_RS10150
NC_005126.1	23769	23794	-	2	AAAGAAGCAACTTGAAAGATGAC	AGG	|||||-|||||[|||||||||-||]PAM	142	Intergenic	1000	PLU_RS00125
NC_005126.1	5041271	5041296	-	2	AAAGAAGCAACTTGAAAGATGAC	GGG	|||||-|||||[|||||||||-||]PAM	149	Intergenic	1000	PLU_RS21325
NC_005126.1	5613707	5613732	+	2	AAAGAAGCAACTTGAAAGATGAC	GGG	|||||-|||||[|||||||||-||]PAM	192	Intergenic	1000	envC
NC_005126.1	3506813	3506838	+	2	AAAGAAGCAACTTGAAAGATGAC	GGG	|||||-|||||[|||||||||-||]PAM	199	Intergenic	1000	PLU_RS25465
NC_005126.1	1800958	1800983	+	2	AAAGAAGCAACTTGAAAGATGAC	GGG	|||||-|||||[|||||||||-||]PAM	203	Intergenic	1000	PLU_RS07595
NC_005126.1	1565889	1565914	+	2	AAAGAAGCAACTTGAAAGATGAC	GGG	|||||-|||||[|||||||||-||]PAM	235	Intergenic	1000	rtxA
NC_005126.1	3956559	3956584	-	2	AAAGAAGCAACTTGAAAGATGAC	GGG	|||||-|||||[|||||||||-||]PAM	235	Intergenic	1000	PLU_RS16545
NC_005126.1	1161391	1161416	+	2	AAAGAAGCAACTTGAAAGATGAC	GGG	|||||-|||||[|||||||||-||]PAM	238	Intergenic	1000	PLU_RS04875
NC_005126.1	4713035	4713060	+	2	AAAGAAGCAACTTGAAAGATGAC	GGG	|||||-|||||[|||||||||-||]PAM	250	Intergenic	1000	degS
NC_005126.1	307186	307211	-	2	AAAGAAGCAACTTGAAAGATGAC	GGG	|||||-|||||[|||||||||-||]PAM	250	Intergenic	1000	PLU_RS01410
NC_005126.1	5130019	5130044	+	2	AAAGAAGCAACTTGAAAGATGAC	GGG	|||||-|||||[|||||||||-||]PAM	255	Intergenic	1000	iclR
NC_005126.1	2388527	2388552	-	2	AAAGAAGCAACTTGAAAGATGAC	GGG	|||||-|||||[|||||||||-||]PAM	297	Intergenic	1000	PLU_RS10075
NC_005126.1	3239154	3239179	+	2	AAAGAAGCAACTTGAAAGATGAC	GGG	|||||-|||||[|||||||||-||]PAM	310	Intergenic	1000	PLU_RS13540
NC_005126.1	3619579	3619604	-	2	AAAGAAGCAACTTGAAAGATGAC	GGG	|||||-|||||[|||||||||-||]PAM	358	Intergenic	1000	PLU_RS15440
NC_005126.1	1099614	1099639	-	2	AAAGAAGCAACTTGAAAGATGAC	GGG	|||||-|||||[|||||||||-||]PAM	376	Intergenic	1000	PLU_RS04775
NC_005126.1	254861	254886	-	2	AAAGAAGCAACTTGAAAGATGAC	GGG	|||||-|||||[|||||||||-||]PAM	391	Intergenic	1000	PLU_RS01165
NC_005126.1	3400968	3400993	-	2	AAAGAAGCAACTTGAAAGATGAC	GGG	|||||-|||||[|||||||||-||]PAM	455	Intergenic	1000	PLU_RS14220
NC_005126.1	3864589	3864614	+	2	AAAGAAGCAACTTGAAAGATGAC	GGG	|||||-|||||[|||||||||-||]PAM	513	Intergenic	1000	PLU_RS16260
NC_005126.1	3805101	3805126	-	2	AAAGAAGCAACTTGAAAGATGAC	GGG	|||||-|||||[|||||||||-||]PAM	522	Intergenic	1000	rtxA
NC_005126.1	4457318	4457343	-	2	AAAGAAGCAACTTGAAAGATGAC	GGG	|||||-|||||[|||||||||-||]PAM	746	Intergenic	1000	PLU_RS18830
NC_005126.1	2501303	2501328	+	2	AAAGAGACAACTTGAAAGATGAC	GGG	||||||-||||[|||||||||-||]PAM	60	Intergenic	1000	lpxM
NC_005126.1	1085720	1085745	-	2	AAAGAGACAACTTGAAAGATGAC	GGG	||||||-||||[|||||||||-||]PAM	163	Intergenic	1000	PLU_RS04705
NC_005126.1	3051656	3051681	-	2	AAAGAGGTAACTTGAAAGATGAC	GGG	|||||||-|||[|||||||||-||]PAM	10	Intergenic	1000	cfa
NC_005126.1	3745476	3745501	+	2	AAAGAGGTAACTTGAAAGATGAC	GGG	|||||||-|||[|||||||||-||]PAM	137	Intergenic	1000	PLU_RS15840
NC_005126.1	1950503	1950528	+	2	AAAGAGGTAACTTGAAAGATGAC	GGG	|||||||-|||[|||||||||-||]PAM	142	Intergenic	1000	PLU_RS08215
NC_005126.1	4098467	4098492	-	2	AAAGAGGTAACTTGAAAGATGAC	GGG	|||||||-|||[|||||||||-||]PAM	143	Intergenic	1000	PLU_RS17390
NC_005126.1	2221438	2221463	-	2	AAAGAGGAAACTTGAAAGATGAC	GGG	|||||||-|||[|||||||||-||]PAM	154	Intergenic	1000	PLU_RS09360
NC_005126.1	3607485	3607510	-	2	AAAGAGGTAACTTGAAAGATGAC	GGG	|||||||-|||[|||||||||-||]PAM	227	Intergenic	1000	yfbR
NC_005126.1	4510326	4510351	-	4	TGCGAGGCAACTTGAAAGATTAC	GGG	---||||||||[|||||||||-||]PAM	243	Intergenic	1000	htpG
NC_005126.1	315861	315886	-	3	ACAGAAGCAACTTGAAAGATGAC	GGG	|-|||-|||||[|||||||||-||]PAM	185	Intergenic	1000	PLU_RS01450
NC_005126.1	3762754	3762779	-	3	TAAGAGGTAACTTGAAAGATGAC	GGG	-||||||-|||[|||||||||-||]PAM	35	Intergenic	1000	PLU_RS15910
NC_005126.1	509046	509071	+	4	CAAAGGGCAACTTGAAAGATGAC	GGG	-||--||||||[|||||||||-||]PAM	55	Intergenic	1000	malT
NC_005126.1	5035269	5035294	-	4	CAAAGGGCAACTTGAAAGATGAC	GGG	-||--||||||[|||||||||-||]PAM	97	Intergenic	1000	PLU_RS21290
NC_005126.1	1615283	1615308	+	2	AAAGAGGCAGCTTGAAAGATGAC	GGG	|||||||||-|[|||||||||-||]PAM	0	Exonic	1000	PLU_RS06720
NC_005126.1	1182248	1182273	-	2	AAAGAGGCAGCTTGAAAGATGAC	GGG	|||||||||-|[|||||||||-||]PAM	0	Exonic	1000	PLU_RS27105
NC_005126.1	1870164	1870189	+	2	AAAGAGGCAGCTTGAAAGATGAC	GGG	|||||||||-|[|||||||||-||]PAM	5	Intergenic	1000	PLU_RS07880
NC_005126.1	1812612	1812637	-	2	AAAGAGGCAGCTTGAAAGATGAC	GGG	|||||||||-|[|||||||||-||]PAM	5	Intergenic	1000	dusC
NC_005126.1	1499846	1499871	-	2	AAAGAGGCAGCTTGAAAGATGAC	GGG	|||||||||-|[|||||||||-||]PAM	7	Intergenic	1000	crcB
NC_005126.1	1830603	1830628	-	2	AAAGAGGCAGCTTGAAAGATGAC	GGG	|||||||||-|[|||||||||-||]PAM	18	Intergenic	1000	dkgB
NC_005126.1	3104093	3104118	+	2	AAAGAGGCAGCTTGAAAGATGAC	GGG	|||||||||-|[|||||||||-||]PAM	23	Intergenic	1000	PLU_RS13135
NC_005126.1	643310	643335	-	2	AAAGAGGCAGCTTGAAAGATGAC	GGG	|||||||||-|[|||||||||-||]PAM	38	Intergenic	1000	PLU_RS02800
NC_005126.1	5060425	5060450	+	2	AAAGAGGCAGCTTGAAAGATGAC	GGG	|||||||||-|[|||||||||-||]PAM	47	Intergenic	1000	PLU_RS21400
NC_005126.1	3399879	3399904	-	2	AAAGAGGCAGCTTGAAAGATGAC	GGG	|||||||||-|[|||||||||-||]PAM	87	Intergenic	1000	mepS
NC_005126.1	641741	641766	-	2	AAAGAGGCAGCTTGAAAGATGAC	GGG	|||||||||-|[|||||||||-||]PAM	181	Intergenic	1000	yaaA
NC_005126.1	3067302	3067327	+	2	AAAGAGGCAGCTTGAAAGATGAC	GGG	|||||||||-|[|||||||||-||]PAM	285	Intergenic	1000	PLU_RS25410
NC_005126.1	5563193	5563218	-	2	AAAGAGGCAGCTTGAAAGATGAC	GGG	|||||||||-|[|||||||||-||]PAM	298	Intergenic	1000	PLU_RS23740
NC_005126.1	725931	725956	-	3	AAAGAAACAACTTGAAAGATGAC	GGG	|||||--||||[|||||||||-||]PAM	412	Intergenic	1000	PLU_RS03120
NC_005126.1	3301156	3301181	-	3	AAAGAAACAACTTGAAAGATGAC	GGG	|||||--||||[|||||||||-||]PAM	631	Intergenic	1000	fbaB
NC_005126.1	2746147	2746172	+	3	AAAGAAGTAACTTGAAAGATGAC	GGG	|||||-|-|||[|||||||||-||]PAM	38	Intergenic	1000	PLU_RS11595
NC_005126.1	2211143	2211168	+	2	AAAGAGGCAATTTGAAAGATGAC	AGG	||||||||||-[|||||||||-||]PAM	10	Intergenic	1000	PLU_RS09310
NC_005126.1	1449823	1449848	+	2	AAAGAGGCAATTTGAAAGATGAC	GGG	||||||||||-[|||||||||-||]PAM	87	Intergenic	1000	PLU_RS06205
NC_005126.1	4706768	4706793	+	2	AAAGAGGCAATTTGAAAGATGAC	GGG	||||||||||-[|||||||||-||]PAM	116	Intergenic	1000	PLU_RS19905
NC_005126.1	1012500	1012525	-	2	AAAGAGGCAATTTGAAAGATGAC	AGG	||||||||||-[|||||||||-||]PAM	116	Intergenic	1000	mrcB
NC_005126.1	3764226	3764251	-	2	AAAGAGGCAATTTGAAAGATGAC	GGG	||||||||||-[|||||||||-||]PAM	190	Intergenic	1000	fadJ
NC_005126.1	1915267	1915292	+	1	AAAGAGGCAACTTGAAAGATAGC	GGG	|||||||||||[||||||||||-|]PAM	33	Intergenic	1000	serS
NC_005126.1	267202	267227	+	1	AAAGAGGCAACTTGAAAGATAGC	GGG	|||||||||||[||||||||||-|]PAM	94	Intergenic	1000	PLU_RS01220
NC_005126.1	3468461	3468486	-	1	AAAGAGGCAACTTGAAAGATAGC	GGG	|||||||||||[||||||||||-|]PAM	312	Intergenic	1000	PLU_RS26765
NC_005126.1	2754912	2754937	-	3	AAATAGGCAATTTGAAAGATGAC	GGG	|||-||||||-[|||||||||-||]PAM	55	Intergenic	1000	PLU_RS11625
NC_005126.1	3037706	3037731	-	4	CAAGATGCATCTTGAAAGATGAC	GGG	-||||-|||-|[|||||||||-||]PAM	15	Intergenic	1000	pdxY
NC_005126.1	1795933	1795958	-	5	GAAAACGTAACTTGAAAGATGAC	GGG	-||-|-|-|||[|||||||||-||]PAM	387	Intergenic	1000	yvcK
NC_005126.1	1776662	1776687	-	2	AAAGAGGCAACTCGAAAGATGAC	GGG	|||||||||||[|-|||||||-||]PAM	18	Intergenic	1000	PLU_RS07495
NC_005126.1	2622499	2622524	+	4	AAAACGGCATCTTGAAAGATGAC	GGG	|||--||||-|[|||||||||-||]PAM	0	Exonic	1000	PLU_RS26680
NC_005126.1	1538694	1538719	+	3	AAAGAGGCAGTTTGAAAGATGAC	GGG	|||||||||--[|||||||||-||]PAM	267	Intergenic	1000	PLU_RS06610
NC_005126.1	2343354	2343379	+	1	AAAGAGGCAACTTGAAAGATAAT	GGG	|||||||||||[|||||||||||-]PAM	40	Intergenic	1000	PLU_RS09835
NC_005126.1	3315081	3315106	+	1	AAAGAGGCAACTTGAAAGATAAA	GGG	|||||||||||[|||||||||||-]PAM	224	Intergenic	1000	PLU_RS13850
NC_005126.1	159602	159627	+	2	AAAGAGGCAACTTGAAGGATAGC	GGG	|||||||||||[|||||-||||-|]PAM	54	Intergenic	1000	PLU_RS00755
NC_005126.1	1879460	1879485	-	4	AAAGGAGCAACTTGAAAAATGAC	AGG	||||--|||||[||||||-||-||]PAM	136	Intergenic	1000	PLU_RS07930
NC_005126.1	1867708	1867733	+	4	AAAGAGGCCGCTTGAAAAATGAC	GGG	||||||||--|[||||||-||-||]PAM	115	Intergenic	1000	PLU_RS07870
NC_005126.1	3712532	3712557	-	3	AAAGAGGCAGCTTGAAAGGTGAC	GGG	|||||||||-|[|||||||-|-||]PAM	90	Intergenic	1000	PLU_RS15675
NC_005126.1	917655	917680	-	2	AAAGAGGCAACTTGAAAGACGAC	GGG	|||||||||||[||||||||--||]PAM	24	Intergenic	1000	PLU_RS03970
NC_005126.1	581878	581903	-	2	AAAGAGGCAACTTGAAAGAGGAC	GGG	|||||||||||[||||||||--||]PAM	128	Intergenic	1000	PLU_RS02590
NC_005126.1	2667413	2667438	-	3	AAAGAAGCAACTTGAAAGACGAC	GGG	|||||-|||||[||||||||--||]PAM	50	Intergenic	1000	PLU_RS11330
NC_005126.1	3792282	3792307	+	2	AAAGAGGCAACTTGAAAGATGGC	GGG	|||||||||||[|||||||||--|]PAM	237	Intergenic	1000	PLU_RS16005
NC_005126.1	1643144	1643169	+	2	AAAGAGGCAACTTGAAAGATGGC	GGG	|||||||||||[|||||||||--|]PAM	356	Intergenic	1000	PLU_RS06840
NC_005126.1	102365	102390	+	3	AAAGAGGAAACTTGAAAGATGGC	GGG	|||||||-|||[|||||||||--|]PAM	305	Intergenic	1000	PLU_RS00520
NC_005126.1	4123836	4123861	-	2	AAAGAGGCAACTTGAAAGATGAT	GGG	|||||||||||[|||||||||-|-]PAM	34	Intergenic	1000	PLU_RS17480
NC_005126.1	493181	493206	+	2	AAAGAGGCAACTTGAAAGATGAT	GGG	|||||||||||[|||||||||-|-]PAM	300	Intergenic	1000	PLU_RS02255
NC_005126.1	2335468	2335493	-	3	AAAGAAGCAACTTGAAAGATGAA	GGG	|||||-|||||[|||||||||-|-]PAM	78	Intergenic	1000	wrbA
NC_005126.1	2016518	2016543	-	3	AAAGAAGCAACTTGAAAGATGAA	GGG	|||||-|||||[|||||||||-|-]PAM	100	Intergenic	1000	PLU_RS08490
NC_005126.1	620716	620741	-	5	AAAGCAGCAGCTTGAAAGATGAA	GGG	||||--|||-|[|||||||||-|-]PAM	0	Exonic	1000	PLU_RS26335
NC_005126.1	4128359	4128384	-	5	AAAGCAGCAGCTTGAAAGATGAA	GGG	||||--|||-|[|||||||||-|-]PAM	38	Intergenic	1000	PLU_RS17495
NC_005126.1	3771268	3771293	+	5	AAAGCAGCAGCTTGAAAGATGAA	GGG	||||--|||-|[|||||||||-|-]PAM	82	Intergenic	1000	PLU_RS15950
NC_005126.1	2417400	2417425	-	5	AAAGCAGCAGCTTGAAAGATGAA	GGG	||||--|||-|[|||||||||-|-]PAM	93	Intergenic	1000	PLU_RS10215
NC_005126.1	4462385	4462410	-	5	AAAGCAGCAATTTGAAAGATGAA	GGG	||||--||||-[|||||||||-|-]PAM	270	Intergenic	1000	PLU_RS18850
T7	CAAAGAGGCAACTTGAAAGATAACGG	28
Oligo adding fwd	TAggCAAAGAGGCAACTTGAAAGATAA
Oligo adding rev	AAACTTATCTTTCAAGTTGCCTCTTTG
Oligo substituting fwd	TAggAAGAGGCAACTTGAAAGATAA
Oligo substituting rev	AAACTTATCTTTCAAGTTGCCTCTT
Chromosome	start	end	strand	MM	target_seq	PAM	alignment	distance	position	gene name	gene id
NC_005126.1	1444057	1444082	+	0	CAAAGAGGCAACTTGAAAGATAA	CGG	|||||||||||[||||||||||||]PAM	0	Exonic	1000	pncC
NC_005126.1	3770029	3770054	+	0	CAAAGAGGCAACTTGAAAGATAA	CGG	|||||||||||[||||||||||||]PAM	6	Intergenic	1000	mlaA
NC_005126.1	711167	711192	-	0	CAAAGAGGCAACTTGAAAGATAA	CGG	|||||||||||[||||||||||||]PAM	6	Intergenic	1000	PLU_RS03075
NC_005126.1	1912918	1912943	-	0	CAAAGAGGCAACTTGAAAGATAA	CGG	|||||||||||[||||||||||||]PAM	6	Intergenic	1000	PLU_RS08065
NC_005126.1	5677920	5677945	-	0	CAAAGAGGCAACTTGAAAGATAA	CGG	|||||||||||[||||||||||||]PAM	8	Intergenic	1000	PLU_RS24280
NC_005126.1	5014475	5014500	-	0	CAAAGAGGCAACTTGAAAGATAA	CGG	|||||||||||[||||||||||||]PAM	9	Intergenic	1000	PLU_RS21195
NC_005126.1	5104136	5104161	+	0	CAAAGAGGCAACTTGAAAGATAA	CGG	|||||||||||[||||||||||||]PAM	10	Intergenic	1000	PLU_RS21590
NC_005126.1	2159531	2159556	+	0	CAAAGAGGCAACTTGAAAGATAA	CGG	|||||||||||[||||||||||||]PAM	10	Intergenic	1000	PLU_RS09060
NC_005126.1	5255345	5255370	-	0	CAAAGAGGCAACTTGAAAGATAA	CGG	|||||||||||[||||||||||||]PAM	12	Intergenic	1000	PLU_RS22200
NC_005126.1	3011887	3011912	+	0	CAAAGAGGCAACTTGAAAGATAA	CGG	|||||||||||[||||||||||||]PAM	17	Intergenic	1000	PLU_RS12710
NC_005126.1	2099003	2099028	+	0	CAAAGAGGCAACTTGAAAGATAA	CGG	|||||||||||[||||||||||||]PAM	18	Intergenic	1000	PLU_RS08825
NC_005126.1	3354594	3354619	-	0	CAAAGAGGCAACTTGAAAGATAA	CGG	|||||||||||[||||||||||||]PAM	19	Intergenic	1000	nagZ
NC_005126.1	5000502	5000527	+	0	CAAAGAGGCAACTTGAAAGATAA	CGG	|||||||||||[||||||||||||]PAM	20	Intergenic	1000	PLU_RS21135
NC_005126.1	2487055	2487080	-	0	CAAAGAGGCAACTTGAAAGATAA	CGG	|||||||||||[||||||||||||]PAM	21	Intergenic	1000	cutC
NC_005126.1	3189874	3189899	+	0	CAAAGAGGCAACTTGAAAGATAA	CGG	|||||||||||[||||||||||||]PAM	23	Intergenic	1000	PLU_RS13320
NC_005126.1	5012599	5012624	-	0	CAAAGAGGCAACTTGAAAGATAA	CGG	|||||||||||[||||||||||||]PAM	23	Intergenic	1000	PLU_RS21185
NC_005126.1	3959706	3959731	+	0	CAAAGAGGCAACTTGAAAGATAA	CGG	|||||||||||[||||||||||||]PAM	26	Intergenic	1000	PLU_RS16560
NC_005126.1	2523429	2523454	+	0	CAAAGAGGCAACTTGAAAGATAA	CGG	|||||||||||[||||||||||||]PAM	26	Intergenic	1000	PLU_RS10690
NC_005126.1	5329306	5329331	-	0	CAAAGAGGCAACTTGAAAGATAA	CGG	|||||||||||[||||||||||||]PAM	26	Intergenic	1000	PLU_RS22540
NC_005126.1	5663361	5663386	-	0	CAAAGAGGCAACTTGAAAGATAA	CGG	|||||||||||[||||||||||||]PAM	26	Intergenic	1000	PLU_RS24235
NC_005126.1	3090594	3090619	+	0	CAAAGAGGCAACTTGAAAGATAA	CGG	|||||||||||[||||||||||||]PAM	28	Intergenic	1000	PLU_RS13085
NC_005126.1	3199042	3199067	+	0	CAAAGAGGCAACTTGAAAGATAA	CGG	|||||||||||[||||||||||||]PAM	30	Intergenic	1000	manX
NC_005126.1	5465881	5465906	+	0	CAAAGAGGCAACTTGAAAGATAA	CGG	|||||||||||[||||||||||||]PAM	30	Intergenic	1000	PLU_RS23175
NC_005126.1	3740928	3740953	-	0	CAAAGAGGCAACTTGAAAGATAA	CGG	|||||||||||[||||||||||||]PAM	31	Intergenic	1000	tctD
NC_005126.1	4340309	4340334	+	0	CAAAGAGGCAACTTGAAAGATAA	CGG	|||||||||||[||||||||||||]PAM	32	Intergenic	1000	PLU_RS18245
NC_005126.1	2537000	2537025	+	0	CAAAGAGGCAACTTGAAAGATAA	CGG	|||||||||||[||||||||||||]PAM	32	Intergenic	1000	PLU_RS26655
NC_005126.1	5239895	5239920	+	0	CAAAGAGGCAACTTGAAAGATAA	CGG	|||||||||||[||||||||||||]PAM	34	Intergenic	1000	PLU_RS22135
NC_005126.1	2354852	2354877	-	0	CAAAGAGGCAACTTGAAAGATAA	CGG	|||||||||||[||||||||||||]PAM	34	Intergenic	1000	PLU_RS09890
NC_005126.1	1708382	1708407	-	0	CAAAGAGGCAACTTGAAAGATAA	CGG	|||||||||||[||||||||||||]PAM	35	Intergenic	1000	kdpF
NC_005126.1	5081141	5081166	+	0	CAAAGAGGCAACTTGAAAGATAA	CGG	|||||||||||[||||||||||||]PAM	36	Intergenic	1000	uvrA
NC_005126.1	214496	214521	-	0	CAAAGAGGCAACTTGAAAGATAA	CGG	|||||||||||[||||||||||||]PAM	36	Intergenic	1000	feoA
NC_005126.1	3884529	3884554	-	0	CAAAGAGGCAACTTGAAAGATAA	CGG	|||||||||||[||||||||||||]PAM	36	Intergenic	1000	PLU_RS16275
NC_005126.1	209647	209672	-	0	CAAAGAGGCAACTTGAAAGATAA	CGG	|||||||||||[||||||||||||]PAM	36	Intergenic	1000	PLU_RS00985
NC_005126.1	3804616	3804641	-	0	CAAAGAGGCAACTTGAAAGATAA	CGG	|||||||||||[||||||||||||]PAM	37	Intergenic	1000	rtxA
NC_005126.1	178707	178732	+	0	CAAAGAGGCAACTTGAAAGATAA	CGG	|||||||||||[||||||||||||]PAM	38	Intergenic	1000	PLU_RS00820
NC_005126.1	2665598	2665623	-	0	CAAAGAGGCAACTTGAAAGATAA	CGG	|||||||||||[||||||||||||]PAM	38	Intergenic	1000	PLU_RS11315
NC_005126.1	3303995	3304020	-	0	CAAAGAGGCAACTTGAAAGATAA	CGG	|||||||||||[||||||||||||]PAM	39	Intergenic	1000	thiD
NC_005126.1	2343353	2343378	+	0	CAAAGAGGCAACTTGAAAGATAA	TGG	|||||||||||[||||||||||||]PAM	41	Intergenic	1000	PLU_RS09835
NC_005126.1	2525666	2525691	+	0	CAAAGAGGCAACTTGAAAGATAA	CGG	|||||||||||[||||||||||||]PAM	42	Intergenic	1000	PLU_RS10705
NC_005126.1	5665292	5665317	-	0	CAAAGAGGCAACTTGAAAGATAA	CGG	|||||||||||[||||||||||||]PAM	43	Intergenic	1000	PLU_RS24240
NC_005126.1	477737	477762	+	0	CAAAGAGGCAACTTGAAAGATAA	CGG	|||||||||||[||||||||||||]PAM	45	Intergenic	1000	PLU_RS02185
NC_005126.1	2625910	2625935	-	0	CAAAGAGGCAACTTGAAAGATAA	CGG	|||||||||||[||||||||||||]PAM	45	Intergenic	1000	ydfG
NC_005126.1	218131	218156	-	0	CAAAGAGGCAACTTGAAAGATAA	CGG	|||||||||||[||||||||||||]PAM	47	Intergenic	1000	greB
NC_005126.1	200123	200148	-	0	CAAAGAGGCAACTTGAAAGATAA	CGG	|||||||||||[||||||||||||]PAM	47	Intergenic	1000	PLU_RS00920
NC_005126.1	2751439	2751464	-	0	CAAAGAGGCAACTTGAAAGATAA	CGG	|||||||||||[||||||||||||]PAM	47	Intergenic	1000	PLU_RS24575
NC_005126.1	1535764	1535789	+	0	CAAAGAGGCAACTTGAAAGATAA	CGG	|||||||||||[||||||||||||]PAM	49	Intergenic	1000	PLU_RS26485
NC_005126.1	2528412	2528437	+	0	CAAAGAGGCAACTTGAAAGATAA	CGG	|||||||||||[||||||||||||]PAM	49	Intergenic	1000	PLU_RS10720
NC_005126.1	3193048	3193073	-	0	CAAAGAGGCAACTTGAAAGATAA	CGG	|||||||||||[||||||||||||]PAM	49	Intergenic	1000	PLU_RS13340
NC_005126.1	2856559	2856584	-	0	CAAAGAGGCAACTTGAAAGATAA	CGG	|||||||||||[||||||||||||]PAM	49	Intergenic	1000	PLU_RS12075
NC_005126.1	4975372	4975397	+	0	CAAAGAGGCAACTTGAAAGATAA	CGG	|||||||||||[||||||||||||]PAM	50	Intergenic	1000	rsmC
NC_005126.1	1536679	1536704	+	0	CAAAGAGGCAACTTGAAAGATAA	CGG	|||||||||||[||||||||||||]PAM	56	Intergenic	1000	PLU_RS06610
NC_005126.1	263722	263747	+	0	CAAAGAGGCAACTTGAAAGATAA	CGG	|||||||||||[||||||||||||]PAM	57	Intergenic	1000	PLU_RS01210
NC_005126.1	4850950	4850975	+	0	CAAAGAGGCAACTTGAAAGATAA	CGG	|||||||||||[||||||||||||]PAM	64	Intergenic	1000	PLU_RS20525
NC_005126.1	3893568	3893593	-	0	CAAAGAGGCAACTTGAAAGATAA	CGG	|||||||||||[||||||||||||]PAM	64	Intergenic	1000	pepB
NC_005126.1	483960	483985	-	0	CAAAGAGGCAACTTGAAAGATAA	CGG	|||||||||||[||||||||||||]PAM	68	Intergenic	1000	malM
NC_005126.1	1643936	1643961	+	0	CAAAGAGGCAACTTGAAAGATAA	CGG	|||||||||||[||||||||||||]PAM	69	Intergenic	1000	PLU_RS06845
NC_005126.1	1835135	1835160	-	0	CAAAGAGGCAACTTGAAAGATAA	CGG	|||||||||||[||||||||||||]PAM	69	Intergenic	1000	dps
NC_005126.1	2552640	2552665	+	0	CAAAGAGGCAACTTGAAAGATAA	CGG	|||||||||||[||||||||||||]PAM	70	Intergenic	1000	pntA
NC_005126.1	2344823	2344848	-	0	CAAAGAGGCAACTTGAAAGATAA	CGG	|||||||||||[||||||||||||]PAM	73	Intergenic	1000	PLU_RS09835
NC_005126.1	1057684	1057709	+	0	CAAAGAGGCAACTTGAAAGATAA	CGG	|||||||||||[||||||||||||]PAM	76	Intergenic	1000	PLU_RS04570
NC_005126.1	2940672	2940697	-	0	CAAAGAGGCAACTTGAAAGATAA	CGG	|||||||||||[||||||||||||]PAM	77	Intergenic	1000	adhE
NC_005126.1	4977820	4977845	-	0	CAAAGAGGCAACTTGAAAGATAA	CGG	|||||||||||[||||||||||||]PAM	77	Intergenic	1000	PLU_RS21035
NC_005126.1	3003911	3003936	-	0	CAAAGAGGCAACTTGAAAGATAA	CGG	|||||||||||[||||||||||||]PAM	78	Intergenic	1000	dadX
NC_005126.1	3976646	3976671	-	0	CAAAGAGGCAACTTGAAAGATAA	CGG	|||||||||||[||||||||||||]PAM	78	Intergenic	1000	PLU_RS16645
NC_005126.1	1679961	1679986	+	0	CAAAGAGGCAACTTGAAAGATAA	CGG	|||||||||||[||||||||||||]PAM	80	Intergenic	1000	PLU_RS06990
NC_005126.1	4957992	4958017	-	0	CAAAGAGGCAACTTGAAAGATAA	CGG	|||||||||||[||||||||||||]PAM	83	Intergenic	1000	PLU_RS24720
NC_005126.1	4256485	4256510	-	0	CAAAGAGGCAACTTGAAAGATAA	CGG	|||||||||||[||||||||||||]PAM	86	Intergenic	1000	rpiA
NC_005126.1	2390454	2390479	-	0	CAAAGAGGCAACTTGAAAGATAA	CGG	|||||||||||[||||||||||||]PAM	86	Intergenic	1000	PLU_RS10080
NC_005126.1	4127456	4127481	-	0	CAAAGAGGCAACTTGAAAGATAA	CGG	|||||||||||[||||||||||||]PAM	87	Intergenic	1000	PLU_RS17490
NC_005126.1	2544966	2544991	-	0	CAAAGAGGCAACTTGAAAGATAA	CGG	|||||||||||[||||||||||||]PAM	91	Intergenic	1000	PLU_RS10790
NC_005126.1	2496097	2496122	+	0	CAAAGAGGCAACTTGAAAGATAA	CGG	|||||||||||[||||||||||||]PAM	94	Intergenic	1000	znuB
NC_005126.1	3881138	3881163	-	0	CAAAGAGGCAACTTGAAAGATAA	CGG	|||||||||||[||||||||||||]PAM	95	Intergenic	1000	PLU_RS26820
NC_005126.1	5394779	5394804	+	0	CAAAGAGGCAACTTGAAAGATAA	CGG	|||||||||||[||||||||||||]PAM	97	Intergenic	1000	PLU_RS22870
NC_005126.1	3016829	3016854	+	0	CAAAGAGGCAACTTGAAAGATAA	CGG	|||||||||||[||||||||||||]PAM	100	Intergenic	1000	PLU_RS26065
NC_005126.1	1439560	1439585	+	0	CAAAGAGGCAACTTGAAAGATAA	CGG	|||||||||||[||||||||||||]PAM	102	Intergenic	1000	proA
NC_005126.1	3745698	3745723	+	0	CAAAGAGGCAACTTGAAAGATAA	CGG	|||||||||||[||||||||||||]PAM	103	Intergenic	1000	fabB
NC_005126.1	2544382	2544407	-	0	CAAAGAGGCAACTTGAAAGATAA	CGG	|||||||||||[||||||||||||]PAM	103	Intergenic	1000	PLU_RS10785
NC_005126.1	3356223	3356248	-	0	CAAAGAGGCAACTTGAAAGATAA	CGG	|||||||||||[||||||||||||]PAM	106	Intergenic	1000	lpoB
NC_005126.1	4810210	4810235	-	0	CAAAGAGGCAACTTGAAAGATAA	CGG	|||||||||||[||||||||||||]PAM	107	Intergenic	1000	epmA
NC_005126.1	5284484	5284509	-	0	CAAAGAGGCAACTTGAAAGATAA	CGG	|||||||||||[||||||||||||]PAM	107	Intergenic	1000	pnp
NC_005126.1	2206488	2206513	+	0	CAAAGAGGCAACTTGAAAGATAA	CGG	|||||||||||[||||||||||||]PAM	108	Intergenic	1000	PLU_RS09280
NC_005126.1	4893980	4894005	+	0	CAAAGAGGCAACTTGAAAGATAA	CGG	|||||||||||[||||||||||||]PAM	109	Intergenic	1000	PLU_RS26960
NC_005126.1	5303563	5303588	-	0	CAAAGAGGCAACTTGAAAGATAA	CGG	|||||||||||[||||||||||||]PAM	110	Intergenic	1000	rpmA
NC_005126.1	5337831	5337856	-	0	CAAAGAGGCAACTTGAAAGATAA	CGG	|||||||||||[||||||||||||]PAM	113	Intergenic	1000	rlmB
NC_005126.1	4479198	4479223	-	0	CAAAGAGGCAACTTGAAAGATAA	CGG	|||||||||||[||||||||||||]PAM	114	Intergenic	1000	PLU_RS18925
NC_005126.1	4257026	4257051	-	0	CAAAGAGGCAACTTGAAAGATAA	CGG	|||||||||||[||||||||||||]PAM	120	Intergenic	1000	PLU_RS17890
NC_005126.1	4722084	4722109	-	0	CAAAGAGGCAACTTGAAAGATAA	CGG	|||||||||||[||||||||||||]PAM	122	Intergenic	1000	mlaB
NC_005126.1	3374357	3374382	-	0	CAAAGAGGCAACTTGAAAGATAA	CGG	|||||||||||[||||||||||||]PAM	122	Intergenic	1000	PLU_RS14105
NC_005126.1	167905	167930	-	0	CAAAGAGGCAACTTGAAAGATAA	CGG	|||||||||||[||||||||||||]PAM	124	Intergenic	1000	PLU_RS00785
NC_005126.1	83814	83839	-	0	CAAAGAGGCAACTTGAAAGATAA	CGG	|||||||||||[||||||||||||]PAM	126	Intergenic	1000	aroB
NC_005126.1	5336059	5336084	+	0	CAAAGAGGCAACTTGAAAGATAA	CGG	|||||||||||[||||||||||||]PAM	127	Intergenic	1000	PLU_RS22565
NC_005126.1	1659672	1659697	+	0	CAAAGAGGCAACTTGAAAGATAA	CGG	|||||||||||[||||||||||||]PAM	128	Intergenic	1000	der
NC_005126.1	2362219	2362244	+	0	CAAAGAGGCAACTTGAAAGATAA	CGG	|||||||||||[||||||||||||]PAM	129	Intergenic	1000	PLU_RS09925
NC_005126.1	2576542	2576567	+	0	CAAAGAGGCAACTTGAAAGATAA	CGG	|||||||||||[||||||||||||]PAM	130	Intergenic	1000	ectB
NC_005126.1	3689536	3689561	+	0	CAAAGAGGCAACTTGAAAGATAA	CGG	|||||||||||[||||||||||||]PAM	132	Intergenic	1000	PLU_RS26790
NC_005126.1	1740888	1740913	+	0	CAAAGAGGCAACTTGAAAGATAA	CGG	|||||||||||[||||||||||||]PAM	132	Intergenic	1000	cydA
NC_005126.1	2604418	2604443	-	0	CAAAGAGGCAACTTGAAAGATAA	CGG	|||||||||||[||||||||||||]PAM	133	Intergenic	1000	PLU_RS11060
NC_005126.1	1831168	1831193	-	0	CAAAGAGGCAACTTGAAAGATAA	CGG	|||||||||||[||||||||||||]PAM	139	Intergenic	1000	PLU_RS07715
NC_005126.1	4263349	4263374	-	0	CAAAGAGGCAACTTGAAAGATAA	CGG	|||||||||||[||||||||||||]PAM	142	Intergenic	1000	PLU_RS17915
NC_005126.1	3361387	3361412	-	0	CAAAGAGGCAACTTGAAAGATAA	CGG	|||||||||||[||||||||||||]PAM	144	Intergenic	1000	fabF
NC_005126.1	2548590	2548615	+	0	CAAAGAGGCAACTTGAAAGATAA	CGG	|||||||||||[||||||||||||]PAM	150	Intergenic	1000	stlC
NC_005126.1	1478309	1478334	+	0	CAAAGAGGCAACTTGAAAGATAA	CGG	|||||||||||[||||||||||||]PAM	152	Intergenic	1000	pssA
NC_005126.1	3309461	3309486	+	0	CAAAGAGGCAACTTGAAAGATAA	CGG	|||||||||||[||||||||||||]PAM	153	Intergenic	1000	PLU_RS13830
NC_005126.1	5098742	5098767	-	0	CAAAGAGGCAACTTGAAAGATAA	CGG	|||||||||||[||||||||||||]PAM	153	Intergenic	1000	PLU_RS21560
NC_005126.1	1094645	1094670	+	0	CAAAGAGGCAACTTGAAAGATAA	CGG	|||||||||||[||||||||||||]PAM	161	Intergenic	1000	PLU_RS04750
NC_005126.1	503898	503923	-	0	CAAAGAGGCAACTTGAAAGATAA	CGG	|||||||||||[||||||||||||]PAM	162	Intergenic	1000	malQ
NC_005126.1	628812	628837	-	0	CAAAGAGGCAACTTGAAAGATAA	CGG	|||||||||||[||||||||||||]PAM	165	Intergenic	1000	ettA
NC_005126.1	565005	565030	+	0	CAAAGAGGCAACTTGAAAGATAA	CGG	|||||||||||[||||||||||||]PAM	167	Intergenic	1000	PLU_RS02535
NC_005126.1	4434204	4434229	+	0	CAAAGAGGCAACTTGAAAGATAA	CGG	|||||||||||[||||||||||||]PAM	168	Intergenic	1000	PLU_RS18705
NC_005126.1	2565633	2565658	+	0	CAAAGAGGCAACTTGAAAGATAA	CGG	|||||||||||[||||||||||||]PAM	172	Intergenic	1000	PLU_RS10885
NC_005126.1	3056359	3056384	+	0	CAAAGAGGCAACTTGAAAGATAA	CGG	|||||||||||[||||||||||||]PAM	176	Intergenic	1000	pykF
NC_005126.1	1391846	1391871	+	0	CAAAGAGGCAACTTGAAAGATAA	CGG	|||||||||||[||||||||||||]PAM	183	Intergenic	1000	PLU_RS05975
NC_005126.1	4115192	4115217	+	0	CAAAGAGGCAACTTGAAAGATAA	CGG	|||||||||||[||||||||||||]PAM	192	Intergenic	1000	PLU_RS17450
NC_005126.1	834751	834776	+	0	CAAAGAGGCAACTTGAAAGATAA	CGG	|||||||||||[||||||||||||]PAM	197	Intergenic	1000	PLU_RS26375
NC_005126.1	3001558	3001583	+	0	CAAAGAGGCAACTTGAAAGATAA	CGG	|||||||||||[||||||||||||]PAM	207	Intergenic	1000	msrB
NC_005126.1	4684312	4684337	-	0	CAAAGAGGCAACTTGAAAGATAA	CGG	|||||||||||[||||||||||||]PAM	208	Intergenic	1000	PLU_RS19810
NC_005126.1	92428	92453	-	0	CAAAGAGGCAACTTGAAAGATAA	CGG	|||||||||||[||||||||||||]PAM	211	Intergenic	1000	PLU_RS00480
NC_005126.1	1359009	1359034	+	0	CAAAGAGGCAACTTGAAAGATAA	CGG	|||||||||||[||||||||||||]PAM	217	Intergenic	1000	PLU_RS05800
NC_005126.1	3315080	3315105	+	0	CAAAGAGGCAACTTGAAAGATAA	AGG	|||||||||||[||||||||||||]PAM	225	Intergenic	1000	PLU_RS13850
NC_005126.1	1942373	1942398	-	0	CAAAGAGGCAACTTGAAAGATAA	CGG	|||||||||||[||||||||||||]PAM	226	Intergenic	1000	PLU_RS08190
NC_005126.1	4896829	4896854	-	0	CAAAGAGGCAACTTGAAAGATAA	CGG	|||||||||||[||||||||||||]PAM	239	Intergenic	1000	PLU_RS20685
NC_005126.1	2604543	2604568	-	0	CAAAGAGGCAACTTGAAAGATAA	CGG	|||||||||||[||||||||||||]PAM	258	Intergenic	1000	PLU_RS11060
NC_005126.1	2343130	2343155	+	0	CAAAGAGGCAACTTGAAAGATAA	CGG	|||||||||||[||||||||||||]PAM	264	Intergenic	1000	PLU_RS09835
NC_005126.1	4412560	4412585	+	0	CAAAGAGGCAACTTGAAAGATAA	CGG	|||||||||||[||||||||||||]PAM	266	Intergenic	1000	PLU_RS18580
NC_005126.1	1837131	1837156	+	0	CAAAGAGGCAACTTGAAAGATAA	CGG	|||||||||||[||||||||||||]PAM	288	Intergenic	1000	PLU_RS07750
NC_005126.1	513341	513366	-	0	CAAAGAGGCAACTTGAAAGATAA	CGG	|||||||||||[||||||||||||]PAM	299	Intergenic	1000	PLU_RS02305
NC_005126.1	4782241	4782266	-	0	CAAAGAGGCAACTTGAAAGATAA	CGG	|||||||||||[||||||||||||]PAM	310	Intergenic	1000	livF
NC_005126.1	1538760	1538785	+	0	CAAAGAGGCAACTTGAAAGATAA	CGG	|||||||||||[||||||||||||]PAM	333	Intergenic	1000	PLU_RS06610
NC_005126.1	3504284	3504309	-	0	CAAAGAGGCAACTTGAAAGATAA	CGG	|||||||||||[||||||||||||]PAM	335	Intergenic	1000	PLU_RS14930
NC_005126.1	1600997	1601022	-	0	CAAAGAGGCAACTTGAAAGATAA	CGG	|||||||||||[||||||||||||]PAM	357	Intergenic	1000	rtxA
NC_005126.1	1944587	1944612	-	0	CAAAGAGGCAACTTGAAAGATAA	CGG	|||||||||||[||||||||||||]PAM	373	Intergenic	1000	PLU_RS08200
NC_005126.1	3106466	3106491	+	0	CAAAGAGGCAACTTGAAAGATAA	CGG	|||||||||||[||||||||||||]PAM	394	Intergenic	1000	PLU_RS13145
NC_005126.1	4441488	4441513	-	0	CAAAGAGGCAACTTGAAAGATAA	CGG	|||||||||||[||||||||||||]PAM	394	Intergenic	1000	PLU_RS18745
NC_005126.1	4895641	4895666	+	0	CAAAGAGGCAACTTGAAAGATAA	CGG	|||||||||||[||||||||||||]PAM	427	Intergenic	1000	PLU_RS26960
NC_005126.1	4593945	4593970	+	0	CAAAGAGGCAACTTGAAAGATAA	CGG	|||||||||||[||||||||||||]PAM	551	Intergenic	1000	PLU_RS19420
NC_005126.1	994486	994511	+	0	CAAAGAGGCAACTTGAAAGATAA	CGG	|||||||||||[||||||||||||]PAM	598	Intergenic	1000	can
NC_005126.1	5139058	5139083	-	0	CAAAGAGGCAACTTGAAAGATAA	CGG	|||||||||||[||||||||||||]PAM	609	Intergenic	1000	metA
NC_005126.1	3314280	3314305	+	0	CAAAGAGGCAACTTGAAAGATAA	CGG	|||||||||||[||||||||||||]PAM	1025	Intergenic	1000	PLU_RS13850
NC_005126.1	5128001	5128026	+	1	CAAAAAGGCAACTTGAAAGATAA	CGG	||||-||||||[||||||||||||]PAM	9	Intergenic	1000	PLU_RS21685
NC_005126.1	3464793	3464818	-	1	CAAAAAGGCAACTTGAAAGATAA	CGG	||||-||||||[||||||||||||]PAM	70	Intergenic	1000	PLU_RS14715
NC_005126.1	5613773	5613798	+	1	CAAAAAGGCAACTTGAAAGATAA	CGG	||||-||||||[||||||||||||]PAM	126	Intergenic	1000	envC
NC_005126.1	960407	960432	+	2	ATAAGAGGCAACTTGAAAGATAA	CGG	--|||||||||[||||||||||||]PAM	22	Intergenic	1000	PLU_RS04130
NC_005126.1	752402	752427	+	1	CAAAGGGGCAACTTGAAAGATAA	CGG	|||||-|||||[||||||||||||]PAM	398	Intergenic	1000	PLU_RS03235
NC_005126.1	2339235	2339260	-	2	AAAGGAGGCAACTTGAAAGATAA	CGG	-||-|||||||[||||||||||||]PAM	99	Intergenic	1000	PLU_RS09820
NC_005126.1	1536144	1536169	+	1	CAAAGAAGCAACTTGAAAGATAA	CGG	||||||-||||[||||||||||||]PAM	0	Exonic	1000	PLU_RS26485
NC_005126.1	5115815	5115840	+	1	CAAAGAAGCAACTTGAAAGATAA	CGG	||||||-||||[||||||||||||]PAM	0	Exonic	1000	PLU_RS26985
NC_005126.1	3302949	3302974	-	1	CAAAGAAGCAACTTGAAAGATAA	CGG	||||||-||||[||||||||||||]PAM	0	Exonic	1000	PLU_RS26735
NC_005126.1	5533105	5533130	+	1	CAAAGAAGCAACTTGAAAGATAA	CGG	||||||-||||[||||||||||||]PAM	19	Intergenic	1000	PLU_RS25840
NC_005126.1	3233875	3233900	-	1	CAAAGAAGCAACTTGAAAGATAA	CGG	||||||-||||[||||||||||||]PAM	20	Intergenic	1000	PLU_RS13515
NC_005126.1	3305712	3305737	-	1	CAAAGAAGCAACTTGAAAGATAA	CGG	||||||-||||[||||||||||||]PAM	26	Intergenic	1000	pagP
NC_005126.1	2417334	2417359	-	1	CAAAGAAGCAACTTGAAAGATAA	CGG	||||||-||||[||||||||||||]PAM	27	Intergenic	1000	PLU_RS10215
NC_005126.1	925870	925895	+	1	CAAAGAAGCAACTTGAAAGATAA	CGG	||||||-||||[||||||||||||]PAM	30	Intergenic	1000	PLU_RS03995
NC_005126.1	1151764	1151789	+	1	CAAAGAAGCAACTTGAAAGATAA	CGG	||||||-||||[||||||||||||]PAM	31	Intergenic	1000	PLU_RS04845
NC_005126.1	5666864	5666889	-	1	CAAAGAAGCAACTTGAAAGATAA	CGG	||||||-||||[||||||||||||]PAM	32	Intergenic	1000	PLU_RS24245
NC_005126.1	2438571	2438596	+	1	CAAAGAAGCAACTTGAAAGATAA	CGG	||||||-||||[||||||||||||]PAM	34	Intergenic	1000	PLU_RS10285
NC_005126.1	2465598	2465623	+	1	CAAAGAAGCAACTTGAAAGATAA	CGG	||||||-||||[||||||||||||]PAM	39	Intergenic	1000	PLU_RS10395
NC_005126.1	1820098	1820123	-	1	CAAAGAAGCAACTTGAAAGATAA	CGG	||||||-||||[||||||||||||]PAM	48	Intergenic	1000	PLU_RS07675
NC_005126.1	792351	792376	+	1	CAAAGAAGCAACTTGAAAGATAA	CGG	||||||-||||[||||||||||||]PAM	52	Intergenic	1000	tilS
NC_005126.1	2450788	2450813	+	1	CAAAGAAGCAACTTGAAAGATAA	CGG	||||||-||||[||||||||||||]PAM	58	Intergenic	1000	hemA
NC_005126.1	3255433	3255458	-	1	CAAAGAAGCAACTTGAAAGATAA	CGG	||||||-||||[||||||||||||]PAM	64	Intergenic	1000	PLU_RS13600
NC_005126.1	4004151	4004176	+	1	CAAAGAAGCAACTTGAAAGATAA	CGG	||||||-||||[||||||||||||]PAM	72	Intergenic	1000	bamE
NC_005126.1	4642448	4642473	-	1	CAAAGAAGCAACTTGAAAGATAA	CGG	||||||-||||[||||||||||||]PAM	72	Intergenic	1000	tolC
NC_005126.1	868346	868371	-	1	CAAAGAAGCAACTTGAAAGATAA	CGG	||||||-||||[||||||||||||]PAM	84	Intergenic	1000	PLU_RS03745
NC_005126.1	5025039	5025064	+	1	CAAAGAAGCAACTTGAAAGATAA	CGG	||||||-||||[||||||||||||]PAM	92	Intergenic	1000	PLU_RS21255
NC_005126.1	5111435	5111460	-	1	CAAAGAAGCAACTTGAAAGATAA	CGG	||||||-||||[||||||||||||]PAM	109	Intergenic	1000	ubiC
NC_005126.1	2644948	2644973	-	1	CAAAGAAGCAACTTGAAAGATAA	CGG	||||||-||||[||||||||||||]PAM	115	Intergenic	1000	PLU_RS11225
NC_005126.1	4540753	4540778	-	1	CAAAGAAGCAACTTGAAAGATAA	CGG	||||||-||||[||||||||||||]PAM	119	Intergenic	1000	hupB
NC_005126.1	1936979	1937004	+	1	CAAAGAAGCAACTTGAAAGATAA	CGG	||||||-||||[||||||||||||]PAM	136	Intergenic	1000	cmk
NC_005126.1	976194	976219	-	1	CAAAGAAGCAACTTGAAAGATAA	CGG	||||||-||||[||||||||||||]PAM	145	Intergenic	1000	cueO
NC_005126.1	3388458	3388483	-	1	CAAAGAAGCAACTTGAAAGATAA	CGG	||||||-||||[||||||||||||]PAM	167	Intergenic	1000	PLU_RS14160
NC_005126.1	1428390	1428415	-	1	CAAAGAAGCAACTTGAAAGATAA	CGG	||||||-||||[||||||||||||]PAM	206	Intergenic	1000	PLU_RS06105
NC_005126.1	3345286	3345311	+	1	CAAAGAAGCAACTTGAAAGATAA	CGG	||||||-||||[||||||||||||]PAM	222	Intergenic	1000	mfd
NC_005126.1	4503069	4503094	-	1	CAAAGAAGCAACTTGAAAGATAA	CGG	||||||-||||[||||||||||||]PAM	420	Intergenic	1000	PLU_RS19025
NC_005126.1	853362	853387	+	1	CAAAGAAGCAACTTGAAAGATAA	CGG	||||||-||||[||||||||||||]PAM	438	Intergenic	1000	PLU_RS03690
NC_005126.1	2243023	2243048	+	1	CAAAGAAGCAACTTGAAAGATAA	CGG	||||||-||||[||||||||||||]PAM	585	Intergenic	1000	PLU_RS26600
NC_005126.1	1747072	1747097	+	2	TAAAGGGGCAACTTGAAAGATAA	CGG	-||||-|||||[||||||||||||]PAM	82	Intergenic	1000	tolB
NC_005126.1	4983849	4983874	-	1	CAAAGAGCCAACTTGAAAGATAA	CGG	|||||||-|||[||||||||||||]PAM	9	Intergenic	1000	PLU_RS21060
NC_005126.1	2852720	2852745	+	1	CAAAGAGACAACTTGAAAGATAA	CGG	|||||||-|||[||||||||||||]PAM	10	Intergenic	1000	acnA
NC_005126.1	2998792	2998817	+	1	CAAAGAGACAACTTGAAAGATAA	CGG	|||||||-|||[||||||||||||]PAM	38	Intergenic	1000	ansA
NC_005126.1	664873	664898	-	1	CAAAGAGACAACTTGAAAGATAA	CGG	|||||||-|||[||||||||||||]PAM	61	Intergenic	1000	PLU_RS02890
NC_005126.1	5094206	5094231	-	3	ACAAAAGGCAACTTGAAAGATAA	CGG	--||-||||||[||||||||||||]PAM	47	Intergenic	1000	PLU_RS21530
NC_005126.1	2132196	2132221	+	1	CAAAGAGGTAACTTGAAAGATAA	CGG	||||||||-||[||||||||||||]PAM	26	Intergenic	1000	PLU_RS08955
NC_005126.1	991458	991483	+	1	CAAAGAGGAAACTTGAAAGATAA	CGG	||||||||-||[||||||||||||]PAM	26	Intergenic	1000	PLU_RS04300
NC_005126.1	535581	535606	-	1	CAAAGAGGTAACTTGAAAGATAA	CGG	||||||||-||[||||||||||||]PAM	61	Intergenic	1000	purH
NC_005126.1	2123272	2123297	+	1	CAAAGAGGTAACTTGAAAGATAA	CGG	||||||||-||[||||||||||||]PAM	84	Intergenic	1000	helD
NC_005126.1	4108124	4108149	-	1	CAAAGAGGTAACTTGAAAGATAA	CGG	||||||||-||[||||||||||||]PAM	113	Intergenic	1000	PLU_RS17430
NC_005126.1	1694838	1694863	+	1	CAAAGAGGCAGCTTGAAAGATAA	CGG	||||||||||-[||||||||||||]PAM	30	Intergenic	1000	PLU_RS07090
NC_005126.1	2576078	2576103	+	1	CAAAGAGGCAGCTTGAAAGATAA	CGG	||||||||||-[||||||||||||]PAM	36	Intergenic	1000	PLU_RS10935
NC_005126.1	3953301	3953326	-	1	CAAAGAGGCAGCTTGAAAGATAA	CGG	||||||||||-[||||||||||||]PAM	36	Intergenic	1000	rtxA
NC_005126.1	2480486	2480511	+	1	CAAAGAGGCAGCTTGAAAGATAA	CGG	||||||||||-[||||||||||||]PAM	46	Intergenic	1000	PLU_RS10460
NC_005126.1	1812738	1812763	-	1	CAAAGAGGCAGCTTGAAAGATAA	CGG	||||||||||-[||||||||||||]PAM	78	Intergenic	1000	PLU_RS07650
NC_005126.1	2300399	2300424	-	1	CAAAGAGGCAGCTTGAAAGATAA	CGG	||||||||||-[||||||||||||]PAM	94	Intergenic	1000	PLU_RS09645
NC_005126.1	2342957	2342982	+	1	CAAAGAGGCAGCTTGAAAGATAA	CGG	||||||||||-[||||||||||||]PAM	223	Intergenic	1000	dsdX
NC_005126.1	3953623	3953648	-	1	CAAAGAGGCAGCTTGAAAGATAA	CGG	||||||||||-[||||||||||||]PAM	358	Intergenic	1000	rtxA
NC_005126.1	4612421	4612446	+	3	CAAGGGAGCAACTTGAAAGATAA	CGG	|||-|--||||[||||||||||||]PAM	107	Intergenic	1000	PLU_RS19485
NC_005126.1	4890238	4890263	+	2	CAAAGAAGTAACTTGAAAGATAA	CGG	||||||-|-||[||||||||||||]PAM	637	Intergenic	1000	PLU_RS20675
NC_005126.1	918501	918526	+	1	CAAAGAGGCAATTTGAAAGATAA	CGG	|||||||||||[-|||||||||||]PAM	16	Intergenic	1000	PLU_RS03975
NC_005126.1	4983026	4983051	-	1	CAAAGAGGCAATTTGAAAGATAA	CGG	|||||||||||[-|||||||||||]PAM	24	Intergenic	1000	PLU_RS21055
NC_005126.1	1921746	1921771	-	1	CAAAGAGGCAATTTGAAAGATAA	CGG	|||||||||||[-|||||||||||]PAM	28	Intergenic	1000	PLU_RS08095
NC_005126.1	576993	577018	+	1	CAAAGAGGCAATTTGAAAGATAA	CGG	|||||||||||[-|||||||||||]PAM	31	Intergenic	1000	deoB
NC_005126.1	5322847	5322872	-	1	CAAAGAGGCAATTTGAAAGATAA	CGG	|||||||||||[-|||||||||||]PAM	41	Intergenic	1000	cysQ
NC_005126.1	2206611	2206636	+	1	CAAAGAGGCAATTTGAAAGATAA	CGG	|||||||||||[-|||||||||||]PAM	64	Intergenic	1000	cheY
NC_005126.1	2504809	2504834	+	1	CAAAGAGGCAATTTGAAAGATAA	CGG	|||||||||||[-|||||||||||]PAM	76	Intergenic	1000	PLU_RS10590
NC_005126.1	4113417	4113442	+	1	CAAAGAGGCAATTTGAAAGATAA	CGG	|||||||||||[-|||||||||||]PAM	80	Intergenic	1000	PLU_RS17445
NC_005126.1	4615386	4615411	+	1	CAAAGAGGCAATTTGAAAGATAA	CGG	|||||||||||[-|||||||||||]PAM	98	Intergenic	1000	PLU_RS19500
NC_005126.1	4478358	4478383	-	1	CAAAGAGGCAATTTGAAAGATAA	CGG	|||||||||||[-|||||||||||]PAM	114	Intergenic	1000	PLU_RS18925
NC_005126.1	3741085	3741110	-	1	CAAAGAGGCAATTTGAAAGATAA	CGG	|||||||||||[-|||||||||||]PAM	188	Intergenic	1000	tctD
NC_005126.1	1054646	1054671	-	1	CAAAGAGGCAACCTGAAAGATAA	CGG	|||||||||||[|-||||||||||]PAM	12	Intergenic	1000	PLU_RS04555
NC_005126.1	5033043	5033068	+	1	CAAAGAGGCAACCTGAAAGATAA	CGG	|||||||||||[|-||||||||||]PAM	66	Intergenic	1000	PLU_RS21285
NC_005126.1	3218636	3218661	+	5	CGCGACGGCAACTTGAAAGATAA	CGG	|-----|||||[||||||||||||]PAM	7	Intergenic	1000	PLU_RS13460
NC_005126.1	1822309	1822334	+	2	CAAAGAAGCAAATTGAAAGATAA	CGG	||||||-||||[-|||||||||||]PAM	146	Intergenic	1000	PLU_RS07685
NC_005126.1	439213	439238	+	3	AAAAGAGGCAGATTGAAAGATAA	CGG	-|||||||||-[-|||||||||||]PAM	0	Exonic	1000	PLU_RS01995
NC_005126.1	835958	835983	+	1	CAAAGAGGCAACTTGAAGGATAA	CGG	|||||||||||[||||||-|||||]PAM	0	Exonic	1000	PLU_RS26380
NC_005126.1	2385523	2385548	-	1	CAAAGAGGCAACTTGAAGGATAA	CGG	|||||||||||[||||||-|||||]PAM	0	Exonic	1000	PLU_RS26640
NC_005126.1	4811072	4811097	-	1	CAAAGAGGCAACTTGAAGGATAA	CGG	|||||||||||[||||||-|||||]PAM	0	Exonic	1000	PLU_RS27270
NC_005126.1	1996138	1996163	-	1	CAAAGAGGCAACTTGAAGGATAA	CGG	|||||||||||[||||||-|||||]PAM	3	Intergenic	1000	PLU_RS26575
NC_005126.1	1828373	1828398	+	1	CAAAGAGGCAACTTGAAGGATAA	CGG	|||||||||||[||||||-|||||]PAM	6	Intergenic	1000	PLU_RS07705
NC_005126.1	1040792	1040817	+	1	CAAAGAGGCAACTTGAAGGATAA	CGG	|||||||||||[||||||-|||||]PAM	6	Intergenic	1000	mtnN
NC_005126.1	5669769	5669794	-	1	CAAAGAGGCAACTTGAAGGATAA	CGG	|||||||||||[||||||-|||||]PAM	18	Intergenic	1000	PLU_RS24255
NC_005126.1	4585644	4585669	-	1	CAAAGAGGCAACTTGAAGGATAA	CGG	|||||||||||[||||||-|||||]PAM	31	Intergenic	1000	phoB
NC_005126.1	3737117	3737142	-	1	CAAAGAGGCAACTTGAAGGATAA	CGG	|||||||||||[||||||-|||||]PAM	32	Intergenic	1000	PLU_RS26800
NC_005126.1	4389157	4389182	-	1	CAAAGAGGCAACTTGAAGGATAA	CGG	|||||||||||[||||||-|||||]PAM	35	Intergenic	1000	PLU_RS18475
NC_005126.1	434453	434478	-	1	CAAAGAGGCAACTTGAAGGATAA	CGG	|||||||||||[||||||-|||||]PAM	41	Intergenic	1000	murQ
NC_005126.1	855347	855372	+	1	CAAAGAGGCAACTTGAAGGATAA	CGG	|||||||||||[||||||-|||||]PAM	42	Intergenic	1000	PLU_RS03700
NC_005126.1	2148466	2148491	-	1	CAAAGAGGCAACTTGAAGGATAA	CGG	|||||||||||[||||||-|||||]PAM	46	Intergenic	1000	PLU_RS09005
NC_005126.1	1919251	1919276	-	1	CAAAGAGGCAACTTGAAGGATAA	CGG	|||||||||||[||||||-|||||]PAM	48	Intergenic	1000	PLU_RS08090
NC_005126.1	3552383	3552408	-	1	CAAAGAGGCAACTTGAAGGATAA	CGG	|||||||||||[||||||-|||||]PAM	57	Intergenic	1000	rcsC
NC_005126.1	3584676	3584701	-	1	CAAAGAGGCAACTTGAAGGATAA	CGG	|||||||||||[||||||-|||||]PAM	67	Intergenic	1000	menF
NC_005126.1	5166032	5166057	-	1	CAAAGAGGCAACTTGAAGGATAA	CGG	|||||||||||[||||||-|||||]PAM	69	Intergenic	1000	udp
NC_005126.1	2476469	2476494	+	1	CAAAGAGGCAACTTGAAGGATAA	CGG	|||||||||||[||||||-|||||]PAM	78	Intergenic	1000	murJ
NC_005126.1	2502964	2502989	-	1	CAAAGAGGCAACTTGAAGGATAA	CGG	|||||||||||[||||||-|||||]PAM	78	Intergenic	1000	pyk
NC_005126.1	3045591	3045616	-	1	CAAAGAGGCAACTTGAAGGATAA	CGG	|||||||||||[||||||-|||||]PAM	85	Intergenic	1000	rnt
NC_005126.1	1940878	1940903	+	1	CAAAGAGGCAACTTGAAGGATAA	CGG	|||||||||||[||||||-|||||]PAM	89	Intergenic	1000	PLU_RS08185
NC_005126.1	3964100	3964125	+	1	CAAAGAGGCAACTTGAAGGATAA	CGG	|||||||||||[||||||-|||||]PAM	91	Intergenic	1000	PLU_RS16580
NC_005126.1	3258972	3258997	+	1	CAAAGAGGCAACTTGAAGGATAA	CGG	|||||||||||[||||||-|||||]PAM	91	Intergenic	1000	PLU_RS13620
NC_005126.1	1880918	1880943	-	1	CAAAGAGGCAACTTGAAGGATAA	CGG	|||||||||||[||||||-|||||]PAM	92	Intergenic	1000	PLU_RS07930
NC_005126.1	117508	117533	+	1	CAAAGAGGCAACTTGAAGGATAA	CGG	|||||||||||[||||||-|||||]PAM	96	Intergenic	1000	PLU_RS00570
NC_005126.1	2493628	2493653	+	1	CAAAGAGGCAACTTGAAGGATAA	CGG	|||||||||||[||||||-|||||]PAM	100	Intergenic	1000	ruvC
NC_005126.1	3305879	3305904	-	1	CAAAGAGGCAACTTGAAGGATAA	CGG	|||||||||||[||||||-|||||]PAM	101	Intergenic	1000	PLU_RS13815
NC_005126.1	4898759	4898784	-	1	CAAAGAGGCAACTTGAATGATAA	CGG	|||||||||||[||||||-|||||]PAM	104	Intergenic	1000	PLU_RS20700
NC_005126.1	1671243	1671268	+	1	CAAAGAGGCAACTTGAAGGATAA	CGG	|||||||||||[||||||-|||||]PAM	106	Intergenic	1000	crr
NC_005126.1	3018260	3018285	+	1	CAAAGAGGCAACTTGAAGGATAA	CGG	|||||||||||[||||||-|||||]PAM	111	Intergenic	1000	ttcA
NC_005126.1	4191563	4191588	+	1	CAAAGAGGCAACTTGAAGGATAA	CGG	|||||||||||[||||||-|||||]PAM	112	Intergenic	1000	PLU_RS17650
NC_005126.1	3606936	3606961	+	1	CAAAGAGGCAACTTGAAGGATAA	CGG	|||||||||||[||||||-|||||]PAM	113	Intergenic	1000	PLU_RS15390
NC_005126.1	3311320	3311345	-	1	CAAAGAGGCAACTTGAAGGATAA	CGG	|||||||||||[||||||-|||||]PAM	115	Intergenic	1000	PLU_RS13845
NC_005126.1	4409070	4409095	+	1	CAAAGAGGCAACTTGAAGGATAA	CGG	|||||||||||[||||||-|||||]PAM	116	Intergenic	1000	PLU_RS18570
NC_005126.1	4996244	4996269	-	1	CAAAGAGGCAACTTGAAGGATAA	CGG	|||||||||||[||||||-|||||]PAM	116	Intergenic	1000	PLU_RS21110
NC_005126.1	69119	69144	+	1	CAAAGAGGCAACTTGAAGGATAA	CGG	|||||||||||[||||||-|||||]PAM	118	Intergenic	1000	PLU_RS00345
NC_005126.1	1163017	1163042	-	1	CAAAGAGGCAACTTGAAGGATAA	CGG	|||||||||||[||||||-|||||]PAM	120	Intergenic	1000	PLU_RS04885
NC_005126.1	5662115	5662140	+	1	CAAAGAGGCAACTTGAAGGATAA	CGG	|||||||||||[||||||-|||||]PAM	137	Intergenic	1000	fdoI
NC_005126.1	1766773	1766798	-	1	CAAAGAGGCAACTTGAAGGATAA	CGG	|||||||||||[||||||-|||||]PAM	137	Intergenic	1000	modF
NC_005126.1	4906228	4906253	-	1	CAAAGAGGCAACTTGAAGGATAA	CGG	|||||||||||[||||||-|||||]PAM	151	Intergenic	1000	PLU_RS20730
NC_005126.1	3806527	3806552	-	1	CAAAGAGGCAACTTGAAGGATAA	CGG	|||||||||||[||||||-|||||]PAM	156	Intergenic	1000	PLU_RS16020
NC_005126.1	4630220	4630245	+	1	CAAAGAGGCAACTTGAAGGATAA	CGG	|||||||||||[||||||-|||||]PAM	161	Intergenic	1000	PLU_RS19560
NC_005126.1	4890713	4890738	+	1	CAAAGAGGCAACTTGAAGGATAA	CGG	|||||||||||[||||||-|||||]PAM	162	Intergenic	1000	PLU_RS20675
NC_005126.1	4114966	4114991	+	1	CAAAGAGGCAACTTGAAGGATAA	CGG	|||||||||||[||||||-|||||]PAM	170	Intergenic	1000	PLU_RS17445
NC_005126.1	4385461	4385486	+	1	CAAAGAGGCAACTTGAAGGATAA	CGG	|||||||||||[||||||-|||||]PAM	176	Intergenic	1000	PLU_RS18455
NC_005126.1	3507123	3507148	+	1	CAAAGAGGCAACTTGAAGGATAA	CGG	|||||||||||[||||||-|||||]PAM	177	Intergenic	1000	PLU_RS14950
NC_005126.1	4777186	4777211	-	1	CAAAGAGGCAACTTGAAGGATAA	CGG	|||||||||||[||||||-|||||]PAM	185	Intergenic	1000	fis
NC_005126.1	3068702	3068727	+	1	CAAAGAGGCAACTTGAAGGATAA	CGG	|||||||||||[||||||-|||||]PAM	227	Intergenic	1000	PLU_RS12995
NC_005126.1	5663566	5663591	-	1	CAAAGAGGCAACTTGAAGGATAA	CGG	|||||||||||[||||||-|||||]PAM	231	Intergenic	1000	PLU_RS24235
NC_005126.1	1830829	1830854	-	1	CAAAGAGGCAACTTGAAGGATAA	CGG	|||||||||||[||||||-|||||]PAM	244	Intergenic	1000	dkgB
NC_005126.1	1883702	1883727	-	1	CAAAGAGGCAACTTGAAGGATAA	CGG	|||||||||||[||||||-|||||]PAM	247	Intergenic	1000	PLU_RS07945
NC_005126.1	2161553	2161578	+	1	CAAAGAGGCAACTTGAAGGATAA	CGG	|||||||||||[||||||-|||||]PAM	250	Intergenic	1000	PLU_RS09065
NC_005126.1	3999640	3999665	+	1	CAAAGAGGCAACTTGAAGGATAA	CGG	|||||||||||[||||||-|||||]PAM	261	Intergenic	1000	ung
NC_005126.1	3692472	3692497	-	1	CAAAGAGGCAACTTGAAGGATAA	CGG	|||||||||||[||||||-|||||]PAM	281	Intergenic	1000	PLU_RS15590
NC_005126.1	3956627	3956652	-	1	CAAAGAGGCAACTTGAAGGATAA	CGG	|||||||||||[||||||-|||||]PAM	303	Intergenic	1000	PLU_RS16545
NC_005126.1	4111149	4111174	+	1	CAAAGAGGCAACTTGAAGGATAA	CGG	|||||||||||[||||||-|||||]PAM	305	Intergenic	1000	PLU_RS17440
NC_005126.1	4667889	4667914	+	1	CAAAGAGGCAACTTGAAGGATAA	CGG	|||||||||||[||||||-|||||]PAM	331	Intergenic	1000	rpoD
NC_005126.1	2864412	2864437	+	1	CAAAGAGGCAACTTGAAGGATAA	CGG	|||||||||||[||||||-|||||]PAM	391	Intergenic	1000	PLU_RS12110
NC_005126.1	3805255	3805280	-	1	CAAAGAGGCAACTTGAAGGATAA	CGG	|||||||||||[||||||-|||||]PAM	450	Intergenic	1000	PLU_RS16020
NC_005126.1	2360990	2361015	+	1	CAAAGAGGCAACTTGAAGGATAA	CGG	|||||||||||[||||||-|||||]PAM	455	Intergenic	1000	PLU_RS09925
NC_005126.1	4592814	4592839	+	1	CAAAGAGGCAACTTGAAGGATAA	CGG	|||||||||||[||||||-|||||]PAM	551	Intergenic	1000	PLU_RS19415
NC_005126.1	5649235	5649260	+	3	CAAAGAGGTGACTTAAAAGATAA	CGG	||||||||--|[|||-||||||||]PAM	232	Intergenic	1000	PLU_RS24175
NC_005126.1	2387835	2387860	-	2	CAAAGAGGTAACTTGAGAGATAA	CGG	||||||||-||[|||||-||||||]PAM	36	Intergenic	1000	PLU_RS10070
NC_005126.1	3038833	3038858	-	2	TAAAGAGGCAACTTGAAGGATAA	CGG	-||||||||||[||||||-|||||]PAM	65	Intergenic	1000	tyrS
NC_005126.1	3234000	3234025	-	2	CAAAGAAGCAACTTGAAGGATAA	CGG	||||||-||||[||||||-|||||]PAM	145	Intergenic	1000	PLU_RS13515
NC_005126.1	221253	221278	+	2	CAAAGAGGCCACTTGAAGGATAA	CGG	|||||||||-|[||||||-|||||]PAM	46	Intergenic	1000	pstS
NC_005126.1	2250956	2250981	+	2	CAAAGAGGCAATTTGAAGGATAA	CGG	|||||||||||[-|||||-|||||]PAM	401	Intergenic	1000	PLU_RS09420
NC_005126.1	4265915	4265940	+	2	CAAAGAGGCAACTTGGAGGATAA	CGG	|||||||||||[||||-|-|||||]PAM	225	Intergenic	1000	PLU_RS26145
NC_005126.1	1868688	1868713	+	2	CAAAGAGGTAACTTGAAAGACAA	CGG	||||||||-||[|||||||||-||]PAM	48	Intergenic	1000	yiaY
NC_005126.1	2097189	2097214	+	1	CAAAGAGGCAACTTGAAAGATGA	CGG	|||||||||||[||||||||||-|]PAM	0	Exonic	1000	PLU_RS26580
NC_005126.1	4717712	4717737	+	1	CAAAGAGGCAACTTGAAAGATGA	CGG	|||||||||||[||||||||||-|]PAM	0	Exonic	1000	PLU_RS24685
NC_005126.1	5115638	5115663	+	1	CAAAGAGGCAACTTGAAAGATGA	CGG	|||||||||||[||||||||||-|]PAM	0	Exonic	1000	PLU_RS26985
NC_005126.1	1049212	1049237	+	1	CAAAGAGGCAACTTGAAAGATGA	CGG	|||||||||||[||||||||||-|]PAM	0	Exonic	1000	mazG
NC_005126.1	5402382	5402407	+	1	CAAAGAGGCAACTTGAAAGATGA	CGG	|||||||||||[||||||||||-|]PAM	0	Exonic	1000	PLU_RS27025
NC_005126.1	2243834	2243859	+	1	CAAAGAGGCAACTTGAAAGATGA	CGG	|||||||||||[||||||||||-|]PAM	0	Exonic	1000	PLU_RS26600
NC_005126.1	2615156	2615181	+	1	CAAAGAGGCAACTTGAAAGATGA	CGG	|||||||||||[||||||||||-|]PAM	0	Exonic	1000	PLU_RS26675
NC_005126.1	4403525	4403550	+	1	CAAAGAGGCAACTTGAAAGATGA	CGG	|||||||||||[||||||||||-|]PAM	0	Exonic	1000	PLU_RS26915
NC_005126.1	5059406	5059431	+	1	CAAAGAGGCAACTTGAAAGATGA	CGG	|||||||||||[||||||||||-|]PAM	0	Exonic	1000	PLU_RS27280
NC_005126.1	2357317	2357342	-	1	CAAAGAGGCAACTTGAAAGATGA	CGG	|||||||||||[||||||||||-|]PAM	0	Exonic	1000	PLU_RS09905
NC_005126.1	1006811	1006836	-	1	CAAAGAGGCAACTTGAAAGATGA	CGG	|||||||||||[||||||||||-|]PAM	0	Exonic	1000	PLU_RS25955
NC_005126.1	2355772	2355797	-	1	CAAAGAGGCAACTTGAAAGATGA	CGG	|||||||||||[||||||||||-|]PAM	0	Exonic	1000	PLU_RS26615
NC_005126.1	268768	268793	-	1	CAAAGAGGCAACTTGAAAGATGA	CGG	|||||||||||[||||||||||-|]PAM	0	Exonic	1000	PLU_RS01230
NC_005126.1	5686023	5686048	-	1	CAAAGAGGCAACTTGAAAGATGA	CGG	|||||||||||[||||||||||-|]PAM	0	Exonic	1000	PLU_RS27325
NC_005126.1	1759281	1759306	-	1	CAAAGAGGCAACTTGAAAGATGA	CGG	|||||||||||[||||||||||-|]PAM	4	Intergenic	1000	PLU_RS07410
NC_005126.1	4616407	4616432	+	1	CAAAGAGGCAACTTGAAAGATGA	CGG	|||||||||||[||||||||||-|]PAM	8	Intergenic	1000	PLU_RS19505
NC_005126.1	5115882	5115907	+	1	CAAAGAGGCAACTTGAAAGATGA	CGG	|||||||||||[||||||||||-|]PAM	11	Intergenic	1000	PLU_RS26985
NC_005126.1	1846179	1846204	+	1	CAAAGAGGCAACTTGAAAGATGA	CGG	|||||||||||[||||||||||-|]PAM	11	Intergenic	1000	PLU_RS07780
NC_005126.1	4710878	4710903	-	1	CAAAGAGGCAACTTGAAAGATGA	CGG	|||||||||||[||||||||||-|]PAM	13	Intergenic	1000	PLU_RS19920
NC_005126.1	3284331	3284356	-	1	CAAAGAGGCAACTTGAAAGATGA	CGG	|||||||||||[||||||||||-|]PAM	15	Intergenic	1000	asnB
NC_005126.1	4422056	4422081	+	1	CAAAGAGGCAACTTGAAAGATGA	CGG	|||||||||||[||||||||||-|]PAM	17	Intergenic	1000	PLU_RS18625
NC_005126.1	1770939	1770964	+	1	CAAAGAGGCAACTTGAAAGATGA	CGG	|||||||||||[||||||||||-|]PAM	18	Intergenic	1000	modB
NC_005126.1	4721853	4721878	-	1	CAAAGAGGCAACTTGAAAGATGA	CGG	|||||||||||[||||||||||-|]PAM	21	Intergenic	1000	PLU_RS19955
NC_005126.1	1691129	1691154	-	1	CAAAGAGGCAACTTGAAAGATGA	CGG	|||||||||||[||||||||||-|]PAM	21	Intergenic	1000	PLU_RS07070
NC_005126.1	3810004	3810029	+	1	CAAAGAGGCAACTTGAAAGATGA	CGG	|||||||||||[||||||||||-|]PAM	23	Intergenic	1000	tssE
NC_005126.1	3989229	3989254	-	1	CAAAGAGGCAACTTGAAAGATGA	CGG	|||||||||||[||||||||||-|]PAM	24	Intergenic	1000	PLU_RS16710
NC_005126.1	622839	622864	+	1	CAAAGAGGCAACTTGAAAGATGA	CGG	|||||||||||[||||||||||-|]PAM	25	Intergenic	1000	radA
NC_005126.1	1377864	1377889	+	1	CAAAGAGGCAACTTGAAAGATGA	CGG	|||||||||||[||||||||||-|]PAM	25	Intergenic	1000	PLU_RS05900
NC_005126.1	2015737	2015762	-	1	CAAAGAGGCAACTTGAAAGATGA	CGG	|||||||||||[||||||||||-|]PAM	25	Intergenic	1000	PLU_RS08485
NC_005126.1	2420015	2420040	-	1	CAAAGAGGCAACTTGAAAGATGA	CGG	|||||||||||[||||||||||-|]PAM	27	Intergenic	1000	PLU_RS10225
NC_005126.1	655516	655541	-	1	CAAAGAGGCAACTTGAAAGATGA	CGG	|||||||||||[||||||||||-|]PAM	27	Intergenic	1000	satP
NC_005126.1	4908732	4908757	-	1	CAAAGAGGCAACTTGAAAGATGA	CGG	|||||||||||[||||||||||-|]PAM	28	Intergenic	1000	PLU_RS20740
NC_005126.1	2086301	2086326	-	1	CAAAGAGGCAACTTGAAAGATGA	CGG	|||||||||||[||||||||||-|]PAM	29	Intergenic	1000	PLU_RS08785
NC_005126.1	3237626	3237651	+	1	CAAAGAGGCAACTTGAAAGATGA	CGG	|||||||||||[||||||||||-|]PAM	31	Intergenic	1000	PLU_RS13535
NC_005126.1	1763586	1763611	+	1	CAAAGAGGCAACTTGAAAGATGA	CGG	|||||||||||[||||||||||-|]PAM	31	Intergenic	1000	aroG
NC_005126.1	712268	712293	+	1	CAAAGAGGCAACTTGAAAGATGA	CGG	|||||||||||[||||||||||-|]PAM	31	Intergenic	1000	PLU_RS03085
NC_005126.1	663901	663926	+	1	CAAAGAGGCAACTTGAAAGATGA	CGG	|||||||||||[||||||||||-|]PAM	32	Intergenic	1000	PLU_RS02890
NC_005126.1	165817	165842	+	1	CAAAGAGGCAACTTGAAAGATGA	CGG	|||||||||||[||||||||||-|]PAM	32	Intergenic	1000	PLU_RS00775
NC_005126.1	2157504	2157529	+	1	CAAAGAGGCAACTTGAAAGATGA	CGG	|||||||||||[||||||||||-|]PAM	34	Intergenic	1000	PLU_RS09040
NC_005126.1	4286603	4286628	+	1	CAAAGAGGCAACTTGAAAGATGA	CGG	|||||||||||[||||||||||-|]PAM	34	Intergenic	1000	gspE
NC_005126.1	4123837	4123862	-	1	CAAAGAGGCAACTTGAAAGATGA	TGG	|||||||||||[||||||||||-|]PAM	35	Intergenic	1000	PLU_RS17480
NC_005126.1	2832805	2832830	+	1	CAAAGAGGCAACTTGAAAGATGA	CGG	|||||||||||[||||||||||-|]PAM	36	Intergenic	1000	PLU_RS11985
NC_005126.1	2761362	2761387	+	1	CAAAGAGGCAACTTGAAAGATGA	CGG	|||||||||||[||||||||||-|]PAM	36	Intergenic	1000	PLU_RS11650
NC_005126.1	4107999	4108024	-	1	CAAAGAGGCAACTTGAAAGATGA	CGG	|||||||||||[||||||||||-|]PAM	36	Intergenic	1000	PLU_RS17425
NC_005126.1	3470657	3470682	+	1	CAAAGAGGCAACTTGAAAGATGA	CGG	|||||||||||[||||||||||-|]PAM	37	Intergenic	1000	PLU_RS14740
NC_005126.1	1090652	1090677	-	1	CAAAGAGGCAACTTGAAAGATGA	CGG	|||||||||||[||||||||||-|]PAM	37	Intergenic	1000	PLU_RS04720
NC_005126.1	267689	267714	+	1	CAAAGAGGCAACTTGAAAGATGA	CGG	|||||||||||[||||||||||-|]PAM	38	Intergenic	1000	PLU_RS01225
NC_005126.1	1849107	1849132	+	1	CAAAGAGGCAACTTGAAAGATGA	CGG	|||||||||||[||||||||||-|]PAM	38	Intergenic	1000	PLU_RS07800
NC_005126.1	2955557	2955582	+	1	CAAAGAGGCAACTTGAAAGATGA	CGG	|||||||||||[||||||||||-|]PAM	39	Intergenic	1000	PLU_RS12460
NC_005126.1	2861262	2861287	+	1	CAAAGAGGCAACTTGAAAGATGA	CGG	|||||||||||[||||||||||-|]PAM	40	Intergenic	1000	PLU_RS12090
NC_005126.1	3704662	3704687	-	1	CAAAGAGGCAACTTGAAAGATGA	CGG	|||||||||||[||||||||||-|]PAM	41	Intergenic	1000	lsrK
NC_005126.1	528087	528112	+	1	CAAAGAGGCAACTTGAAAGATGA	CGG	|||||||||||[||||||||||-|]PAM	42	Intergenic	1000	nudC
NC_005126.1	1950131	1950156	+	1	CAAAGAGGCAACTTGAAAGATGA	CGG	|||||||||||[||||||||||-|]PAM	43	Intergenic	1000	lpxK
NC_005126.1	768212	768237	-	1	CAAAGAGGCAACTTGAAAGATGA	CGG	|||||||||||[||||||||||-|]PAM	43	Intergenic	1000	dapD
NC_005126.1	1664671	1664696	+	1	CAAAGAGGCAACTTGAAAGATGA	CGG	|||||||||||[||||||||||-|]PAM	45	Intergenic	1000	PLU_RS06920
NC_005126.1	2778722	2778747	-	1	CAAAGAGGCAACTTGAAAGATGA	CGG	|||||||||||[||||||||||-|]PAM	45	Intergenic	1000	fumC
NC_005126.1	3060992	3061017	-	1	CAAAGAGGCAACTTGAAAGATGA	CGG	|||||||||||[||||||||||-|]PAM	48	Intergenic	1000	PLU_RS12960
NC_005126.1	4863194	4863219	+	1	CAAAGAGGCAACTTGAAAGATGA	CGG	|||||||||||[||||||||||-|]PAM	49	Intergenic	1000	PLU_RS20580
NC_005126.1	1769990	1770015	+	1	CAAAGAGGCAACTTGAAAGATGA	CGG	|||||||||||[||||||||||-|]PAM	54	Intergenic	1000	modA
NC_005126.1	2629848	2629873	-	1	CAAAGAGGCAACTTGAAAGATGA	CGG	|||||||||||[||||||||||-|]PAM	56	Intergenic	1000	PLU_RS11160
NC_005126.1	1879246	1879271	-	1	CAAAGAGGCAACTTGAAAGATGA	CGG	|||||||||||[||||||||||-|]PAM	56	Intergenic	1000	PLU_RS07925
NC_005126.1	4177557	4177582	+	1	CAAAGAGGCAACTTGAAAGATGA	CGG	|||||||||||[||||||||||-|]PAM	59	Intergenic	1000	PLU_RS17575
NC_005126.1	4205826	4205851	+	1	CAAAGAGGCAACTTGAAAGATGA	CGG	|||||||||||[||||||||||-|]PAM	64	Intergenic	1000	PLU_RS17695
NC_005126.1	3038674	3038699	-	1	CAAAGAGGCAACTTGAAAGATGA	CGG	|||||||||||[||||||||||-|]PAM	65	Intergenic	1000	pdxY
NC_005126.1	5461935	5461960	-	1	CAAAGAGGCAACTTGAAAGATGA	CGG	|||||||||||[||||||||||-|]PAM	65	Intergenic	1000	ilvD
NC_005126.1	3190380	3190405	+	1	CAAAGAGGCAACTTGAAAGATGA	CGG	|||||||||||[||||||||||-|]PAM	70	Intergenic	1000	copD
NC_005126.1	2524800	2524825	+	1	CAAAGAGGCAACTTGAAAGATGA	CGG	|||||||||||[||||||||||-|]PAM	73	Intergenic	1000	PLU_RS10700
NC_005126.1	5618633	5618658	+	1	CAAAGAGGCAACTTGAAAGATGA	CGG	|||||||||||[||||||||||-|]PAM	76	Intergenic	1000	tdh
NC_005126.1	2416345	2416370	-	1	CAAAGAGGCAACTTGAAAGATGA	CGG	|||||||||||[||||||||||-|]PAM	77	Intergenic	1000	PLU_RS10210
NC_005126.1	3310227	3310252	+	1	CAAAGAGGCAACTTGAAAGATGA	CGG	|||||||||||[||||||||||-|]PAM	86	Intergenic	1000	PLU_RS13840
NC_005126.1	4604784	4604809	+	1	CAAAGAGGCAACTTGAAAGATGA	CGG	|||||||||||[||||||||||-|]PAM	90	Intergenic	1000	PLU_RS19465
NC_005126.1	4898025	4898050	-	1	CAAAGAGGCAACTTGAAAGATGA	CGG	|||||||||||[||||||||||-|]PAM	90	Intergenic	1000	PLU_RS20695
NC_005126.1	1154498	1154523	+	1	CAAAGAGGCAACTTGAAAGATGA	CGG	|||||||||||[||||||||||-|]PAM	91	Intergenic	1000	hpaC
NC_005126.1	1952308	1952333	+	1	CAAAGAGGCAACTTGAAAGATGA	CGG	|||||||||||[||||||||||-|]PAM	92	Intergenic	1000	elyC
NC_005126.1	2422852	2422877	-	1	CAAAGAGGCAACTTGAAAGATGA	CGG	|||||||||||[||||||||||-|]PAM	92	Intergenic	1000	PLU_RS10240
NC_005126.1	271422	271447	+	1	CAAAGAGGCAACTTGAAAGATGA	CGG	|||||||||||[||||||||||-|]PAM	93	Intergenic	1000	PLU_RS01245
NC_005126.1	1953425	1953450	+	1	CAAAGAGGCAACTTGAAAGATGA	CGG	|||||||||||[||||||||||-|]PAM	93	Intergenic	1000	cmoM
NC_005126.1	4483570	4483595	+	1	CAAAGAGGCAACTTGAAAGATGA	CGG	|||||||||||[||||||||||-|]PAM	96	Intergenic	1000	PLU_RS18940
NC_005126.1	5641902	5641927	+	1	CAAAGAGGCAACTTGAAAGATGA	CGG	|||||||||||[||||||||||-|]PAM	97	Intergenic	1000	slmA
NC_005126.1	5065760	5065785	+	1	CAAAGAGGCAACTTGAAAGATGA	CGG	|||||||||||[||||||||||-|]PAM	100	Intergenic	1000	PLU_RS21420
NC_005126.1	5023209	5023234	-	1	CAAAGAGGCAACTTGAAAGATGA	CGG	|||||||||||[||||||||||-|]PAM	102	Intergenic	1000	PLU_RS21245
NC_005126.1	2401055	2401080	+	1	CAAAGAGGCAACTTGAAAGATGA	CGG	|||||||||||[||||||||||-|]PAM	103	Intergenic	1000	PLU_RS10140
NC_005126.1	4909551	4909576	-	1	CAAAGAGGCAACTTGAAAGATGA	CGG	|||||||||||[||||||||||-|]PAM	103	Intergenic	1000	PLU_RS20745
NC_005126.1	2980956	2980981	-	1	CAAAGAGGCAACTTGAAAGATGA	CGG	|||||||||||[||||||||||-|]PAM	103	Intergenic	1000	PLU_RS12555
NC_005126.1	2712058	2712083	+	1	CAAAGAGGCAACTTGAAAGATGA	CGG	|||||||||||[||||||||||-|]PAM	106	Intergenic	1000	PLU_RS11535
NC_005126.1	2664287	2664312	-	1	CAAAGAGGCAACTTGAAAGATGA	CGG	|||||||||||[||||||||||-|]PAM	107	Intergenic	1000	PLU_RS11310
NC_005126.1	1804184	1804209	+	1	CAAAGAGGCAACTTGAAAGATGA	CGG	|||||||||||[||||||||||-|]PAM	108	Intergenic	1000	PLU_RS07605
NC_005126.1	172606	172631	+	1	CAAAGAGGCAACTTGAAAGATGA	CGG	|||||||||||[||||||||||-|]PAM	109	Intergenic	1000	PLU_RS00800
NC_005126.1	3906926	3906951	-	1	CAAAGAGGCAACTTGAAAGATGA	CGG	|||||||||||[||||||||||-|]PAM	110	Intergenic	1000	PLU_RS16385
NC_005126.1	323726	323751	+	1	CAAAGAGGCAACTTGAAAGATGA	CGG	|||||||||||[||||||||||-|]PAM	112	Intergenic	1000	PLU_RS01485
NC_005126.1	3181730	3181755	+	1	CAAAGAGGCAACTTGAAAGATGA	CGG	|||||||||||[||||||||||-|]PAM	112	Intergenic	1000	PLU_RS13285
NC_005126.1	1969412	1969437	+	1	CAAAGAGGCAACTTGAAAGATGA	CGG	|||||||||||[||||||||||-|]PAM	112	Intergenic	1000	PLU_RS08300
NC_005126.1	775755	775780	+	1	CAAAGAGGCAACTTGAAAGATGA	CGG	|||||||||||[||||||||||-|]PAM	113	Intergenic	1000	frr
NC_005126.1	4284601	4284626	-	1	CAAAGAGGCAACTTGAAAGATGA	CGG	|||||||||||[||||||||||-|]PAM	113	Intergenic	1000	ampE
NC_005126.1	3382906	3382931	-	1	CAAAGAGGCAACTTGAAAGATGA	CGG	|||||||||||[||||||||||-|]PAM	115	Intergenic	1000	PLU_RS14140
NC_005126.1	2557856	2557881	+	1	CAAAGAGGCAACTTGAAAGATGA	CGG	|||||||||||[||||||||||-|]PAM	117	Intergenic	1000	PLU_RS10845
NC_005126.1	2430512	2430537	+	1	CAAAGAGGCAACTTGAAAGATGA	CGG	|||||||||||[||||||||||-|]PAM	119	Intergenic	1000	PLU_RS10270
NC_005126.1	1069756	1069781	+	1	CAAAGAGGCAACTTGAAAGATGA	CGG	|||||||||||[||||||||||-|]PAM	119	Intergenic	1000	PLU_RS04620
NC_005126.1	620842	620867	-	1	CAAAGAGGCAACTTGAAAGATGA	CGG	|||||||||||[||||||||||-|]PAM	119	Intergenic	1000	PLU_RS26335
NC_005126.1	3307504	3307529	-	1	CAAAGAGGCAACTTGAAAGATGA	CGG	|||||||||||[||||||||||-|]PAM	120	Intergenic	1000	PLU_RS13815
NC_005126.1	5519160	5519185	-	1	CAAAGAGGCAACTTGAAAGATGA	CGG	|||||||||||[||||||||||-|]PAM	122	Intergenic	1000	argH
NC_005126.1	3050197	3050222	-	1	CAAAGAGGCAACTTGAAAGATGA	CGG	|||||||||||[||||||||||-|]PAM	123	Intergenic	1000	PLU_RS12905
NC_005126.1	5585876	5585901	+	1	CAAAGAGGCAACTTGAAAGATGA	CGG	|||||||||||[||||||||||-|]PAM	125	Intergenic	1000	PLU_RS23865
NC_005126.1	1086597	1086622	-	1	CAAAGAGGCAACTTGAAAGATGA	CGG	|||||||||||[||||||||||-|]PAM	125	Intergenic	1000	PLU_RS04710
NC_005126.1	3924586	3924611	+	1	CAAAGAGGCAACTTGAAAGATGA	CGG	|||||||||||[||||||||||-|]PAM	127	Intergenic	1000	PLU_RS16455
NC_005126.1	3397175	3397200	+	1	CAAAGAGGCAACTTGAAAGATGA	CGG	|||||||||||[||||||||||-|]PAM	127	Intergenic	1000	yeiP
NC_005126.1	4497911	4497936	-	1	CAAAGAGGCAACTTGAAAGATGA	CGG	|||||||||||[||||||||||-|]PAM	127	Intergenic	1000	PLU_RS19005
NC_005126.1	5670309	5670334	-	1	CAAAGAGGCAACTTGAAAGATGA	CGG	|||||||||||[||||||||||-|]PAM	130	Intergenic	1000	PLU_RS24260
NC_005126.1	2862530	2862555	-	1	CAAAGAGGCAACTTGAAAGATGA	CGG	|||||||||||[||||||||||-|]PAM	131	Intergenic	1000	sohB
NC_005126.1	443615	443640	-	1	CAAAGAGGCAACTTGAAAGATGA	CGG	|||||||||||[||||||||||-|]PAM	133	Intergenic	1000	PLU_RS02020
NC_005126.1	4762818	4762843	+	1	CAAAGAGGCAACTTGAAAGATGA	CGG	|||||||||||[||||||||||-|]PAM	134	Intergenic	1000	PLU_RS20175
NC_005126.1	566923	566948	+	1	CAAAGAGGCAACTTGAAAGATGA	CGG	|||||||||||[||||||||||-|]PAM	134	Intergenic	1000	PLU_RS02535
NC_005126.1	575877	575902	-	1	CAAAGAGGCAACTTGAAAGATGA	CGG	|||||||||||[||||||||||-|]PAM	134	Intergenic	1000	PLU_RS02560
NC_005126.1	3536804	3536829	-	1	CAAAGAGGCAACTTGAAAGATGA	CGG	|||||||||||[||||||||||-|]PAM	137	Intergenic	1000	PLU_RS15110
NC_005126.1	1787479	1787504	-	1	CAAAGAGGCAACTTGAAAGATGA	CGG	|||||||||||[||||||||||-|]PAM	137	Intergenic	1000	uvrB
NC_005126.1	651220	651245	-	1	CAAAGAGGCAACTTGAAAGATGA	CGG	|||||||||||[||||||||||-|]PAM	137	Intergenic	1000	PLU_RS02835
NC_005126.1	4276682	4276707	-	1	CAAAGAGGCAACTTGAAAGATGA	CGG	|||||||||||[||||||||||-|]PAM	140	Intergenic	1000	pdhR
NC_005126.1	5665711	5665736	-	1	CAAAGAGGCAACTTGAAAGATGA	CGG	|||||||||||[||||||||||-|]PAM	143	Intergenic	1000	PLU_RS24245
NC_005126.1	2299852	2299877	-	1	CAAAGAGGCAACTTGAAAGATGA	CGG	|||||||||||[||||||||||-|]PAM	144	Intergenic	1000	PLU_RS09645
NC_005126.1	3718401	3718426	-	1	CAAAGAGGCAACTTGAAAGATGA	CGG	|||||||||||[||||||||||-|]PAM	145	Intergenic	1000	PLU_RS15725
NC_005126.1	1666136	1666161	+	1	CAAAGAGGCAACTTGAAAGATGA	CGG	|||||||||||[||||||||||-|]PAM	147	Intergenic	1000	PLU_RS06930
NC_005126.1	5186253	5186278	+	1	CAAAGAGGCAACTTGAAAGATGA	CGG	|||||||||||[||||||||||-|]PAM	151	Intergenic	1000	PLU_RS21915
NC_005126.1	2959531	2959556	-	1	CAAAGAGGCAACTTGAAAGATGA	CGG	|||||||||||[||||||||||-|]PAM	157	Intergenic	1000	PLU_RS12475
NC_005126.1	5086628	5086653	+	1	CAAAGAGGCAACTTGAAAGATGA	CGG	|||||||||||[||||||||||-|]PAM	159	Intergenic	1000	PLU_RS21495
NC_005126.1	4195391	4195416	-	1	CAAAGAGGCAACTTGAAAGATGA	CGG	|||||||||||[||||||||||-|]PAM	159	Intergenic	1000	PLU_RS17660
NC_005126.1	1862551	1862576	+	1	CAAAGAGGCAACTTGAAAGATGA	CGG	|||||||||||[||||||||||-|]PAM	163	Intergenic	1000	PLU_RS07855
NC_005126.1	3759260	3759285	+	1	CAAAGAGGCAACTTGAAAGATGA	CGG	|||||||||||[||||||||||-|]PAM	166	Intergenic	1000	PLU_RS15895
NC_005126.1	2016452	2016477	-	1	CAAAGAGGCAACTTGAAAGATGA	CGG	|||||||||||[||||||||||-|]PAM	166	Intergenic	1000	PLU_RS08490
NC_005126.1	3979244	3979269	-	1	CAAAGAGGCAACTTGAAAGATGA	CGG	|||||||||||[||||||||||-|]PAM	166	Intergenic	1000	PLU_RS16660
NC_005126.1	4243212	4243237	-	1	CAAAGAGGCAACTTGAAAGATGA	CGG	|||||||||||[||||||||||-|]PAM	176	Intergenic	1000	gcvP
NC_005126.1	4895392	4895417	+	1	CAAAGAGGCAACTTGAAAGATGA	CGG	|||||||||||[||||||||||-|]PAM	178	Intergenic	1000	PLU_RS26960
NC_005126.1	4652216	4652241	+	1	CAAAGAGGCAACTTGAAAGATGA	CGG	|||||||||||[||||||||||-|]PAM	179	Intergenic	1000	hldE
NC_005126.1	5435868	5435893	-	1	CAAAGAGGCAACTTGAAAGATGA	CGG	|||||||||||[||||||||||-|]PAM	180	Intergenic	1000	wecA
NC_005126.1	161850	161875	-	1	CAAAGAGGCAACTTGAAAGATGA	CGG	|||||||||||[||||||||||-|]PAM	187	Intergenic	1000	PLU_RS00760
NC_005126.1	4984027	4984052	-	1	CAAAGAGGCAACTTGAAAGATGA	CGG	|||||||||||[||||||||||-|]PAM	187	Intergenic	1000	PLU_RS21060
NC_005126.1	477507	477532	+	1	CAAAGAGGCAACTTGAAAGATGA	CGG	|||||||||||[||||||||||-|]PAM	188	Intergenic	1000	PLU_RS02180
NC_005126.1	829868	829893	+	1	CAAAGAGGCAACTTGAAAGATGA	CGG	|||||||||||[||||||||||-|]PAM	195	Intergenic	1000	PLU_RS03600
NC_005126.1	3720910	3720935	-	1	CAAAGAGGCAACTTGAAAGATGA	CGG	|||||||||||[||||||||||-|]PAM	197	Intergenic	1000	PLU_RS15730
NC_005126.1	2983266	2983291	-	1	CAAAGAGGCAACTTGAAAGATGA	CGG	|||||||||||[||||||||||-|]PAM	197	Intergenic	1000	PLU_RS12570
NC_005126.1	839189	839214	+	1	CAAAGAGGCAACTTGAAAGATGA	CGG	|||||||||||[||||||||||-|]PAM	198	Intergenic	1000	PLU_RS03650
NC_005126.1	2481493	2481518	+	1	CAAAGAGGCAACTTGAAAGATGA	CGG	|||||||||||[||||||||||-|]PAM	199	Intergenic	1000	PLU_RS10460
NC_005126.1	3632933	3632958	-	1	CAAAGAGGCAACTTGAAAGATGA	CGG	|||||||||||[||||||||||-|]PAM	213	Intergenic	1000	PLU_RS15485
NC_005126.1	2119124	2119149	-	1	CAAAGAGGCAACTTGAAAGATGA	CGG	|||||||||||[||||||||||-|]PAM	224	Intergenic	1000	ompA
NC_005126.1	2240450	2240475	-	1	CAAAGAGGCAACTTGAAAGATGA	CGG	|||||||||||[||||||||||-|]PAM	235	Intergenic	1000	PLU_RS26595
NC_005126.1	501074	501099	+	1	CAAAGAGGCAACTTGAAAGATGA	CGG	|||||||||||[||||||||||-|]PAM	262	Intergenic	1000	PLU_RS02280
NC_005126.1	948663	948688	-	1	CAAAGAGGCAACTTGAAAGATGA	CGG	|||||||||||[||||||||||-|]PAM	262	Intergenic	1000	PLU_RS04075
NC_005126.1	4423672	4423697	+	1	CAAAGAGGCAACTTGAAAGATGA	CGG	|||||||||||[||||||||||-|]PAM	267	Intergenic	1000	yscW
NC_005126.1	1530501	1530526	-	1	CAAAGAGGCAACTTGAAAGATGA	CGG	|||||||||||[||||||||||-|]PAM	279	Intergenic	1000	PLU_RS06585
NC_005126.1	3500804	3500829	-	1	CAAAGAGGCAACTTGAAAGATGA	CGG	|||||||||||[||||||||||-|]PAM	287	Intergenic	1000	PLU_RS14915
NC_005126.1	4466006	4466031	-	1	CAAAGAGGCAACTTGAAAGATGA	CGG	|||||||||||[||||||||||-|]PAM	300	Intergenic	1000	PLU_RS18865
NC_005126.1	493180	493205	+	1	CAAAGAGGCAACTTGAAAGATGA	TGG	|||||||||||[||||||||||-|]PAM	301	Intergenic	1000	PLU_RS02255
NC_005126.1	1643696	1643721	+	1	CAAAGAGGCAACTTGAAAGATGA	CGG	|||||||||||[||||||||||-|]PAM	309	Intergenic	1000	PLU_RS06845
NC_005126.1	4820794	4820819	-	1	CAAAGAGGCAACTTGAAAGATGA	CGG	|||||||||||[||||||||||-|]PAM	309	Intergenic	1000	PLU_RS20440
NC_005126.1	3538701	3538726	-	1	CAAAGAGGCAACTTGAAAGATGA	CGG	|||||||||||[||||||||||-|]PAM	322	Intergenic	1000	PLU_RS27210
NC_005126.1	5248715	5248740	+	1	CAAAGAGGCAACTTGAAAGATGA	CGG	|||||||||||[||||||||||-|]PAM	357	Intergenic	1000	pyrB
NC_005126.1	4168063	4168088	-	1	CAAAGAGGCAACTTGAAAGATGA	CGG	|||||||||||[||||||||||-|]PAM	405	Intergenic	1000	ectB
NC_005126.1	3480030	3480055	+	1	CAAAGAGGCAACTTGAAAGATGA	CGG	|||||||||||[||||||||||-|]PAM	411	Intergenic	1000	PLU_RS14785
NC_005126.1	2604967	2604992	-	1	CAAAGAGGCAACTTGAAAGATGA	CGG	|||||||||||[||||||||||-|]PAM	424	Intergenic	1000	PLU_RS11065
NC_005126.1	4318242	4318267	-	1	CAAAGAGGCAACTTGAAAGATGA	CGG	|||||||||||[||||||||||-|]PAM	462	Intergenic	1000	PLU_RS18170
NC_005126.1	886763	886788	-	1	CAAAGAGGCAACTTGAAAGATGA	CGG	|||||||||||[||||||||||-|]PAM	508	Intergenic	1000	PLU_RS03820
NC_005126.1	3663028	3663053	-	1	CAAAGAGGCAACTTGAAAGATGA	CGG	|||||||||||[||||||||||-|]PAM	536	Intergenic	1000	PLU_RS15540
NC_005126.1	3954204	3954229	-	1	CAAAGAGGCAACTTGAAAGATGA	CGG	|||||||||||[||||||||||-|]PAM	658	Intergenic	1000	PLU_RS27225
NC_005126.1	1920122	1920147	-	1	CAAAGAGGCAACTTGAAAGATGA	CGG	|||||||||||[||||||||||-|]PAM	687	Intergenic	1000	PLU_RS27140
NC_005126.1	2186691	2186716	-	1	CAAAGAGGCAACTTGAAAGATGA	CGG	|||||||||||[||||||||||-|]PAM	740	Intergenic	1000	PLU_RS09185
NC_005126.1	4453697	4453722	-	1	CAAAGAGGCAACTTGAAAGATGA	CGG	|||||||||||[||||||||||-|]PAM	747	Intergenic	1000	PLU_RS18825
NC_005126.1	1641208	1641233	+	1	CAAAGAGGCAACTTGAAAGATGA	CGG	|||||||||||[||||||||||-|]PAM	755	Intergenic	1000	PLU_RS06840
NC_005126.1	3633545	3633570	+	1	CAAAGAGGCAACTTGAAAGATGA	CGG	|||||||||||[||||||||||-|]PAM	825	Intergenic	1000	PLU_RS15485
NC_005126.1	5191637	5191662	-	1	CAAAGAGGCAACTTGAAAGATGA	CGG	|||||||||||[||||||||||-|]PAM	1376	Intergenic	1000	PLU_RS21945
NC_005126.1	1004547	1004572	-	2	TAAAGAGGCAACTTGAAAGATGA	CGG	-||||||||||[||||||||||-|]PAM	0	Exonic	1000	PLU_RS26395
NC_005126.1	5306892	5306917	+	2	TAAAGAGGCAACTTGAAAGATGA	CGG	-||||||||||[||||||||||-|]PAM	96	Intergenic	1000	mdh
NC_005126.1	5610290	5610315	-	2	CAAGGAGGCAACTTGAAAGATGA	CGG	|||-|||||||[||||||||||-|]PAM	10	Intergenic	1000	PLU_RS23980
NC_005126.1	2478286	2478311	+	2	CAAGGAGGCAACTTGAAAGATGA	CGG	|||-|||||||[||||||||||-|]PAM	161	Intergenic	1000	argS
NC_005126.1	853653	853678	+	2	CAAAGGGGCAACTTGAAAGATGA	CGG	|||||-|||||[||||||||||-|]PAM	208	Intergenic	1000	PLU_RS03695
NC_005126.1	3663869	3663894	+	2	CAAAGAGGCAACTTGAAGAATAA	CGG	|||||||||||[||||||--||||]PAM	62	Intergenic	1000	PLU_RS26785
NC_005126.1	5115571	5115596	+	2	CAAAGAAGCAACTTGAAAGATGA	CGG	||||||-||||[||||||||||-|]PAM	0	Exonic	1000	PLU_RS26985
NC_005126.1	930552	930577	+	2	CAAAGAAGCAACTTGAAAGATGA	CGG	||||||-||||[||||||||||-|]PAM	0	Exonic	1000	PLU_RS04010
NC_005126.1	5065635	5065660	+	2	CAAAGAAGCAACTTGAAAGATGA	CGG	||||||-||||[||||||||||-|]PAM	0	Exonic	1000	PLU_RS21415
NC_005126.1	3689661	3689686	+	2	CAAAGAAGCAACTTGAAAGATGA	CGG	||||||-||||[||||||||||-|]PAM	7	Intergenic	1000	PLU_RS26790
NC_005126.1	2789219	2789244	+	2	CAAAGAAGCAACTTGAAAGATGA	CGG	||||||-||||[||||||||||-|]PAM	9	Intergenic	1000	PLU_RS11800
NC_005126.1	3276905	3276930	+	2	CAAAGAAGCAACTTGAAAGATGA	CGG	||||||-||||[||||||||||-|]PAM	10	Intergenic	1000	PLU_RS13715
NC_005126.1	3561517	3561542	+	2	CAAAGAAGCAACTTGAAAGATGA	CGG	||||||-||||[||||||||||-|]PAM	13	Intergenic	1000	PLU_RS15215
NC_005126.1	3993284	3993309	+	2	CAAAGAAGCAACTTGAAAGATGA	CGG	||||||-||||[||||||||||-|]PAM	14	Intergenic	1000	idi
NC_005126.1	2407875	2407900	-	2	CAAAGAAGCAACTTGAAAGATGA	CGG	||||||-||||[||||||||||-|]PAM	15	Intergenic	1000	PLU_RS10175
NC_005126.1	3965608	3965633	-	2	CAAAGAAGCAACTTGAAAGATGA	CGG	||||||-||||[||||||||||-|]PAM	18	Intergenic	1000	pdxJ
NC_005126.1	2409690	2409715	+	2	CAAAGAAGCAACTTGAAAGATGA	CGG	||||||-||||[||||||||||-|]PAM	20	Intergenic	1000	PLU_RS10185
[truncated: 691 more rows]
