# Supplementary material for: Bacterial genome editing by coupling Cre-lox and CRISPR-Cas9 systems
Source: PLoS One. 2020 Nov 4;15(11):e0241867. doi: 10.1371/journal.pone.0241867 (PMC7641437; doi:10.1371/journal.pone.0241867)
Supplement: S1 File — (ZIP) [file pone.0241867.s013.zip › off-target-analysis-Archive/luminescensTarget4-ATCGAGATATTCTTATTTAT-AGG.xlsx]

## Sheet: luminescensTarget4-ATCGAGATATTC
Input:	TCCCTTGCCGCCGCGATGCATCTTGAAATCCATAGGGTATATATTTAATGATTTTAAAAAACACCTATAAATAAGAATATCTCGATTTAGCATAGAACAACACTGCCATGCTTTTTGTCGATCTACAAAGTCAATCAATCAATTTCTGA
PAM:	NGG
Target site length:	23
Target site 5' limitation:	NN
Target site 3' limitation:	NN
Core length:	12
Core MM:	2
Total MM:	5
T1	ACTTTGTAGATCGACAAAAAGCATGG	1000
Oligo adding fwd	TAggACTTTGTAGATCGACAAAAAGCA
Oligo adding rev	AAACTGCTTTTTGTCGATCTACAAAGT
Oligo substituting fwd	TAggTTTGTAGATCGACAAAAAGCA
Oligo substituting rev	AAACTGCTTTTTGTCGATCTACAAA
Chromosome	start	end	strand	MM	target_seq	PAM	alignment	distance	position	gene name	gene id
NC_005126.1	2240250	2240275	-	0	ACTTTGTAGATCGACAAAAAGCA	TGG	|||||||||||[||||||||||||]PAM	298	Intergenic	1000	PLU_RS09380
T2	TAAATCGAGATATTCTTATTTATAGG	1000
Oligo adding fwd	TAggTAAATCGAGATATTCTTATTTAT
Oligo adding rev	AAACATAAATAAGAATATCTCGATTTA
Oligo substituting fwd	TAggAATCGAGATATTCTTATTTAT
Oligo substituting rev	AAACATAAATAAGAATATCTCGATT
Chromosome	start	end	strand	MM	target_seq	PAM	alignment	distance	position	gene name	gene id
NC_005126.1	2240208	2240233	-	0	TAAATCGAGATATTCTTATTTAT	AGG	|||||||||||[||||||||||||]PAM	256	Intergenic	1000	PLU_RS09380
T3	AAAATCATTAAATATATACCCTATGG	875
Oligo adding fwd	TAggAAAATCATTAAATATATACCCTA
Oligo adding rev	AAACTAGGGTATATATTTAATGATTTT
Oligo substituting fwd	TAggAATCATTAAATATATACCCTA
Oligo substituting rev	AAACTAGGGTATATATTTAATGATT
Chromosome	start	end	strand	MM	target_seq	PAM	alignment	distance	position	gene name	gene id
NC_005126.1	2240174	2240199	-	0	AAAATCATTAAATATATACCCTA	TGG	|||||||||||[||||||||||||]PAM	222	Intergenic	1000	PLU_RS09380
NC_005126.1	5668755	5668780	-	4	ATTTTCATTAAGTATATACCCTA	TGG	|---|||||||[-|||||||||||]PAM	18	Intergenic	1000	PLU_RS24255
NC_005126.1	768322	768347	-	4	AATATAACTCAATATATACCCTA	TGG	||-||-|-|-|[||||||||||||]PAM	0	Exonic	1000	glnD
NC_005126.1	3464903	3464928	-	5	TACATGAATTAATATATACCCTA	TGG	-|-||-|-|-|[||||||||||||]PAM	180	Intergenic	1000	PLU_RS14715
NC_005126.1	2981066	2981091	-	5	AAGCACAGTGAATATATACCCTA	TGG	||---||-|-|[||||||||||||]PAM	213	Intergenic	1000	PLU_RS12555
NC_005126.1	5024929	5024954	+	5	ATATTGCTTAGATATATACCCTA	TGG	|-|-|--|||-[||||||||||||]PAM	202	Intergenic	1000	PLU_RS21255
NC_005126.1	4616297	4616322	+	5	ATCTTCATTGCATATATACCCTA	TGG	|---|||||--[||||||||||||]PAM	118	Intergenic	1000	PLU_RS19505
NC_005126.1	3507013	3507038	+	4	AAAAATATGAATTATATACCCTA	TGG	||||--||-||[-|||||||||||]PAM	287	Intergenic	1000	PLU_RS14950
NC_005126.1	4667779	4667804	+	4	AAAATAATCACGTATATACCCTA	TGG	|||||-||-|-[-|||||||||||]PAM	221	Intergenic	1000	rpoD
NC_005126.1	5613596	5613621	+	5	AATATGTTTATATTTATACCCTA	TGG	||-||--|||-[||-|||||||||]PAM	221	Intergenic	1000	PLU_RS24000
NC_005126.1	1797423	1797448	-	5	TATATAATTGAATATATACCTTA	TGG	-|-||-|||-|[|||||||||-||]PAM	170	Intergenic	1000	yvcK
NC_005126.1	263616	263641	+	5	ACGATGATGAAATATATACCCAA	TGG	|--||-||-||[||||||||||-|]PAM	21	Intergenic	1000	PLU_RS01205
NC_005126.1	4811182	4811207	-	5	AAATGAATTATATATATACCCAA	TGG	|||---||||-[||||||||||-|]PAM	0	Exonic	1000	PLU_RS27270
T4	CCTATGGATTTCAAGATGCATCGCGG	613
Oligo adding fwd	TAggCCTATGGATTTCAAGATGCATCG
Oligo adding rev	AAACCGATGCATCTTGAAATCCATAGG
Oligo substituting fwd	TAggTATGGATTTCAAGATGCATCG
Oligo substituting rev	AAACCGATGCATCTTGAAATCCATA
Chromosome	start	end	strand	MM	target_seq	PAM	alignment	distance	position	gene name	gene id
NC_005126.1	5115724	5115749	+	0	CCTATGGATTTCAAGATGCATCG	CGG	|||||||||||[||||||||||||]PAM	0	Exonic	1000	PLU_RS26985
NC_005126.1	835867	835892	+	0	CCTATGGATTTCAAGATGCATCG	CGG	|||||||||||[||||||||||||]PAM	0	Exonic	1000	PLU_RS26380
NC_005126.1	5402291	5402316	+	0	CCTATGGATTTCAAGATGCATCG	CGG	|||||||||||[||||||||||||]PAM	0	Exonic	1000	PLU_RS22895
NC_005126.1	1940787	1940812	+	0	CCTATGGATTTCAAGATGCATCG	CGG	|||||||||||[||||||||||||]PAM	4	Intergenic	1000	PLU_RS26560
NC_005126.1	5403085	5403110	-	0	CCTATGGATTTCAAGATGCATCG	CGG	|||||||||||[||||||||||||]PAM	6	Intergenic	1000	corA
NC_005126.1	3016738	3016763	+	0	CCTATGGATTTCAAGATGCATCG	CGG	|||||||||||[||||||||||||]PAM	9	Intergenic	1000	PLU_RS26065
NC_005126.1	768303	768328	-	0	CCTATGGATTTCAAGATGCATCG	CGG	|||||||||||[||||||||||||]PAM	13	Intergenic	1000	glnD
NC_005126.1	3678489	3678514	-	0	CCTATGGATTTCAAGATGCATCG	CGG	|||||||||||[||||||||||||]PAM	14	Intergenic	1000	PLU_RS15575
NC_005126.1	5019410	5019435	-	0	CCTATGGATTTCAAGATGCATCG	CGG	|||||||||||[||||||||||||]PAM	24	Intergenic	1000	PLU_RS21220
NC_005126.1	5641811	5641836	+	0	CCTATGGATTTCAAGATGCATCG	CGG	|||||||||||[||||||||||||]PAM	28	Intergenic	1000	dut
NC_005126.1	1835176	1835201	-	0	CCTATGGATTTCAAGATGCATCG	CGG	|||||||||||[||||||||||||]PAM	28	Intergenic	1000	dps
NC_005126.1	170841	170866	-	0	CCTATGGATTTCAAGATGCATCG	CGG	|||||||||||[||||||||||||]PAM	39	Intergenic	1000	PLU_RS00800
NC_005126.1	1879552	1879577	-	0	CCTATGGATTTCAAGATGCATCG	CGG	|||||||||||[||||||||||||]PAM	44	Intergenic	1000	PLU_RS07930
NC_005126.1	3745384	3745409	+	0	CCTATGGATTTCAAGATGCATCG	CGG	|||||||||||[||||||||||||]PAM	45	Intergenic	1000	PLU_RS15840
NC_005126.1	976285	976310	-	0	CCTATGGATTTCAAGATGCATCG	CGG	|||||||||||[||||||||||||]PAM	54	Intergenic	1000	cueO
NC_005126.1	2401646	2401671	+	0	CCTATGGATTTCAAGATGCATCG	CGG	|||||||||||[||||||||||||]PAM	59	Intergenic	1000	PLU_RS10150
NC_005126.1	2221532	2221557	-	0	CCTATGGATTTCAAGATGCATCG	CGG	|||||||||||[||||||||||||]PAM	60	Intergenic	1000	PLU_RS09360
NC_005126.1	905104	905129	-	0	CCTATGGATTTCAAGATGCATCG	CGG	|||||||||||[||||||||||||]PAM	63	Intergenic	1000	PLU_RS03910
NC_005126.1	1054733	1054758	-	0	CCTATGGATTTCAAGATGCATCG	CGG	|||||||||||[||||||||||||]PAM	67	Intergenic	1000	PLU_RS04560
NC_005126.1	4114875	4114900	+	0	CCTATGGATTTCAAGATGCATCG	CGG	|||||||||||[||||||||||||]PAM	79	Intergenic	1000	PLU_RS17445
NC_005126.1	1040701	1040726	+	0	CCTATGGATTTCAAGATGCATCG	CGG	|||||||||||[||||||||||||]PAM	84	Intergenic	1000	btuF
NC_005126.1	3276814	3276839	+	0	CCTATGGATTTCAAGATGCATCG	CGG	|||||||||||[||||||||||||]PAM	84	Intergenic	1000	PLU_RS26730
NC_005126.1	930461	930486	+	0	CCTATGGATTTCAAGATGCATCG	CGG	|||||||||||[||||||||||||]PAM	85	Intergenic	1000	PLU_RS04010
NC_005126.1	5115480	5115505	+	0	CCTATGGATTTCAAGATGCATCG	CGG	|||||||||||[||||||||||||]PAM	85	Intergenic	1000	PLU_RS26985
NC_005126.1	5322939	5322964	-	0	CCTATGGATTTCAAGATGCATCG	CGG	|||||||||||[||||||||||||]PAM	95	Intergenic	1000	PLU_RS27020
NC_005126.1	5618542	5618567	+	0	CCTATGGATTTCAAGATGCATCG	CGG	|||||||||||[||||||||||||]PAM	97	Intergenic	1000	PLU_RS24020
NC_005126.1	3764318	3764343	-	0	CCTATGGATTTCAAGATGCATCG	CGG	|||||||||||[||||||||||||]PAM	98	Intergenic	1000	fadJ
NC_005126.1	4616316	4616341	+	0	CCTATGGATTTCAAGATGCATCG	CGG	|||||||||||[||||||||||||]PAM	99	Intergenic	1000	PLU_RS19505
NC_005126.1	3484152	3484177	-	0	CCTATGGATTTCAAGATGCATCG	CGG	|||||||||||[||||||||||||]PAM	99	Intergenic	1000	cobT
NC_005126.1	5610381	5610406	-	0	CCTATGGATTTCAAGATGCATCG	CGG	|||||||||||[||||||||||||]PAM	99	Intergenic	1000	cysE
NC_005126.1	5533014	5533039	+	0	CCTATGGATTTCAAGATGCATCG	CGG	|||||||||||[||||||||||||]PAM	110	Intergenic	1000	PLU_RS25840
NC_005126.1	4706676	4706701	+	0	CCTATGGATTTCAAGATGCATCG	CGG	|||||||||||[||||||||||||]PAM	111	Intergenic	1000	PLU_RS19900
NC_005126.1	4721944	4721969	-	0	CCTATGGATTTCAAGATGCATCG	CGG	|||||||||||[||||||||||||]PAM	112	Intergenic	1000	PLU_RS19955
NC_005126.1	434544	434569	-	0	CCTATGGATTTCAAGATGCATCG	CGG	|||||||||||[||||||||||||]PAM	122	Intergenic	1000	PLU_RS01965
NC_005126.1	3470566	3470591	+	0	CCTATGGATTTCAAGATGCATCG	CGG	|||||||||||[||||||||||||]PAM	128	Intergenic	1000	PLU_RS14740
NC_005126.1	2667505	2667530	-	0	CCTATGGATTTCAAGATGCATCG	CGG	|||||||||||[||||||||||||]PAM	137	Intergenic	1000	PLU_RS11335
NC_005126.1	1458433	1458458	+	0	CCTATGGATTTCAAGATGCATCG	CGG	|||||||||||[||||||||||||]PAM	138	Intergenic	1000	PLU_RS06255
NC_005126.1	1919342	1919367	-	0	CCTATGGATTTCAAGATGCATCG	CGG	|||||||||||[||||||||||||]PAM	139	Intergenic	1000	PLU_RS08090
NC_005126.1	4863103	4863128	+	0	CCTATGGATTTCAAGATGCATCG	CGG	|||||||||||[||||||||||||]PAM	140	Intergenic	1000	PLU_RS20580
NC_005126.1	2787906	2787931	+	0	CCTATGGATTTCAAGATGCATCG	CGG	|||||||||||[||||||||||||]PAM	142	Intergenic	1000	PLU_RS11795
NC_005126.1	4167800	4167825	-	0	CCTATGGATTTCAAGATGCATCG	CGG	|||||||||||[||||||||||||]PAM	142	Intergenic	1000	ectB
NC_005126.1	792260	792285	+	0	CCTATGGATTTCAAGATGCATCG	CGG	|||||||||||[||||||||||||]PAM	143	Intergenic	1000	tilS
NC_005126.1	4498002	4498027	-	0	CCTATGGATTTCAAGATGCATCG	CGG	|||||||||||[||||||||||||]PAM	148	Intergenic	1000	PLU_RS19010
NC_005126.1	1844645	1844670	-	0	CCTATGGATTTCAAGATGCATCG	CGG	|||||||||||[||||||||||||]PAM	149	Intergenic	1000	PLU_RS07775
NC_005126.1	3255524	3255549	-	0	CCTATGGATTTCAAGATGCATCG	CGG	|||||||||||[||||||||||||]PAM	155	Intergenic	1000	PLU_RS13600
NC_005126.1	1883793	1883818	-	0	CCTATGGATTTCAAGATGCATCG	CGG	|||||||||||[||||||||||||]PAM	156	Intergenic	1000	PLU_RS07945
NC_005126.1	315953	315978	-	0	CCTATGGATTTCAAGATGCATCG	CGG	|||||||||||[||||||||||||]PAM	165	Intergenic	1000	PLU_RS27065
NC_005126.1	3997021	3997046	-	0	CCTATGGATTTCAAGATGCATCG	CGG	|||||||||||[||||||||||||]PAM	173	Intergenic	1000	PLU_RS16745
NC_005126.1	1177126	1177151	-	0	CCTATGGATTTCAAGATGCATCG	CGG	|||||||||||[||||||||||||]PAM	174	Intergenic	1000	PLU_RS04955
NC_005126.1	4777277	4777302	-	0	CCTATGGATTTCAAGATGCATCG	CGG	|||||||||||[||||||||||||]PAM	175	Intergenic	1000	PLU_RS20240
NC_005126.1	5024948	5024973	+	0	CCTATGGATTTCAAGATGCATCG	CGG	|||||||||||[||||||||||||]PAM	183	Intergenic	1000	PLU_RS21255
NC_005126.1	271331	271356	+	0	CCTATGGATTTCAAGATGCATCG	CGG	|||||||||||[||||||||||||]PAM	184	Intergenic	1000	PLU_RS01245
NC_005126.1	117408	117433	+	0	CCTATGGATTTCAAGATGCATCG	CGG	|||||||||||[||||||||||||]PAM	196	Intergenic	1000	PLU_RS00570
NC_005126.1	1163108	1163133	-	0	CCTATGGATTTCAAGATGCATCG	CGG	|||||||||||[||||||||||||]PAM	202	Intergenic	1000	hpaA
NC_005126.1	2240155	2240180	-	0	CCTATGGATTTCAAGATGCATCG	CGG	|||||||||||[||||||||||||]PAM	203	Intergenic	1000	PLU_RS09380
NC_005126.1	1862460	1862485	+	0	CCTATGGATTTCAAGATGCATCG	CGG	|||||||||||[||||||||||||]PAM	212	Intergenic	1000	asmA
NC_005126.1	1787566	1787591	-	0	CCTATGGATTTCAAGATGCATCG	CGG	|||||||||||[||||||||||||]PAM	224	Intergenic	1000	uvrB
NC_005126.1	1950411	1950436	+	0	CCTATGGATTTCAAGATGCATCG	CGG	|||||||||||[||||||||||||]PAM	234	Intergenic	1000	PLU_RS08215
NC_005126.1	5613615	5613640	+	0	CCTATGGATTTCAAGATGCATCG	CGG	|||||||||||[||||||||||||]PAM	240	Intergenic	1000	PLU_RS24000
NC_005126.1	3806618	3806643	-	0	CCTATGGATTTCAAGATGCATCG	CGG	|||||||||||[||||||||||||]PAM	247	Intergenic	1000	PLU_RS16020
NC_005126.1	1565797	1565822	+	0	CCTATGGATTTCAAGATGCATCG	CGG	|||||||||||[||||||||||||]PAM	258	Intergenic	1000	PLU_RS06685
NC_005126.1	726023	726048	-	0	CCTATGGATTTCAAGATGCATCG	CGG	|||||||||||[||||||||||||]PAM	320	Intergenic	1000	PLU_RS03120
NC_005126.1	1161299	1161324	+	0	CCTATGGATTTCAAGATGCATCG	CGG	|||||||||||[||||||||||||]PAM	330	Intergenic	1000	PLU_RS04875
NC_005126.1	2605058	2605083	-	0	CCTATGGATTTCAAGATGCATCG	CGG	|||||||||||[||||||||||||]PAM	333	Intergenic	1000	PLU_RS11065
NC_005126.1	3956776	3956801	-	0	CCTATGGATTTCAAGATGCATCG	CGG	|||||||||||[||||||||||||]PAM	363	Intergenic	1000	PLU_RS16550
NC_005126.1	3401019	3401044	-	0	CCTATGGATTTCAAGATGCATCG	CGG	|||||||||||[||||||||||||]PAM	404	Intergenic	1000	PLU_RS14220
NC_005126.1	1099661	1099686	-	0	CCTATGGATTTCAAGATGCATCG	CGG	|||||||||||[||||||||||||]PAM	423	Intergenic	1000	PLU_RS04775
NC_005126.1	3805193	3805218	-	0	CCTATGGATTTCAAGATGCATCG	CGG	|||||||||||[||||||||||||]PAM	512	Intergenic	1000	PLU_RS16020
NC_005126.1	3864497	3864522	+	0	CCTATGGATTTCAAGATGCATCG	CGG	|||||||||||[||||||||||||]PAM	526	Intergenic	1000	tssB
NC_005126.1	5421085	5421110	-	1	CTTATGGATTTCAAGATGCATCG	CGG	|-|||||||||[||||||||||||]PAM	6	Intergenic	1000	PLU_RS22995
NC_005126.1	620933	620958	-	1	CTTATGGATTTCAAGATGCATCG	CGG	|-|||||||||[||||||||||||]PAM	47	Intergenic	1000	PLU_RS02715
NC_005126.1	4340218	4340243	+	1	CCAATGGATTTCAAGATGCATCG	CGG	||-||||||||[||||||||||||]PAM	0	Exonic	1000	PLU_RS18245
NC_005126.1	2615065	2615090	+	1	CCAATGGATTTCAAGATGCATCG	CGG	||-||||||||[||||||||||||]PAM	0	Exonic	1000	PLU_RS26675
NC_005126.1	1536053	1536078	+	1	CCAATGGATTTCAAGATGCATCG	CGG	||-||||||||[||||||||||||]PAM	0	Exonic	1000	PLU_RS26485
NC_005126.1	4108211	4108236	-	1	CCAATGGATTTCAAGATGCATCG	CGG	||-||||||||[||||||||||||]PAM	26	Intergenic	1000	PLU_RS17430
NC_005126.1	5098833	5098858	-	1	CCAATGGATTTCAAGATGCATCG	CGG	||-||||||||[||||||||||||]PAM	62	Intergenic	1000	PLU_RS21560
NC_005126.1	2820264	2820289	+	1	CCAATGGATTTCAAGATGCATCG	CGG	||-||||||||[||||||||||||]PAM	126	Intergenic	1000	PLU_RS11925
NC_005126.1	1087568	1087593	-	1	CCAATGGATTTCAAGATGCATCG	CGG	||-||||||||[||||||||||||]PAM	132	Intergenic	1000	PLU_RS04710
NC_005126.1	542325	542350	+	1	CCAATGGATTTCAAGATGCATCG	CGG	||-||||||||[||||||||||||]PAM	158	Intergenic	1000	gntR
NC_005126.1	2645039	2645064	-	1	CCAATGGATTTCAAGATGCATCG	CGG	||-||||||||[||||||||||||]PAM	206	Intergenic	1000	PLU_RS11225
NC_005126.1	3239062	3239087	+	1	CCAATGGATTTCAAGATGCATCG	CGG	||-||||||||[||||||||||||]PAM	316	Intergenic	1000	PLU_RS13535
NC_005126.1	1830920	1830945	-	1	CCAATGGATTTCAAGATGCATCG	CGG	||-||||||||[||||||||||||]PAM	335	Intergenic	1000	dkgB
NC_005126.1	1820189	1820214	-	1	CCTACGGATTTCAAGATGCATCG	CGG	||||-||||||[||||||||||||]PAM	139	Intergenic	1000	PLU_RS07675
NC_005126.1	3561426	3561451	+	1	CCTATTGATTTCAAGATGCATCG	CGG	|||||-|||||[||||||||||||]PAM	31	Intergenic	1000	PLU_RS15210
NC_005126.1	3689570	3689595	+	1	CCTATTGATTTCAAGATGCATCG	CGG	|||||-|||||[||||||||||||]PAM	98	Intergenic	1000	PLU_RS26790
NC_005126.1	2407966	2407991	-	1	CCTATTGATTTCAAGATGCATCG	CGG	|||||-|||||[||||||||||||]PAM	106	Intergenic	1000	PLU_RS10175
NC_005126.1	3011796	3011821	+	1	CCTATTGATTTCAAGATGCATCG	CGG	|||||-|||||[||||||||||||]PAM	108	Intergenic	1000	PLU_RS12710
NC_005126.1	1691220	1691245	-	1	CCTATAGATTTCAAGATGCATCG	CGG	|||||-|||||[||||||||||||]PAM	112	Intergenic	1000	PLU_RS07070
NC_005126.1	3038765	3038790	-	1	CCTATTGATTTCAAGATGCATCG	CGG	|||||-|||||[||||||||||||]PAM	133	Intergenic	1000	tyrS
NC_005126.1	1822222	1822247	+	1	CCTATAGATTTCAAGATGCATCG	CGG	|||||-|||||[||||||||||||]PAM	233	Intergenic	1000	PLU_RS07685
NC_005126.1	5000411	5000436	+	1	CCTATGAATTTCAAGATGCATCG	CGG	||||||-||||[||||||||||||]PAM	111	Intergenic	1000	PLU_RS21135
NC_005126.1	2357414	2357439	-	1	CCTATGGGTTTCAAGATGCATCG	CGG	|||||||-|||[||||||||||||]PAM	91	Intergenic	1000	PLU_RS09905
NC_005126.1	1530592	1530617	-	2	CCAATAGATTTCAAGATGCATCG	CGG	||-||-|||||[||||||||||||]PAM	370	Intergenic	1000	PLU_RS06585
NC_005126.1	1643605	1643630	+	2	CCAATAGATTTCAAGATGCATCG	CGG	||-||-|||||[||||||||||||]PAM	400	Intergenic	1000	PLU_RS06845
NC_005126.1	2259807	2259832	-	1	CCTATGGATTTCGAGATGCATCG	CGG	|||||||||||[|-||||||||||]PAM	170	Intergenic	1000	flhA
NC_005126.1	3504375	3504400	-	1	CCTATGGATTTCGAGATGCATCG	CGG	|||||||||||[|-||||||||||]PAM	244	Intergenic	1000	PLU_RS14930
NC_005126.1	3106375	3106400	+	1	CCTATGGATTTCGAGATGCATCG	CGG	|||||||||||[|-||||||||||]PAM	303	Intergenic	1000	PLU_RS13145
NC_005126.1	2438480	2438505	+	1	CCTATGGATTTCAGGATGCATCG	TGG	|||||||||||[||-|||||||||]PAM	125	Intergenic	1000	PLU_RS10285
NC_005126.1	178616	178641	+	3	CTAATGGATTTCGAGATGCATCG	CGG	|--||||||||[|-||||||||||]PAM	129	Intergenic	1000	PLU_RS00820
NC_005126.1	1782015	1782040	-	1	CCTATGGATTTCAAAATGCATCG	CGG	|||||||||||[|||-||||||||]PAM	111	Intergenic	1000	PLU_RS07525
NC_005126.1	5059315	5059340	+	2	CCAATGGATTTCAAAATGCATCG	CGG	||-||||||||[|||-||||||||]PAM	0	Exonic	1000	PLU_RS27280
NC_005126.1	5337922	5337947	-	2	CCTATGGATTGCGAGATGCATCG	CGG	||||||||||-[|-||||||||||]PAM	22	Intergenic	1000	rlmB
NC_005126.1	1870072	1870097	+	2	CCAATGGATTTCAAGTTGCATCG	CGG	||-||||||||[||||-|||||||]PAM	97	Intergenic	1000	PLU_RS07880
NC_005126.1	3382997	3383022	-	1	CCTATGGATTTCAAGAGGCATCG	CGG	|||||||||||[|||||-||||||]PAM	24	Intergenic	1000	PLU_RS14140
NC_005126.1	5306800	5306825	+	4	CTAATGGATCTCACGATGCATCG	CGG	|--||||||-|[||-|||||||||]PAM	16	Intergenic	1000	PLU_RS22450
NC_005126.1	484051	484076	-	1	CCTATGGATTTCAAGATACATCG	CGG	|||||||||||[||||||-|||||]PAM	65	Intergenic	1000	PLU_RS02220
NC_005126.1	2211049	2211074	+	2	CCTATGGATTTCGAGTTGCATCG	TGG	|||||||||||[|-||-|||||||]PAM	53	Intergenic	1000	aepX
NC_005126.1	3303040	3303065	-	1	CCTATGGATTTCAAGATGGATCG	CGG	|||||||||||[|||||||-||||]PAM	0	Exonic	1000	PLU_RS26735
NC_005126.1	5686114	5686139	-	1	CCTATGGATTTCAAGATGGATCG	CGG	|||||||||||[|||||||-||||]PAM	0	Exonic	1000	PLU_RS27325
NC_005126.1	4615295	4615320	+	1	CCTATGGATTTCAAGATGGATCG	CGG	|||||||||||[|||||||-||||]PAM	7	Intergenic	1000	PLU_RS19495
NC_005126.1	1804093	1804118	+	1	CCTATGGATTTCAAGATGGATCG	CGG	|||||||||||[|||||||-||||]PAM	17	Intergenic	1000	PLU_RS07605
NC_005126.1	323632	323657	+	1	CCTATGGATTTCAAGATGAATCG	CGG	|||||||||||[|||||||-||||]PAM	18	Intergenic	1000	PLU_RS01485
NC_005126.1	581970	581995	-	1	CCTATGGATTTCAAGATGGATCG	CGG	|||||||||||[|||||||-||||]PAM	36	Intergenic	1000	PLU_RS02590
NC_005126.1	5094295	5094320	-	1	CCTATGGATTTCAAGATGGATCG	CGG	|||||||||||[|||||||-||||]PAM	50	Intergenic	1000	PLU_RS21535
NC_005126.1	3965699	3965724	-	1	CCTATGGATTTCAAGATGGATCG	CGG	|||||||||||[|||||||-||||]PAM	61	Intergenic	1000	recO
NC_005126.1	3309370	3309395	+	1	CCTATGGATTTCAAGATGGATCG	CGG	|||||||||||[|||||||-||||]PAM	62	Intergenic	1000	PLU_RS13830
NC_005126.1	5158949	5158974	-	1	CCTATGGATTTCAAGATGGATCG	CGG	|||||||||||[|||||||-||||]PAM	63	Intergenic	1000	ubiB
NC_005126.1	1953334	1953359	+	1	CCTATGGATTTCAAGATGGATCG	CGG	|||||||||||[|||||||-||||]PAM	70	Intergenic	1000	elyC
NC_005126.1	3234091	3234116	-	1	CCTATGGATTTCAAGATGGATCG	CGG	|||||||||||[|||||||-||||]PAM	78	Intergenic	1000	dhbA
NC_005126.1	1800866	1800891	+	1	CCTATGGATTTCAAGATGGATCG	CGG	|||||||||||[|||||||-||||]PAM	111	Intergenic	1000	PLU_RS07595
NC_005126.1	2672922	2672947	+	1	CCTATGGATTTCAAGATGGATCG	CGG	|||||||||||[|||||||-||||]PAM	115	Intergenic	1000	xylA
NC_005126.1	3305803	3305828	-	1	CCTATGGATTTCAAGATGGATCG	CGG	|||||||||||[|||||||-||||]PAM	117	Intergenic	1000	pagP
NC_005126.1	4585735	4585760	-	1	CCTATGGATTTCAAGATGAATCG	CGG	|||||||||||[|||||||-||||]PAM	122	Intergenic	1000	phoB
NC_005126.1	5081050	5081075	+	1	CCTATGGATTTCAAGATGTATCG	CGG	|||||||||||[|||||||-||||]PAM	127	Intergenic	1000	uvrA
NC_005126.1	4108090	4108115	-	1	CCTATGGATTTCAAGATGGATCG	CGG	|||||||||||[|||||||-||||]PAM	127	Intergenic	1000	PLU_RS17425
NC_005126.1	3804707	3804732	-	1	CCTATGGATTTCAAGATGGATCG	CGG	|||||||||||[|||||||-||||]PAM	128	Intergenic	1000	rtxA
NC_005126.1	2746055	2746080	+	1	CCTATGGATTTCAAGATGGATCG	CGG	|||||||||||[|||||||-||||]PAM	130	Intergenic	1000	PLU_RS11595
NC_005126.1	4434113	4434138	+	1	CCTATGGATTTCAAGATGGATCG	CGG	|||||||||||[|||||||-||||]PAM	146	Intergenic	1000	sctW
NC_005126.1	2450697	2450722	+	1	CCTATGGATTTCAAGATGGATCG	CGG	|||||||||||[|||||||-||||]PAM	149	Intergenic	1000	hemA
NC_005126.1	5585785	5585810	+	1	CCTATGGATTTCAAGATGGATCG	CGG	|||||||||||[|||||||-||||]PAM	169	Intergenic	1000	PLU_RS23860
NC_005126.1	4984116	4984141	-	1	CCTATGGATTTCAAGATGGATCG	CGG	|||||||||||[|||||||-||||]PAM	198	Intergenic	1000	PLU_RS21065
NC_005126.1	5041363	5041388	-	1	CCTATGGATTTCAAGATGGATCG	CGG	|||||||||||[|||||||-||||]PAM	241	Intergenic	1000	PLU_RS21325
NC_005126.1	2417550	2417575	-	1	CCTATGGATTTCAAGATGGATCG	CGG	|||||||||||[|||||||-||||]PAM	243	Intergenic	1000	PLU_RS10215
NC_005126.1	4441579	4441604	-	1	CCTATGGATTTCAAGATGTATCG	CGG	|||||||||||[|||||||-||||]PAM	303	Intergenic	1000	PLU_RS18745
NC_005126.1	2388619	2388644	-	2	TCTATGGATTTCAAGATGGATCG	CGG	-||||||||||[|||||||-||||]PAM	205	Intergenic	1000	PLU_RS10075
NC_005126.1	2525575	2525600	+	2	CTTATGGATTTCAAGATGGATCG	CGG	|-|||||||||[|||||||-||||]PAM	36	Intergenic	1000	PLU_RS10700
NC_005126.1	3263313	3263338	+	2	CCAATGGATTTCAAGATGGATCG	CGG	||-||||||||[|||||||-||||]PAM	12	Intergenic	1000	arsC
NC_005126.1	2837699	2837724	-	2	CCAATGGATTTCAAGATGGATCG	CGG	||-||||||||[|||||||-||||]PAM	19	Intergenic	1000	PLU_RS12010
NC_005126.1	3704753	3704778	-	2	CCAATGGATTTCAAGATGGATCG	CGG	||-||||||||[|||||||-||||]PAM	59	Intergenic	1000	lsrR
NC_005126.1	146188	146213	+	2	CCAATGGATTTCAAGATGGATCG	CGG	||-||||||||[|||||||-||||]PAM	86	Intergenic	1000	PLU_RS24800
NC_005126.1	918410	918435	+	2	CCAATGGATTTCAAGATGGATCG	CGG	||-||||||||[|||||||-||||]PAM	107	Intergenic	1000	PLU_RS03975
NC_005126.1	1920213	1920238	-	2	CCAATGGATTTCAAGATGGATCG	CGG	||-||||||||[|||||||-||||]PAM	596	Intergenic	1000	PLU_RS27140
NC_005126.1	5666955	5666980	-	2	CCTGTGGATTTCAAGATGGATCG	CGG	|||-|||||||[|||||||-||||]PAM	123	Intergenic	1000	PLU_RS24245
NC_005126.1	3233966	3233991	-	2	CCTATAGATTTCAAGATGGATCG	CGG	|||||-|||||[|||||||-||||]PAM	111	Intergenic	1000	PLU_RS13515
NC_005126.1	2557765	2557790	+	2	CCTATTGATTTCAAGATGTATCG	CGG	|||||-|||||[|||||||-||||]PAM	208	Intergenic	1000	PLU_RS10845
NC_005126.1	3737208	3737233	-	1	CCTATGGATTTCAAGATGCTTCG	CGG	|||||||||||[||||||||-|||]PAM	0	Exonic	1000	PLU_RS26800
NC_005126.1	2459306	2459331	+	1	CCTATGGATTTCAAGATGCTTCG	CGG	|||||||||||[||||||||-|||]PAM	128	Intergenic	1000	PLU_RS10365
NC_005126.1	3500895	3500920	-	1	CCTATGGATTTCAAGATGCGTCG	CGG	|||||||||||[||||||||-|||]PAM	357	Intergenic	1000	PLU_RS14920
NC_005126.1	1641117	1641142	+	1	CCTATGGATTTCAAGATGCTTCG	CGG	|||||||||||[||||||||-|||]PAM	713	Intergenic	1000	PLU_RS06830
NC_005126.1	775664	775689	+	2	CTTATGGATTTCAAGATGCTTCG	CGG	|-|||||||||[||||||||-|||]PAM	22	Intergenic	1000	frr
NC_005126.1	2862621	2862646	-	2	CCTATTGATTTCAAGATGCTTCG	CGG	|||||-|||||[||||||||-|||]PAM	40	Intergenic	1000	sohB
NC_005126.1	4115101	4115126	+	2	CCTATGGATTTCGAGATGGATCG	CGG	|||||||||||[|-|||||-||||]PAM	283	Intergenic	1000	PLU_RS17450
NC_005126.1	2503055	2503080	-	1	CCTATGGATTTCAAGATGCACCG	CGG	|||||||||||[|||||||||-||]PAM	169	Intergenic	1000	pyk
NC_005126.1	3284422	3284447	-	2	CCTATGGATTTCGAGATGCTTCG	CGG	|||||||||||[|-||||||-|||]PAM	58	Intergenic	1000	PLU_RS13745
NC_005126.1	3036728	3036753	-	1	CCTATGGATTTCAAGATGCATTG	CGG	|||||||||||[||||||||||-|]PAM	178	Intergenic	1000	PLU_RS12835
NC_005126.1	3999549	3999574	+	1	CCTATGGATTTCAAGATGCATTG	CGG	|||||||||||[||||||||||-|]PAM	352	Intergenic	1000	ung
NC_005126.1	2409599	2409624	+	2	CCAATGGATTTCAAGATGCATTG	CGG	||-||||||||[||||||||||-|]PAM	111	Intergenic	1000	PLU_RS10185
NC_005126.1	920093	920118	-	2	CCCATGGATTTCAAGATGCATAG	CGG	||-||||||||[||||||||||-|]PAM	211	Intergenic	1000	PLU_RS03975
NC_005126.1	3769938	3769963	+	3	CCTACAGATTTCAAGATGCATTG	CGG	||||--|||||[||||||||||-|]PAM	82	Intergenic	1000	fadL
NC_005126.1	2626001	2626026	-	4	CCAATAGATTTCAAGATAGATCG	CGG	||-||-|||||[||||||--||||]PAM	64	Intergenic	1000	PLU_RS11155
NC_005126.1	2097098	2097123	+	1	CCTATGGATTTCAAGATGCATCA	CGG	|||||||||||[|||||||||||-]PAM	66	Intergenic	1000	pepN
NC_005126.1	2355863	2355888	-	2	CCTATTGATTTCAAGATGCATCA	CGG	|||||-|||||[|||||||||||-]PAM	0	Exonic	1000	PLU_RS26615
NC_005126.1	5186166	5186191	+	2	CCTATGGATTTCAAGATGGACCG	CGG	|||||||||||[|||||||-|-||]PAM	64	Intergenic	1000	PLU_RS21915
NC_005126.1	4855076	4855101	-	3	CCTATTGATTTAAAGATGCATCA	CGG	|||||-|||||[-||||||||||-]PAM	0	Exonic	1000	PLU_RS20535
NC_005126.1	3486654	3486679	-	2	CCTATGGATTTCAAGATGTATTG	CGG	|||||||||||[|||||||-||-|]PAM	76	Intergenic	1000	PLU_RS14835
NC_005126.1	4421965	4421990	+	2	CCTATGGATTTCAAGATGGATCA	CGG	|||||||||||[|||||||-|||-]PAM	108	Intergenic	1000	PLU_RS18625
NC_005126.1	1188718	1188743	+	3	CCAATGGATTTCAAGATGGATCA	CGG	||-||||||||[|||||||-|||-]PAM	20	Intergenic	1000	PLU_RS04995
NC_005126.1	575968	575993	-	2	CCTATGGATTTCAAGATGCATTA	CGG	|||||||||||[||||||||||--]PAM	77	Intergenic	1000	deoC
T5	ATGGATTTCAAGATGCATCGCGGCGG	97
Oligo adding fwd	TAggATGGATTTCAAGATGCATCGCGG
Oligo adding rev	AAACCCGCGATGCATCTTGAAATCCAT
Oligo substituting fwd	TAggGGATTTCAAGATGCATCGCGG
Oligo substituting rev	AAACCCGCGATGCATCTTGAAATCC
Chromosome	start	end	strand	MM	target_seq	PAM	alignment	distance	position	gene name	gene id
NC_005126.1	1536056	1536081	+	0	ATGGATTTCAAGATGCATCGCGG	CGG	|||||||||||[||||||||||||]PAM	0	Exonic	1000	PLU_RS26485
NC_005126.1	835870	835895	+	0	ATGGATTTCAAGATGCATCGCGG	CGG	|||||||||||[||||||||||||]PAM	0	Exonic	1000	PLU_RS26380
NC_005126.1	5402294	5402319	+	0	ATGGATTTCAAGATGCATCGCGG	CGG	|||||||||||[||||||||||||]PAM	0	Exonic	1000	PLU_RS22895
NC_005126.1	4340221	4340246	+	0	ATGGATTTCAAGATGCATCGCGG	CGG	|||||||||||[||||||||||||]PAM	0	Exonic	1000	PLU_RS18245
NC_005126.1	5115727	5115752	+	0	ATGGATTTCAAGATGCATCGCGG	CGG	|||||||||||[||||||||||||]PAM	0	Exonic	1000	PLU_RS26985
NC_005126.1	2615068	2615093	+	0	ATGGATTTCAAGATGCATCGCGG	CGG	|||||||||||[||||||||||||]PAM	0	Exonic	1000	PLU_RS26675
NC_005126.1	1940790	1940815	+	0	ATGGATTTCAAGATGCATCGCGG	CGG	|||||||||||[||||||||||||]PAM	7	Intergenic	1000	PLU_RS26560
NC_005126.1	5403082	5403107	-	0	ATGGATTTCAAGATGCATCGCGG	CGG	|||||||||||[||||||||||||]PAM	9	Intergenic	1000	corA
NC_005126.1	5421082	5421107	-	0	ATGGATTTCAAGATGCATCGCGG	CGG	|||||||||||[||||||||||||]PAM	9	Intergenic	1000	PLU_RS22995
NC_005126.1	3016741	3016766	+	0	ATGGATTTCAAGATGCATCGCGG	CGG	|||||||||||[||||||||||||]PAM	12	Intergenic	1000	PLU_RS26065
NC_005126.1	768300	768325	-	0	ATGGATTTCAAGATGCATCGCGG	CGG	|||||||||||[||||||||||||]PAM	16	Intergenic	1000	glnD
NC_005126.1	3678486	3678511	-	0	ATGGATTTCAAGATGCATCGCGG	CGG	|||||||||||[||||||||||||]PAM	17	Intergenic	1000	PLU_RS15575
NC_005126.1	5019407	5019432	-	0	ATGGATTTCAAGATGCATCGCGG	CGG	|||||||||||[||||||||||||]PAM	27	Intergenic	1000	PLU_RS21220
NC_005126.1	4108208	4108233	-	0	ATGGATTTCAAGATGCATCGCGG	CGG	|||||||||||[||||||||||||]PAM	29	Intergenic	1000	PLU_RS17430
NC_005126.1	5641814	5641839	+	0	ATGGATTTCAAGATGCATCGCGG	CGG	|||||||||||[||||||||||||]PAM	31	Intergenic	1000	dut
NC_005126.1	1835173	1835198	-	0	ATGGATTTCAAGATGCATCGCGG	CGG	|||||||||||[||||||||||||]PAM	31	Intergenic	1000	dps
NC_005126.1	170838	170863	-	0	ATGGATTTCAAGATGCATCGCGG	CGG	|||||||||||[||||||||||||]PAM	42	Intergenic	1000	PLU_RS00800
NC_005126.1	1879549	1879574	-	0	ATGGATTTCAAGATGCATCGCGG	CGG	|||||||||||[||||||||||||]PAM	47	Intergenic	1000	PLU_RS07930
NC_005126.1	3745387	3745412	+	0	ATGGATTTCAAGATGCATCGCGG	CGG	|||||||||||[||||||||||||]PAM	48	Intergenic	1000	PLU_RS15840
NC_005126.1	620930	620955	-	0	ATGGATTTCAAGATGCATCGCGG	CGG	|||||||||||[||||||||||||]PAM	50	Intergenic	1000	PLU_RS02715
NC_005126.1	2401649	2401674	+	0	ATGGATTTCAAGATGCATCGCGG	CGG	|||||||||||[||||||||||||]PAM	56	Intergenic	1000	PLU_RS10150
NC_005126.1	976282	976307	-	0	ATGGATTTCAAGATGCATCGCGG	CGG	|||||||||||[||||||||||||]PAM	57	Intergenic	1000	cueO
NC_005126.1	905101	905126	-	0	ATGGATTTCAAGATGCATCGCGG	CGG	|||||||||||[||||||||||||]PAM	60	Intergenic	1000	PLU_RS03910
NC_005126.1	2221529	2221554	-	0	ATGGATTTCAAGATGCATCGCGG	CGG	|||||||||||[||||||||||||]PAM	63	Intergenic	1000	PLU_RS09360
NC_005126.1	5098830	5098855	-	0	ATGGATTTCAAGATGCATCGCGG	CGG	|||||||||||[||||||||||||]PAM	65	Intergenic	1000	PLU_RS21560
NC_005126.1	1054730	1054755	-	0	ATGGATTTCAAGATGCATCGCGG	CGG	|||||||||||[||||||||||||]PAM	70	Intergenic	1000	PLU_RS04560
NC_005126.1	930464	930489	+	0	ATGGATTTCAAGATGCATCGCGG	CGG	|||||||||||[||||||||||||]PAM	82	Intergenic	1000	PLU_RS04010
NC_005126.1	5115483	5115508	+	0	ATGGATTTCAAGATGCATCGCGG	CGG	|||||||||||[||||||||||||]PAM	82	Intergenic	1000	PLU_RS26985
NC_005126.1	4114878	4114903	+	0	ATGGATTTCAAGATGCATCGCGG	CGG	|||||||||||[||||||||||||]PAM	82	Intergenic	1000	PLU_RS17445
NC_005126.1	3276817	3276842	+	0	ATGGATTTCAAGATGCATCGCGG	CGG	|||||||||||[||||||||||||]PAM	87	Intergenic	1000	PLU_RS26730
NC_005126.1	1040704	1040729	+	0	ATGGATTTCAAGATGCATCGCGG	CGG	|||||||||||[||||||||||||]PAM	87	Intergenic	1000	btuF
NC_005126.1	4616319	4616344	+	0	ATGGATTTCAAGATGCATCGCGG	CGG	|||||||||||[||||||||||||]PAM	96	Intergenic	1000	PLU_RS19505
NC_005126.1	5322936	5322961	-	0	ATGGATTTCAAGATGCATCGCGG	CGG	|||||||||||[||||||||||||]PAM	98	Intergenic	1000	PLU_RS27020
NC_005126.1	5610378	5610403	-	0	ATGGATTTCAAGATGCATCGCGG	CGG	|||||||||||[||||||||||||]PAM	98	Intergenic	1000	PLU_RS23980
NC_005126.1	5618545	5618570	+	0	ATGGATTTCAAGATGCATCGCGG	CGG	|||||||||||[||||||||||||]PAM	100	Intergenic	1000	PLU_RS24020
NC_005126.1	3764315	3764340	-	0	ATGGATTTCAAGATGCATCGCGG	CGG	|||||||||||[||||||||||||]PAM	101	Intergenic	1000	fadJ
NC_005126.1	3484149	3484174	-	0	ATGGATTTCAAGATGCATCGCGG	CGG	|||||||||||[||||||||||||]PAM	102	Intergenic	1000	cobT
NC_005126.1	5533017	5533042	+	0	ATGGATTTCAAGATGCATCGCGG	CGG	|||||||||||[||||||||||||]PAM	107	Intergenic	1000	PLU_RS25840
NC_005126.1	4721941	4721966	-	0	ATGGATTTCAAGATGCATCGCGG	CGG	|||||||||||[||||||||||||]PAM	109	Intergenic	1000	PLU_RS19955
NC_005126.1	4706679	4706704	+	0	ATGGATTTCAAGATGCATCGCGG	CGG	|||||||||||[||||||||||||]PAM	114	Intergenic	1000	PLU_RS19900
NC_005126.1	2820267	2820292	+	0	ATGGATTTCAAGATGCATCGCGG	CGG	|||||||||||[||||||||||||]PAM	123	Intergenic	1000	PLU_RS11925
NC_005126.1	3470569	3470594	+	0	ATGGATTTCAAGATGCATCGCGG	CGG	|||||||||||[||||||||||||]PAM	125	Intergenic	1000	PLU_RS14740
NC_005126.1	434541	434566	-	0	ATGGATTTCAAGATGCATCGCGG	CGG	|||||||||||[||||||||||||]PAM	125	Intergenic	1000	PLU_RS01965
NC_005126.1	1087565	1087590	-	0	ATGGATTTCAAGATGCATCGCGG	CGG	|||||||||||[||||||||||||]PAM	129	Intergenic	1000	PLU_RS04710
NC_005126.1	1458436	1458461	+	0	ATGGATTTCAAGATGCATCGCGG	CGG	|||||||||||[||||||||||||]PAM	135	Intergenic	1000	PLU_RS06255
NC_005126.1	1919339	1919364	-	0	ATGGATTTCAAGATGCATCGCGG	CGG	|||||||||||[||||||||||||]PAM	136	Intergenic	1000	PLU_RS08090
NC_005126.1	4863106	4863131	+	0	ATGGATTTCAAGATGCATCGCGG	CGG	|||||||||||[||||||||||||]PAM	137	Intergenic	1000	PLU_RS20580
NC_005126.1	2787909	2787934	+	0	ATGGATTTCAAGATGCATCGCGG	CGG	|||||||||||[||||||||||||]PAM	139	Intergenic	1000	PLU_RS11795
NC_005126.1	2667502	2667527	-	0	ATGGATTTCAAGATGCATCGCGG	CGG	|||||||||||[||||||||||||]PAM	139	Intergenic	1000	PLU_RS11330
NC_005126.1	4167797	4167822	-	0	ATGGATTTCAAGATGCATCGCGG	CGG	|||||||||||[||||||||||||]PAM	139	Intergenic	1000	ectB
NC_005126.1	792263	792288	+	0	ATGGATTTCAAGATGCATCGCGG	CGG	|||||||||||[||||||||||||]PAM	140	Intergenic	1000	tilS
NC_005126.1	1844642	1844667	-	0	ATGGATTTCAAGATGCATCGCGG	CGG	|||||||||||[||||||||||||]PAM	146	Intergenic	1000	PLU_RS07775
NC_005126.1	4497999	4498024	-	0	ATGGATTTCAAGATGCATCGCGG	CGG	|||||||||||[||||||||||||]PAM	151	Intergenic	1000	PLU_RS19010
NC_005126.1	3255521	3255546	-	0	ATGGATTTCAAGATGCATCGCGG	CGG	|||||||||||[||||||||||||]PAM	152	Intergenic	1000	PLU_RS13600
NC_005126.1	542328	542353	+	0	ATGGATTTCAAGATGCATCGCGG	CGG	|||||||||||[||||||||||||]PAM	155	Intergenic	1000	gntR
NC_005126.1	1883790	1883815	-	0	ATGGATTTCAAGATGCATCGCGG	CGG	|||||||||||[||||||||||||]PAM	159	Intergenic	1000	PLU_RS07945
NC_005126.1	315950	315975	-	0	ATGGATTTCAAGATGCATCGCGG	CGG	|||||||||||[||||||||||||]PAM	168	Intergenic	1000	PLU_RS27065
NC_005126.1	3997018	3997043	-	0	ATGGATTTCAAGATGCATCGCGG	CGG	|||||||||||[||||||||||||]PAM	170	Intergenic	1000	PLU_RS16745
NC_005126.1	1177123	1177148	-	0	ATGGATTTCAAGATGCATCGCGG	CGG	|||||||||||[||||||||||||]PAM	171	Intergenic	1000	PLU_RS04955
NC_005126.1	4777274	4777299	-	0	ATGGATTTCAAGATGCATCGCGG	CGG	|||||||||||[||||||||||||]PAM	178	Intergenic	1000	PLU_RS20240
NC_005126.1	5024951	5024976	+	0	ATGGATTTCAAGATGCATCGCGG	CGG	|||||||||||[||||||||||||]PAM	180	Intergenic	1000	PLU_RS21255
NC_005126.1	271334	271359	+	0	ATGGATTTCAAGATGCATCGCGG	CGG	|||||||||||[||||||||||||]PAM	181	Intergenic	1000	PLU_RS01245
NC_005126.1	117411	117436	+	0	ATGGATTTCAAGATGCATCGCGG	CGG	|||||||||||[||||||||||||]PAM	193	Intergenic	1000	PLU_RS00570
NC_005126.1	2240152	2240177	-	0	ATGGATTTCAAGATGCATCGCGG	CGG	|||||||||||[||||||||||||]PAM	200	Intergenic	1000	PLU_RS09380
NC_005126.1	2645036	2645061	-	0	ATGGATTTCAAGATGCATCGCGG	CGG	|||||||||||[||||||||||||]PAM	203	Intergenic	1000	PLU_RS11225
NC_005126.1	1163105	1163130	-	0	ATGGATTTCAAGATGCATCGCGG	CGG	|||||||||||[||||||||||||]PAM	205	Intergenic	1000	hpaA
NC_005126.1	1862463	1862488	+	0	ATGGATTTCAAGATGCATCGCGG	CGG	|||||||||||[||||||||||||]PAM	215	Intergenic	1000	asmA
NC_005126.1	1787563	1787588	-	0	ATGGATTTCAAGATGCATCGCGG	CGG	|||||||||||[||||||||||||]PAM	221	Intergenic	1000	uvrB
NC_005126.1	1950414	1950439	+	0	ATGGATTTCAAGATGCATCGCGG	CGG	|||||||||||[||||||||||||]PAM	231	Intergenic	1000	PLU_RS08215
NC_005126.1	5613618	5613643	+	0	ATGGATTTCAAGATGCATCGCGG	CGG	|||||||||||[||||||||||||]PAM	243	Intergenic	1000	PLU_RS24000
NC_005126.1	3806615	3806640	-	0	ATGGATTTCAAGATGCATCGCGG	CGG	|||||||||||[||||||||||||]PAM	244	Intergenic	1000	PLU_RS16020
NC_005126.1	1565800	1565825	+	0	ATGGATTTCAAGATGCATCGCGG	CGG	|||||||||||[||||||||||||]PAM	261	Intergenic	1000	PLU_RS06685
NC_005126.1	3239065	3239090	+	0	ATGGATTTCAAGATGCATCGCGG	CGG	|||||||||||[||||||||||||]PAM	319	Intergenic	1000	PLU_RS13535
NC_005126.1	726020	726045	-	0	ATGGATTTCAAGATGCATCGCGG	CGG	|||||||||||[||||||||||||]PAM	323	Intergenic	1000	PLU_RS03120
NC_005126.1	1161302	1161327	+	0	ATGGATTTCAAGATGCATCGCGG	CGG	|||||||||||[||||||||||||]PAM	327	Intergenic	1000	PLU_RS04875
NC_005126.1	1830917	1830942	-	0	ATGGATTTCAAGATGCATCGCGG	CGG	|||||||||||[||||||||||||]PAM	332	Intergenic	1000	dkgB
NC_005126.1	2605055	2605080	-	0	ATGGATTTCAAGATGCATCGCGG	CGG	|||||||||||[||||||||||||]PAM	336	Intergenic	1000	PLU_RS11065
NC_005126.1	3956773	3956798	-	0	ATGGATTTCAAGATGCATCGCGG	CGG	|||||||||||[||||||||||||]PAM	366	Intergenic	1000	PLU_RS16550
NC_005126.1	3401016	3401041	-	0	ATGGATTTCAAGATGCATCGCGG	CGG	|||||||||||[||||||||||||]PAM	407	Intergenic	1000	PLU_RS14220
NC_005126.1	1099658	1099683	-	0	ATGGATTTCAAGATGCATCGCGG	CGG	|||||||||||[||||||||||||]PAM	420	Intergenic	1000	PLU_RS04775
NC_005126.1	3805190	3805215	-	0	ATGGATTTCAAGATGCATCGCGG	CGG	|||||||||||[||||||||||||]PAM	515	Intergenic	1000	PLU_RS16020
NC_005126.1	3864500	3864525	+	0	ATGGATTTCAAGATGCATCGCGG	CGG	|||||||||||[||||||||||||]PAM	529	Intergenic	1000	tssB
NC_005126.1	1820186	1820211	-	1	ACGGATTTCAAGATGCATCGCGG	CGG	|-|||||||||[||||||||||||]PAM	136	Intergenic	1000	PLU_RS07675
NC_005126.1	3561429	3561454	+	1	ATTGATTTCAAGATGCATCGCGG	CGG	||-||||||||[||||||||||||]PAM	34	Intergenic	1000	PLU_RS15210
NC_005126.1	3689573	3689598	+	1	ATTGATTTCAAGATGCATCGCGG	CGG	||-||||||||[||||||||||||]PAM	95	Intergenic	1000	PLU_RS26790
NC_005126.1	2407963	2407988	-	1	ATTGATTTCAAGATGCATCGCGG	CGG	||-||||||||[||||||||||||]PAM	103	Intergenic	1000	PLU_RS10175
NC_005126.1	3011799	3011824	+	1	ATTGATTTCAAGATGCATCGCGG	CGG	||-||||||||[||||||||||||]PAM	105	Intergenic	1000	PLU_RS12710
NC_005126.1	1691217	1691242	-	1	ATAGATTTCAAGATGCATCGCGG	CGG	||-||||||||[||||||||||||]PAM	109	Intergenic	1000	PLU_RS07070
NC_005126.1	3038762	3038787	-	1	ATTGATTTCAAGATGCATCGCGG	CGG	||-||||||||[||||||||||||]PAM	136	Intergenic	1000	tyrS
NC_005126.1	1822225	1822250	+	1	ATAGATTTCAAGATGCATCGCGG	CGG	||-||||||||[||||||||||||]PAM	230	Intergenic	1000	PLU_RS07685
NC_005126.1	1530589	1530614	-	1	ATAGATTTCAAGATGCATCGCGG	CGG	||-||||||||[||||||||||||]PAM	367	Intergenic	1000	PLU_RS06585
NC_005126.1	1643608	1643633	+	1	ATAGATTTCAAGATGCATCGCGG	CGG	||-||||||||[||||||||||||]PAM	397	Intergenic	1000	PLU_RS06845
NC_005126.1	5000414	5000439	+	1	ATGAATTTCAAGATGCATCGCGG	CGG	|||-|||||||[||||||||||||]PAM	108	Intergenic	1000	PLU_RS21135
NC_005126.1	2357411	2357436	-	1	ATGGGTTTCAAGATGCATCGCGG	CGG	||||-||||||[||||||||||||]PAM	88	Intergenic	1000	PLU_RS09905
NC_005126.1	178619	178644	+	1	ATGGATTTCGAGATGCATCGCGG	CGG	|||||||||-|[||||||||||||]PAM	126	Intergenic	1000	PLU_RS00820
NC_005126.1	2259804	2259829	-	1	ATGGATTTCGAGATGCATCGCGG	CGG	|||||||||-|[||||||||||||]PAM	167	Intergenic	1000	flhA
NC_005126.1	3504372	3504397	-	1	ATGGATTTCGAGATGCATCGCGG	CGG	|||||||||-|[||||||||||||]PAM	247	Intergenic	1000	PLU_RS14930
NC_005126.1	3106378	3106403	+	1	ATGGATTTCGAGATGCATCGCGG	CGG	|||||||||-|[||||||||||||]PAM	306	Intergenic	1000	PLU_RS13145
NC_005126.1	5059318	5059343	+	1	ATGGATTTCAAAATGCATCGCGG	CGG	|||||||||||[-|||||||||||]PAM	0	Exonic	1000	PLU_RS27280
NC_005126.1	1782012	1782037	-	1	ATGGATTTCAAAATGCATCGCGG	CGG	|||||||||||[-|||||||||||]PAM	114	Intergenic	1000	PLU_RS07525
NC_005126.1	5337919	5337944	-	2	ATGGATTGCGAGATGCATCGCGG	CGG	|||||||-|-|[||||||||||||]PAM	25	Intergenic	1000	rlmB
NC_005126.1	1870075	1870100	+	1	ATGGATTTCAAGTTGCATCGCGG	CGG	|||||||||||[|-||||||||||]PAM	94	Intergenic	1000	PLU_RS07880
NC_005126.1	3382994	3383019	-	1	ATGGATTTCAAGAGGCATCGCGG	CGG	|||||||||||[||-|||||||||]PAM	27	Intergenic	1000	PLU_RS14140
NC_005126.1	493078	493103	+	5	TTACATATAAAGATGCATCGCGG	CGG	-|--||-|-||[||||||||||||]PAM	265	Intergenic	1000	PLU_RS02245
NC_005126.1	484048	484073	-	1	ATGGATTTCAAGATACATCGCGG	CGG	|||||||||||[|||-||||||||]PAM	68	Intergenic	1000	PLU_RS02220
NC_005126.1	3303037	3303062	-	1	ATGGATTTCAAGATGGATCGCGG	CGG	|||||||||||[||||-|||||||]PAM	0	Exonic	1000	PLU_RS26735
NC_005126.1	5686111	5686136	-	1	ATGGATTTCAAGATGGATCGCGG	CGG	|||||||||||[||||-|||||||]PAM	0	Exonic	1000	PLU_RS27325
NC_005126.1	4615298	4615323	+	1	ATGGATTTCAAGATGGATCGCGG	CGG	|||||||||||[||||-|||||||]PAM	10	Intergenic	1000	PLU_RS19495
NC_005126.1	3263316	3263341	+	1	ATGGATTTCAAGATGGATCGCGG	CGG	|||||||||||[||||-|||||||]PAM	15	Intergenic	1000	arsC
NC_005126.1	1804096	1804121	+	1	ATGGATTTCAAGATGGATCGCGG	CGG	|||||||||||[||||-|||||||]PAM	20	Intergenic	1000	PLU_RS07605
NC_005126.1	323635	323660	+	1	ATGGATTTCAAGATGAATCGCGG	CGG	|||||||||||[||||-|||||||]PAM	21	Intergenic	1000	PLU_RS01485
NC_005126.1	2837696	2837721	-	1	ATGGATTTCAAGATGGATCGCGG	CGG	|||||||||||[||||-|||||||]PAM	22	Intergenic	1000	PLU_RS12010
NC_005126.1	2525578	2525603	+	1	ATGGATTTCAAGATGGATCGCGG	CGG	|||||||||||[||||-|||||||]PAM	39	Intergenic	1000	PLU_RS10700
NC_005126.1	581967	581992	-	1	ATGGATTTCAAGATGGATCGCGG	CGG	|||||||||||[||||-|||||||]PAM	39	Intergenic	1000	PLU_RS02590
NC_005126.1	5094292	5094317	-	1	ATGGATTTCAAGATGGATCGCGG	CGG	|||||||||||[||||-|||||||]PAM	53	Intergenic	1000	PLU_RS21535
NC_005126.1	3704750	3704775	-	1	ATGGATTTCAAGATGGATCGCGG	CGG	|||||||||||[||||-|||||||]PAM	62	Intergenic	1000	lsrR
NC_005126.1	3965696	3965721	-	1	ATGGATTTCAAGATGGATCGCGG	CGG	|||||||||||[||||-|||||||]PAM	64	Intergenic	1000	recO
NC_005126.1	3309373	3309398	+	1	ATGGATTTCAAGATGGATCGCGG	CGG	|||||||||||[||||-|||||||]PAM	65	Intergenic	1000	PLU_RS13830
NC_005126.1	5158946	5158971	-	1	ATGGATTTCAAGATGGATCGCGG	CGG	|||||||||||[||||-|||||||]PAM	66	Intergenic	1000	ubiB
NC_005126.1	1953337	1953362	+	1	ATGGATTTCAAGATGGATCGCGG	CGG	|||||||||||[||||-|||||||]PAM	73	Intergenic	1000	elyC
NC_005126.1	3234088	3234113	-	1	ATGGATTTCAAGATGGATCGCGG	CGG	|||||||||||[||||-|||||||]PAM	81	Intergenic	1000	dhbA
NC_005126.1	146191	146216	+	1	ATGGATTTCAAGATGGATCGCGG	CGG	|||||||||||[||||-|||||||]PAM	89	Intergenic	1000	PLU_RS24800
NC_005126.1	918413	918438	+	1	ATGGATTTCAAGATGGATCGCGG	CGG	|||||||||||[||||-|||||||]PAM	104	Intergenic	1000	PLU_RS03975
NC_005126.1	2672925	2672950	+	1	ATGGATTTCAAGATGGATCGCGG	CGG	|||||||||||[||||-|||||||]PAM	112	Intergenic	1000	xylA
NC_005126.1	1800869	1800894	+	1	ATGGATTTCAAGATGGATCGCGG	CGG	|||||||||||[||||-|||||||]PAM	114	Intergenic	1000	PLU_RS07595
NC_005126.1	3305800	3305825	-	1	ATGGATTTCAAGATGGATCGCGG	CGG	|||||||||||[||||-|||||||]PAM	114	Intergenic	1000	pagP
NC_005126.1	4585732	4585757	-	1	ATGGATTTCAAGATGAATCGCGG	CGG	|||||||||||[||||-|||||||]PAM	119	Intergenic	1000	phoB
NC_005126.1	5081053	5081078	+	1	ATGGATTTCAAGATGTATCGCGG	CGG	|||||||||||[||||-|||||||]PAM	124	Intergenic	1000	uvrA
NC_005126.1	4108087	4108112	-	1	ATGGATTTCAAGATGGATCGCGG	CGG	|||||||||||[||||-|||||||]PAM	124	Intergenic	1000	PLU_RS17425
NC_005126.1	3804704	3804729	-	1	ATGGATTTCAAGATGGATCGCGG	CGG	|||||||||||[||||-|||||||]PAM	125	Intergenic	1000	rtxA
NC_005126.1	2746058	2746083	+	1	ATGGATTTCAAGATGGATCGCGG	CGG	|||||||||||[||||-|||||||]PAM	127	Intergenic	1000	PLU_RS11595
NC_005126.1	2450700	2450725	+	1	ATGGATTTCAAGATGGATCGCGG	CGG	|||||||||||[||||-|||||||]PAM	146	Intergenic	1000	hemA
NC_005126.1	4434116	4434141	+	1	ATGGATTTCAAGATGGATCGCGG	CGG	|||||||||||[||||-|||||||]PAM	149	Intergenic	1000	sctW
NC_005126.1	5585788	5585813	+	1	ATGGATTTCAAGATGGATCGCGG	CGG	|||||||||||[||||-|||||||]PAM	172	Intergenic	1000	PLU_RS23860
NC_005126.1	4984113	4984138	-	1	ATGGATTTCAAGATGGATCGCGG	CGG	|||||||||||[||||-|||||||]PAM	201	Intergenic	1000	PLU_RS21065
NC_005126.1	2388616	2388641	-	1	ATGGATTTCAAGATGGATCGCGG	CGG	|||||||||||[||||-|||||||]PAM	208	Intergenic	1000	PLU_RS10075
NC_005126.1	5041360	5041385	-	1	ATGGATTTCAAGATGGATCGCGG	CGG	|||||||||||[||||-|||||||]PAM	238	Intergenic	1000	PLU_RS21325
NC_005126.1	2417547	2417572	-	1	ATGGATTTCAAGATGGATCGCGG	CGG	|||||||||||[||||-|||||||]PAM	240	Intergenic	1000	PLU_RS10215
NC_005126.1	4441576	4441601	-	1	ATGGATTTCAAGATGTATCGCGG	CGG	|||||||||||[||||-|||||||]PAM	306	Intergenic	1000	PLU_RS18745
NC_005126.1	1920210	1920235	-	1	ATGGATTTCAAGATGGATCGCGG	CGG	|||||||||||[||||-|||||||]PAM	599	Intergenic	1000	PLU_RS27140
NC_005126.1	5666952	5666977	-	2	GTGGATTTCAAGATGGATCGCGG	CGG	-||||||||||[||||-|||||||]PAM	120	Intergenic	1000	PLU_RS24245
NC_005126.1	3233963	3233988	-	2	ATAGATTTCAAGATGGATCGCGG	CGG	||-||||||||[||||-|||||||]PAM	108	Intergenic	1000	PLU_RS13515
NC_005126.1	2557768	2557793	+	2	ATTGATTTCAAGATGTATCGCGG	CGG	||-||||||||[||||-|||||||]PAM	205	Intergenic	1000	PLU_RS10845
NC_005126.1	3737205	3737230	-	1	ATGGATTTCAAGATGCTTCGCGG	CGG	|||||||||||[|||||-||||||]PAM	0	Exonic	1000	PLU_RS26800
NC_005126.1	775667	775692	+	1	ATGGATTTCAAGATGCTTCGCGG	CGG	|||||||||||[|||||-||||||]PAM	25	Intergenic	1000	frr
NC_005126.1	3500892	3500917	-	1	ATGGATTTCAAGATGCGTCGCGG	CGG	|||||||||||[|||||-||||||]PAM	360	Intergenic	1000	PLU_RS14920
NC_005126.1	1641120	1641145	+	1	ATGGATTTCAAGATGCTTCGCGG	CGG	|||||||||||[|||||-||||||]PAM	716	Intergenic	1000	PLU_RS06830
NC_005126.1	2862618	2862643	-	2	ATTGATTTCAAGATGCTTCGCGG	CGG	||-||||||||[|||||-||||||]PAM	43	Intergenic	1000	sohB
NC_005126.1	4115104	4115129	+	2	ATGGATTTCGAGATGGATCGCGG	CGG	|||||||||-|[||||-|||||||]PAM	280	Intergenic	1000	PLU_RS17450
NC_005126.1	2503052	2503077	-	1	ATGGATTTCAAGATGCACCGCGG	CGG	|||||||||||[||||||-|||||]PAM	166	Intergenic	1000	pyk
NC_005126.1	3284419	3284444	-	2	ATGGATTTCGAGATGCTTCGCGG	CGG	|||||||||-|[|||||-||||||]PAM	61	Intergenic	1000	PLU_RS13745
NC_005126.1	3538789	3538814	-	4	TGGGATTTCAAGGTGGATCGCGG	CGG	--|||||||||[|-||-|||||||]PAM	234	Intergenic	1000	PLU_RS27210
NC_005126.1	2409602	2409627	+	1	ATGGATTTCAAGATGCATTGCGG	CGG	|||||||||||[|||||||-||||]PAM	108	Intergenic	1000	PLU_RS10185
NC_005126.1	3036725	3036750	-	1	ATGGATTTCAAGATGCATTGCGG	CGG	|||||||||||[|||||||-||||]PAM	175	Intergenic	1000	PLU_RS12835
NC_005126.1	920090	920115	-	1	ATGGATTTCAAGATGCATAGCGG	CGG	|||||||||||[|||||||-||||]PAM	208	Intergenic	1000	PLU_RS03975
NC_005126.1	3999552	3999577	+	1	ATGGATTTCAAGATGCATTGCGG	CGG	|||||||||||[|||||||-||||]PAM	349	Intergenic	1000	ung
NC_005126.1	3769941	3769966	+	3	ACAGATTTCAAGATGCATTGCGG	CGG	|--||||||||[|||||||-||||]PAM	85	Intergenic	1000	fadL
NC_005126.1	2625998	2626023	-	3	ATAGATTTCAAGATAGATCGCGG	CGG	||-||||||||[|||--|||||||]PAM	67	Intergenic	1000	PLU_RS11155
NC_005126.1	2097101	2097126	+	1	ATGGATTTCAAGATGCATCACGG	CGG	|||||||||||[||||||||-|||]PAM	69	Intergenic	1000	pepN
NC_005126.1	2355860	2355885	-	2	ATTGATTTCAAGATGCATCACGG	CGG	||-||||||||[||||||||-|||]PAM	0	Exonic	1000	PLU_RS26615
NC_005126.1	5186169	5186194	+	2	ATGGATTTCAAGATGGACCGCGG	CGG	|||||||||||[||||-|-|||||]PAM	67	Intergenic	1000	PLU_RS21915
NC_005126.1	4855073	4855098	-	3	ATTGATTTAAAGATGCATCACGG	CGG	||-|||||-||[||||||||-|||]PAM	0	Exonic	1000	PLU_RS20535
NC_005126.1	477694	477719	+	5	AGAAACTTCAAGATGCATCACGG	CGG	|---|-|||||[||||||||-|||]PAM	88	Intergenic	1000	PLU_RS02185
NC_005126.1	3486651	3486676	-	2	ATGGATTTCAAGATGTATTGCGG	CGG	|||||||||||[||||-||-||||]PAM	73	Intergenic	1000	PLU_RS14835
NC_005126.1	2438483	2438508	+	2	ATGGATTTCAGGATGCATCGTGG	CGG	||||||||||-[|||||||||-||]PAM	122	Intergenic	1000	PLU_RS10285
NC_005126.1	748775	748800	-	1	ATGGATTTCAAGATGCATCGCAG	CGG	|||||||||||[||||||||||-|]PAM	0	Exonic	1000	PLU_RS26365
NC_005126.1	5248627	5248652	+	1	ATGGATTTCAAGATGCATCGCAG	CGG	|||||||||||[||||||||||-|]PAM	269	Intergenic	1000	pyrB
NC_005126.1	1188721	1188746	+	2	ATGGATTTCAAGATGGATCACGG	CGG	|||||||||||[||||-|||-|||]PAM	23	Intergenic	1000	PLU_RS04995
NC_005126.1	4421968	4421993	+	2	ATGGATTTCAAGATGGATCACGG	CGG	|||||||||||[||||-|||-|||]PAM	105	Intergenic	1000	PLU_RS18625
NC_005126.1	2211052	2211077	+	3	ATGGATTTCGAGTTGCATCGTGG	TGG	|||||||||-|[|-|||||||-||]PAM	56	Intergenic	1000	aepX
NC_005126.1	5065609	5065634	+	1	ATGGATTTCAAGATGCATCGCGA	CGG	|||||||||||[|||||||||||-]PAM	0	Exonic	1000	PLU_RS21415
NC_005126.1	165729	165754	+	1	ATGGATTTCAAGATGCATCGCGA	CGG	|||||||||||[|||||||||||-]PAM	0	Exonic	1000	PLU_RS00775
NC_005126.1	2243747	2243772	+	1	ATGGATTTCAAGATGCATCGCGA	CGG	|||||||||||[|||||||||||-]PAM	0	Exonic	1000	PLU_RS26600
NC_005126.1	1006899	1006924	-	1	ATGGATTTCAAGATGCATCGCGA	CGG	|||||||||||[|||||||||||-]PAM	0	Exonic	1000	PLU_RS25955
NC_005126.1	268856	268881	-	1	ATGGATTTCAAGATGCATCGCGA	CGG	|||||||||||[|||||||||||-]PAM	0	Exonic	1000	PLU_RS01230
NC_005126.1	2385611	2385636	-	1	ATGGATTTCAAGATGCATCGCGA	CGG	|||||||||||[|||||||||||-]PAM	0	Exonic	1000	PLU_RS26640
NC_005126.1	4811160	4811185	-	1	ATGGATTTCAAGATGCATCGCGA	TGG	|||||||||||[|||||||||||-]PAM	0	Exonic	1000	PLU_RS27270
NC_005126.1	667632	667657	+	1	ATGGATTTCAAGATGCATCGCGA	CGG	|||||||||||[|||||||||||-]PAM	6	Intergenic	1000	PLU_RS02900
NC_005126.1	1921834	1921859	-	1	ATGGATTTCAAGATGCATCGCGA	CGG	|||||||||||[|||||||||||-]PAM	6	Intergenic	1000	PLU_RS26555
NC_005126.1	622751	622776	+	1	ATGGATTTCAAGATGCATCGCGA	CGG	|||||||||||[|||||||||||-]PAM	9	Intergenic	1000	serB
NC_005126.1	1950098	1950123	+	1	ATGGATTTCAAGATGCATCGCGA	CGG	|||||||||||[|||||||||||-]PAM	10	Intergenic	1000	lpxK
NC_005126.1	1996226	1996251	-	1	ATGGATTTCAAGATGCATCGCGA	CGG	|||||||||||[|||||||||||-]PAM	10	Intergenic	1000	PLU_RS08410
NC_005126.1	1881006	1881031	-	1	ATGGATTTCAAGATGCATCGCGA	CGG	|||||||||||[|||||||||||-]PAM	12	Intergenic	1000	PLU_RS07935
NC_005126.1	1439472	1439497	+	1	ATGGATTTCAAGATGCATCGCGA	CGG	|||||||||||[|||||||||||-]PAM	14	Intergenic	1000	proA
NC_005126.1	5023297	5023322	-	1	ATGGATTTCAAGATGCATCGCGA	CGG	|||||||||||[|||||||||||-]PAM	14	Intergenic	1000	PLU_RS21245
NC_005126.1	1152554	1152579	+	1	ATGGATTTCAAGATGCATCGCGA	CGG	|||||||||||[|||||||||||-]PAM	15	Intergenic	1000	PLU_RS04845
NC_005126.1	991370	991395	+	1	ATGGATTTCAAGATGCATCGCGA	CGG	|||||||||||[|||||||||||-]PAM	16	Intergenic	1000	PLU_RS04295
NC_005126.1	5284572	5284597	-	1	ATGGATTTCAAGATGCATCGCGA	CGG	|||||||||||[|||||||||||-]PAM	19	Intergenic	1000	pnp
NC_005126.1	4286515	4286540	+	1	ATGGATTTCAAGATGCATCGCGA	CGG	|||||||||||[|||||||||||-]PAM	21	Intergenic	1000	ppdD
NC_005126.1	5303651	5303676	-	1	ATGGATTTCAAGATGCATCGCGA	CGG	|||||||||||[|||||||||||-]PAM	22	Intergenic	1000	rpmA
NC_005126.1	3907014	3907039	-	1	ATGGATTTCAAGATGCATCGCGA	CGG	|||||||||||[|||||||||||-]PAM	22	Intergenic	1000	PLU_RS16385
NC_005126.1	3218618	3218643	+	1	ATGGATTTCAAGATGCATCGCGA	CGG	|||||||||||[|||||||||||-]PAM	25	Intergenic	1000	PLU_RS13460
NC_005126.1	3606848	3606873	+	1	ATGGATTTCAAGATGCATCGCGA	CGG	|||||||||||[|||||||||||-]PAM	25	Intergenic	1000	PLU_RS15390
NC_005126.1	4478446	4478471	-	1	ATGGATTTCAAGATGCATCGCGA	CGG	|||||||||||[|||||||||||-]PAM	26	Intergenic	1000	PLU_RS18925
NC_005126.1	3045679	3045704	-	1	ATGGATTTCAAGATGCATCGCGA	CGG	|||||||||||[|||||||||||-]PAM	29	Intergenic	1000	PLU_RS12890
NC_005126.1	1069668	1069693	+	1	ATGGATTTCAAGATGCATCGCGA	CGG	|||||||||||[|||||||||||-]PAM	31	Intergenic	1000	PLU_RS04620
NC_005126.1	5164164	5164189	+	1	ATGGATTTCAAGATGCATCGCGA	CGG	|||||||||||[|||||||||||-]PAM	32	Intergenic	1000	PLU_RS21835
NC_005126.1	2344911	2344936	-	1	ATGGATTTCAAGATGCATCGCGA	CGG	|||||||||||[|||||||||||-]PAM	32	Intergenic	1000	PLU_RS09840
NC_005126.1	1063254	1063279	-	1	ATGGATTTCAAGATGCATCGCGA	CGG	|||||||||||[|||||||||||-]PAM	34	Intergenic	1000	PLU_RS04600
NC_005126.1	5519248	5519273	-	1	ATGGATTTCAAGATGCATCGCGA	CGG	|||||||||||[|||||||||||-]PAM	34	Intergenic	1000	argH
NC_005126.1	1086685	1086710	-	1	ATGGATTTCAAGATGCATCGCGA	CGG	|||||||||||[|||||||||||-]PAM	37	Intergenic	1000	PLU_RS04710
NC_005126.1	3397087	3397112	+	1	ATGGATTTCAAGATGCATCGCGA	CGG	|||||||||||[|||||||||||-]PAM	39	Intergenic	1000	yeiP
NC_005126.1	5668733	5668758	-	1	ATGGATTTCAAGATGCATCGCGA	CGG	|||||||||||[|||||||||||-]PAM	40	Intergenic	1000	PLU_RS24255
NC_005126.1	4540832	4540857	-	1	ATGGATTTCAAGATGCATCGCGA	CGG	|||||||||||[|||||||||||-]PAM	40	Intergenic	1000	hupB
NC_005126.1	4679674	4679699	+	1	ATGGATTTCAAGATGCATCGCGA	CGG	|||||||||||[|||||||||||-]PAM	43	Intergenic	1000	sstT
NC_005126.1	263638	263663	+	1	ATGGATTTCAAGATGCATCGCGA	CGG	|||||||||||[|||||||||||-]PAM	43	Intergenic	1000	PLU_RS01205
NC_005126.1	2545013	2545038	-	1	ATGGATTTCAAGATGCATCGCGA	CGG	|||||||||||[|||||||||||-]PAM	44	Intergenic	1000	PLU_RS10790
NC_005126.1	4762730	4762755	+	1	ATGGATTTCAAGATGCATCGCGA	CGG	|||||||||||[|||||||||||-]PAM	46	Intergenic	1000	PLU_RS20175
NC_005126.1	1766861	1766886	-	1	ATGGATTTCAAGATGCATCGCGA	CGG	|||||||||||[|||||||||||-]PAM	49	Intergenic	1000	modF
NC_005126.1	1659584	1659609	+	1	ATGGATTTCAAGATGCATCGCGA	CGG	|||||||||||[|||||||||||-]PAM	50	Intergenic	1000	bamB
NC_005126.1	23858	23883	-	1	ATGGATTTCAAGATGCATCGCGA	CGG	|||||||||||[|||||||||||-]PAM	53	Intergenic	1000	PLU_RS00125
NC_005126.1	3010177	3010202	+	1	ATGGATTTCAAGATGCATCGCGA	CGG	|||||||||||[|||||||||||-]PAM	54	Intergenic	1000	dsbB
NC_005126.1	5551225	5551250	+	1	ATGGATTTCAAGATGCATCGCGA	CGG	|||||||||||[|||||||||||-]PAM	55	Intergenic	1000	glpK
NC_005126.1	2299940	2299965	-	1	ATGGATTTCAAGATGCATCGCGA	CGG	|||||||||||[|||||||||||-]PAM	56	Intergenic	1000	PLU_RS09645
NC_005126.1	664961	664986	-	1	ATGGATTTCAAGATGCATCGCGA	CGG	|||||||||||[|||||||||||-]PAM	56	Intergenic	1000	PLU_RS02895
NC_005126.1	3718489	3718514	-	1	ATGGATTTCAAGATGCATCGCGA	CGG	|||||||||||[|||||||||||-]PAM	57	Intergenic	1000	PLU_RS15725
NC_005126.1	200211	200236	-	1	ATGGATTTCAAGATGCATCGCGA	CGG	|||||||||||[|||||||||||-]PAM	63	Intergenic	1000	PLU_RS00925
NC_005126.1	3307592	3307617	-	1	ATGGATTTCAAGATGCATCGCGA	CGG	|||||||||||[|||||||||||-]PAM	67	Intergenic	1000	mgrB
NC_005126.1	3736364	3736389	-	1	ATGGATTTCAAGATGCATCGCGA	CGG	|||||||||||[|||||||||||-]PAM	71	Intergenic	1000	PLU_RS26795
NC_005126.1	1085809	1085834	-	1	ATGGATTTCAAGATGCATCGCGA	CGG	|||||||||||[|||||||||||-]PAM	74	Intergenic	1000	PLU_RS04705
NC_005126.1	503986	504011	-	1	ATGGATTTCAAGATGCATCGCGA	CGG	|||||||||||[|||||||||||-]PAM	74	Intergenic	1000	malQ
NC_005126.1	443703	443728	-	1	ATGGATTTCAAGATGCATCGCGA	CGG	|||||||||||[|||||||||||-]PAM	84	Intergenic	1000	PLU_RS02025
NC_005126.1	4177469	4177494	+	1	ATGGATTTCAAGATGCATCGCGA	CGG	|||||||||||[|||||||||||-]PAM	85	Intergenic	1000	PLU_RS17570
NC_005126.1	2789131	2789156	+	1	ATGGATTTCAAGATGCATCGCGA	CGG	|||||||||||[|||||||||||-]PAM	87	Intergenic	1000	PLU_RS11795
NC_005126.1	5255433	5255458	-	1	ATGGATTTCAAGATGCATCGCGA	CGG	|||||||||||[|||||||||||-]PAM	93	Intergenic	1000	ridA
NC_005126.1	1913006	1913031	-	1	ATGGATTTCAAGATGCATCGCGA	CGG	|||||||||||[|||||||||||-]PAM	94	Intergenic	1000	PLU_RS08065
NC_005126.1	3051745	3051770	-	1	ATGGATTTCAAGATGCATCGCGA	CGG	|||||||||||[|||||||||||-]PAM	99	Intergenic	1000	cfa
NC_005126.1	1682092	1682117	-	1	ATGGATTTCAAGATGCATCGCGA	CGG	|||||||||||[|||||||||||-]PAM	109	Intergenic	1000	gltX
NC_005126.1	2983354	2983379	-	1	ATGGATTTCAAGATGCATCGCGA	CGG	|||||||||||[|||||||||||-]PAM	109	Intergenic	1000	PLU_RS12570
NC_005126.1	3720998	3721023	-	1	ATGGATTTCAAGATGCATCGCGA	CGG	|||||||||||[|||||||||||-]PAM	109	Intergenic	1000	PLU_RS15730
NC_005126.1	4996332	4996357	-	1	ATGGATTTCAAGATGCATCGCGA	CGG	|||||||||||[|||||||||||-]PAM	114	Intergenic	1000	PLU_RS21115
NC_005126.1	655604	655629	-	1	ATGGATTTCAAGATGCATCGCGA	CGG	|||||||||||[|||||||||||-]PAM	115	Intergenic	1000	satP
NC_005126.1	267610	267635	+	1	ATGGATTTCAAGATGCATCGCGA	CGG	|||||||||||[|||||||||||-]PAM	117	Intergenic	1000	PLU_RS01225
NC_005126.1	2086389	2086414	-	1	ATGGATTTCAAGATGCATCGCGA	CGG	|||||||||||[|||||||||||-]PAM	117	Intergenic	1000	PLU_RS08785
NC_005126.1	1428478	1428503	-	1	ATGGATTTCAAGATGCATCGCGA	CGG	|||||||||||[|||||||||||-]PAM	118	Intergenic	1000	PLU_RS06105
NC_005126.1	3237538	3237563	+	1	ATGGATTTCAAGATGCATCGCGA	CGG	|||||||||||[|||||||||||-]PAM	119	Intergenic	1000	PLU_RS13535
NC_005126.1	5239807	5239832	+	1	ATGGATTTCAAGATGCATCGCGA	CGG	|||||||||||[|||||||||||-]PAM	122	Intergenic	1000	PLU_RS22135
NC_005126.1	4389245	4389270	-	1	ATGGATTTCAAGATGCATCGCGA	CGG	|||||||||||[|||||||||||-]PAM	123	Intergenic	1000	PLU_RS18475
NC_005126.1	92516	92541	-	1	ATGGATTTCAAGATGCATCGCGA	CGG	|||||||||||[|||||||||||-]PAM	123	Intergenic	1000	PLU_RS00480
NC_005126.1	2387923	2387948	-	1	ATGGATTTCAAGATGCATCGCGA	CGG	|||||||||||[|||||||||||-]PAM	124	Intergenic	1000	PLU_RS10070
NC_005126.1	3552471	3552496	-	1	ATGGATTTCAAGATGCATCGCGA	CGG	|||||||||||[|||||||||||-]PAM	127	Intergenic	1000	gyrA
NC_005126.1	5435956	5435981	-	1	ATGGATTTCAAGATGCATCGCGA	CGG	|||||||||||[|||||||||||-]PAM	128	Intergenic	1000	rho
NC_005126.1	221165	221190	+	1	ATGGATTTCAAGATGCATCGCGA	CGG	|||||||||||[|||||||||||-]PAM	134	Intergenic	1000	pstS
NC_005126.1	2148554	2148579	-	1	ATGGATTTCAAGATGCATCGCGA	CGG	|||||||||||[|||||||||||-]PAM	134	Intergenic	1000	PLU_RS09005
NC_005126.1	167993	168018	-	1	ATGGATTTCAAGATGCATCGCGA	CGG	|||||||||||[|||||||||||-]PAM	136	Intergenic	1000	PLU_RS24415
NC_005126.1	3068614	3068639	+	1	ATGGATTTCAAGATGCATCGCGA	CGG	|||||||||||[|||||||||||-]PAM	139	Intergenic	1000	PLU_RS12995
NC_005126.1	4099972	4099997	+	1	ATGGATTTCAAGATGCATCGCGA	CGG	|||||||||||[|||||||||||-]PAM	139	Intergenic	1000	PLU_RS17400
NC_005126.1	159513	159538	+	1	ATGGATTTCAAGATGCATCGCGA	CGG	|||||||||||[|||||||||||-]PAM	143	Intergenic	1000	PLU_RS00755
NC_005126.1	2755001	2755026	-	1	ATGGATTTCAAGATGCATCGCGA	CGG	|||||||||||[|||||||||||-]PAM	144	Intergenic	1000	PLU_RS11625
NC_005126.1	1879334	1879359	-	1	ATGGATTTCAAGATGCATCGCGA	CGG	|||||||||||[|||||||||||-]PAM	144	Intergenic	1000	PLU_RS07925
NC_005126.1	535669	535694	-	1	ATGGATTTCAAGATGCATCGCGA	CGG	|||||||||||[|||||||||||-]PAM	149	Intergenic	1000	purH
NC_005126.1	3663781	3663806	+	1	ATGGATTTCAAGATGCATCGCGA	CGG	|||||||||||[|||||||||||-]PAM	150	Intergenic	1000	PLU_RS26785
NC_005126.1	3741173	3741198	-	1	ATGGATTTCAAGATGCATCGCGA	CGG	|||||||||||[|||||||||||-]PAM	152	Intergenic	1000	PLU_RS15825
NC_005126.1	4977898	4977923	-	1	ATGGATTTCAAGATGCATCGCGA	CGG	|||||||||||[|||||||||||-]PAM	155	Intergenic	1000	PLU_RS21035
NC_005126.1	3074641	3074666	+	1	ATGGATTTCAAGATGCATCGCGA	CGG	|||||||||||[|||||||||||-]PAM	162	Intergenic	1000	ydiK
NC_005126.1	2504721	2504746	+	1	ATGGATTTCAAGATGCATCGCGA	TGG	|||||||||||[|||||||||||-]PAM	164	Intergenic	1000	PLU_RS10590
NC_005126.1	2926781	2926806	+	1	ATGGATTTCAAGATGCATCGCGA	CGG	|||||||||||[|||||||||||-]PAM	165	Intergenic	1000	cls
NC_005126.1	2476381	2476406	+	1	ATGGATTTCAAGATGCATCGCGA	CGG	|||||||||||[|||||||||||-]PAM	166	Intergenic	1000	murJ
NC_005126.1	500986	501011	+	1	ATGGATTTCAAGATGCATCGCGA	CGG	|||||||||||[|||||||||||-]PAM	174	Intergenic	1000	PLU_RS02280
NC_005126.1	948751	948776	-	1	ATGGATTTCAAGATGCATCGCGA	CGG	|||||||||||[|||||||||||-]PAM	174	Intergenic	1000	PLU_RS04075
NC_005126.1	3712617	3712642	-	1	ATGGATTTCAAGATGCATCGCGA	CGG	|||||||||||[|||||||||||-]PAM	175	Intergenic	1000	PLU_RS15675
NC_005126.1	1449734	1449759	+	1	ATGGATTTCAAGATGCATCGCGA	CGG	|||||||||||[|||||||||||-]PAM	176	Intergenic	1000	PLU_RS06205
NC_005126.1	4604696	4604721	+	1	ATGGATTTCAAGATGCATCGCGA	CGG	|||||||||||[|||||||||||-]PAM	178	Intergenic	1000	PLU_RS19465
NC_005126.1	3792203	3792228	+	1	ATGGATTTCAAGATGCATCGCGA	CGG	|||||||||||[|||||||||||-]PAM	178	Intergenic	1000	PLU_RS16000
NC_005126.1	1538605	1538630	+	1	ATGGATTTCAAGATGCATCGCGA	CGG	|||||||||||[|||||||||||-]PAM	178	Intergenic	1000	PLU_RS06610
NC_005126.1	3258884	3258909	+	1	ATGGATTTCAAGATGCATCGCGA	CGG	|||||||||||[|||||||||||-]PAM	179	Intergenic	1000	PLU_RS13620
NC_005126.1	4954994	4955019	+	1	ATGGATTTCAAGATGCATCGCGA	CGG	|||||||||||[|||||||||||-]PAM	182	Intergenic	1000	PLU_RS20915
NC_005126.1	2240501	2240526	-	1	ATGGATTTCAAGATGCATCGCGA	CGG	|||||||||||[|||||||||||-]PAM	184	Intergenic	1000	PLU_RS26595
NC_005126.1	4191475	4191500	+	1	ATGGATTTCAAGATGCATCGCGA	CGG	|||||||||||[|||||||||||-]PAM	200	Intergenic	1000	PLU_RS17650
NC_005126.1	641830	641855	-	1	ATGGATTTCAAGATGCATCGCGA	CGG	|||||||||||[|||||||||||-]PAM	206	Intergenic	1000	PLU_RS02800
NC_005126.1	102276	102301	+	1	ATGGATTTCAAGATGCATCGCGA	CGG	|||||||||||[|||||||||||-]PAM	216	Intergenic	1000	PLU_RS00520
NC_005126.1	2576454	2576479	+	1	ATGGATTTCAAGATGCATCGCGA	CGG	|||||||||||[|||||||||||-]PAM	218	Intergenic	1000	ectB
NC_005126.1	628900	628925	-	1	ATGGATTTCAAGATGCATCGCGA	CGG	|||||||||||[|||||||||||-]PAM	219	Intergenic	1000	sltY
NC_005126.1	2249697	2249722	-	1	ATGGATTTCAAGATGCATCGCGA	CGG	|||||||||||[|||||||||||-]PAM	221	Intergenic	1000	PLU_RS09410
NC_005126.1	4782330	4782355	-	1	ATGGATTTCAAGATGCATCGCGA	CGG	|||||||||||[|||||||||||-]PAM	221	Intergenic	1000	livF
NC_005126.1	2604506	2604531	-	1	ATGGATTTCAAGATGCATCGCGA	CGG	|||||||||||[|||||||||||-]PAM	221	Intergenic	1000	PLU_RS11060
NC_005126.1	4667801	4667826	+	1	ATGGATTTCAAGATGCATCGCGA	CGG	|||||||||||[|||||||||||-]PAM	243	Intergenic	1000	rpoD
NC_005126.1	4385373	4385398	+	1	ATGGATTTCAAGATGCATCGCGA	CGG	|||||||||||[|||||||||||-]PAM	264	Intergenic	1000	PLU_RS18455
NC_005126.1	3507035	3507060	+	1	ATGGATTTCAAGATGCATCGCGA	CGG	|||||||||||[|||||||||||-]PAM	265	Intergenic	1000	PLU_RS14950
NC_005126.1	4652128	4652153	+	1	ATGGATTTCAAGATGCATCGCGA	CGG	|||||||||||[|||||||||||-]PAM	267	Intergenic	1000	hldE
NC_005126.1	3619668	3619693	-	1	ATGGATTTCAAGATGCATCGCGA	CGG	|||||||||||[|||||||||||-]PAM	269	Intergenic	1000	PLU_RS15440
NC_005126.1	834663	834688	+	1	ATGGATTTCAAGATGCATCGCGA	CGG	|||||||||||[|||||||||||-]PAM	285	Intergenic	1000	PLU_RS26375
NC_005126.1	866479	866504	-	1	ATGGATTTCAAGATGCATCGCGA	CGG	|||||||||||[|||||||||||-]PAM	313	Intergenic	1000	PLU_RS03740
NC_005126.1	3479942	3479967	+	1	ATGGATTTCAAGATGCATCGCGA	CGG	|||||||||||[|||||||||||-]PAM	323	Intergenic	1000	PLU_RS14785
NC_005126.1	4503153	4503178	-	1	ATGGATTTCAAGATGCATCGCGA	CGG	|||||||||||[|||||||||||-]PAM	336	Intergenic	1000	PLU_RS19025
NC_005126.1	2161465	2161490	+	1	ATGGATTTCAAGATGCATCGCGA	CGG	|||||||||||[|||||||||||-]PAM	338	Intergenic	1000	PLU_RS09065
NC_005126.1	853274	853299	+	1	ATGGATTTCAAGATGCATCGCGA	CGG	|||||||||||[|||||||||||-]PAM	350	Intergenic	1000	PLU_RS03690
NC_005126.1	4423584	4423609	+	1	ATGGATTTCAAGATGCATCGCGA	CGG	|||||||||||[|||||||||||-]PAM	355	Intergenic	1000	yscW
NC_005126.1	3805332	3805357	-	1	ATGGATTTCAAGATGCATCGCGA	CGG	|||||||||||[|||||||||||-]PAM	373	Intergenic	1000	PLU_RS16020
NC_005126.1	4318330	4318355	-	1	ATGGATTTCAAGATGCATCGCGA	CGG	|||||||||||[|||||||||||-]PAM	374	Intergenic	1000	PLU_RS18170
NC_005126.1	3956715	3956740	-	1	ATGGATTTCAAGATGCATCGCGA	CGG	|||||||||||[|||||||||||-]PAM	391	Intergenic	1000	PLU_RS16545
NC_005126.1	4111061	4111086	+	1	ATGGATTTCAAGATGCATCGCGA	CGG	|||||||||||[|||||||||||-]PAM	393	Intergenic	1000	PLU_RS17440
NC_005126.1	886851	886876	-	1	ATGGATTTCAAGATGCATCGCGA	CGG	|||||||||||[|||||||||||-]PAM	420	Intergenic	1000	PLU_RS03820
NC_005126.1	2989251	2989276	-	1	ATGGATTTCAAGATGCATCGCGA	CGG	|||||||||||[|||||||||||-]PAM	429	Intergenic	1000	PLU_RS26720
NC_005126.1	4592726	4592751	+	1	ATGGATTTCAAGATGCATCGCGA	CGG	|||||||||||[|||||||||||-]PAM	463	Intergenic	1000	PLU_RS19415
NC_005126.1	2864324	2864349	+	1	ATGGATTTCAAGATGCATCGCGA	CGG	|||||||||||[|||||||||||-]PAM	479	Intergenic	1000	PLU_RS12110
NC_005126.1	254950	254975	-	1	ATGGATTTCAAGATGCATCGCGA	CGG	|||||||||||[|||||||||||-]PAM	480	Intergenic	1000	PLU_RS01165
NC_005126.1	5191725	5191750	-	1	ATGGATTTCAAGATGCATCGCGA	CGG	|||||||||||[|||||||||||-]PAM	1288	Intergenic	1000	PLU_RS21945
NC_005126.1	4985317	4985342	+	2	TTGGATTTCAAGATGCATCGCGA	CGG	-||||||||||[|||||||||||-]PAM	40	Intergenic	1000	PLU_RS21065
NC_005126.1	4127542	4127567	-	2	ACGGATTTCAAGATGCATCGCGA	CGG	|-|||||||||[|||||||||||-]PAM	11	Intergenic	1000	PLU_RS17495
NC_005126.1	2362131	2362156	+	2	ACGGATTTCAAGATGCATCGCGA	CGG	|-|||||||||[|||||||||||-]PAM	41	Intergenic	1000	PLU_RS09925
NC_005126.1	2132108	2132133	+	2	ACGGATTTCAAGATGCATCGCGA	CGG	|-|||||||||[|||||||||||-]PAM	65	Intergenic	1000	PLU_RS08950
NC_005126.1	5104048	5104073	+	2	ACGGATTTCAAGATGCATCGCGA	CGG	|-|||||||||[|||||||||||-]PAM	98	Intergenic	1000	PLU_RS21590
NC_005126.1	3189786	3189811	+	2	ACGGATTTCAAGATGCATCGCGA	CGG	|-|||||||||[|||||||||||-]PAM	111	Intergenic	1000	PLU_RS13320
NC_005126.1	214584	214609	-	2	ACGGATTTCAAGATGCATCGCGA	CGG	|-|||||||||[|||||||||||-]PAM	124	Intergenic	1000	feoA
NC_005126.1	2544470	2544495	-	2	ACGGATTTCAAGATGCATCGCGA	CGG	|-|||||||||[|||||||||||-]PAM	191	Intergenic	1000	PLU_RS10785
NC_005126.1	4483471	4483496	+	2	ATAGATTTCAAGATGCATCGCGA	CGG	||-||||||||[|||||||||||-]PAM	0	Exonic	1000	PLU_RS18940
NC_005126.1	4717624	4717649	+	2	ATAGATTTCAAGATGCATCGCGA	CGG	||-||||||||[|||||||||||-]PAM	36	Intergenic	1000	PLU_RS24685
NC_005126.1	3923502	3923527	+	2	ATAGATTTCAAGATGCATCGCGA	CGG	||-||||||||[|||||||||||-]PAM	48	Intergenic	1000	PLU_RS16455
NC_005126.1	3536892	3536917	-	2	ATAGATTTCAAGATGCATCGCGA	CGG	||-||||||||[|||||||||||-]PAM	49	Intergenic	1000	PLU_RS15110
NC_005126.1	2163347	2163372	+	2	ATAGATTTCAAGATGCATCGCGA	CGG	||-||||||||[|||||||||||-]PAM	55	Intergenic	1000	PLU_RS09070
NC_005126.1	2861174	2861199	+	2	ATAGATTTCAAGATGCATCGCGA	CGG	||-||||||||[|||||||||||-]PAM	58	Intergenic	1000	PLU_RS25390
NC_005126.1	838046	838071	+	2	ATAGATTTCAAGATGCATCGCGA	CGG	||-||||||||[|||||||||||-]PAM	77	Intergenic	1000	PLU_RS03640
NC_005126.1	3979332	3979357	-	2	ATAGATTTCAAGATGCATCGCGA	CGG	||-||||||||[|||||||||||-]PAM	78	Intergenic	1000	PLU_RS16660
NC_005126.1	4403437	4403462	+	2	ATAGATTTCAAGATGCATCGCGA	CGG	||-||||||||[|||||||||||-]PAM	82	Intergenic	1000	PLU_RS26915
NC_005126.1	1812701	1812726	-	2	ATAGATTTCAAGATGCATCGCGA	CGG	||-||||||||[|||||||||||-]PAM	94	Intergenic	1000	dusC
NC_005126.1	1666048	1666073	+	2	ATAGATTTCAAGATGCATCGCGA	CGG	||-||||||||[|||||||||||-]PAM	108	Intergenic	1000	PLU_RS06925
NC_005126.1	2664375	2664400	-	2	ATAGATTTCAAGATGCATCGCGA	CGG	||-||||||||[|||||||||||-]PAM	117	Intergenic	1000	PLU_RS11315
NC_005126.1	1763498	1763523	+	2	ATAGATTTCAAGATGCATCGCGA	CGG	||-||||||||[|||||||||||-]PAM	119	Intergenic	1000	aroG
NC_005126.1	2832717	2832742	+	2	ATAGATTTCAAGATGCATCGCGA	CGG	||-||||||||[|||||||||||-]PAM	124	Intergenic	1000	PLU_RS11985
NC_005126.1	1090740	1090765	-	2	ATAGATTTCAAGATGCATCGCGA	CGG	||-||||||||[|||||||||||-]PAM	125	Intergenic	1000	PLU_RS04720
NC_005126.1	5115425	5115450	+	2	ATAGATTTCAAGATGCATCGCGA	CGG	||-||||||||[|||||||||||-]PAM	140	Intergenic	1000	PLU_RS26985
NC_005126.1	4205738	4205763	+	2	ATAGATTTCAAGATGCATCGCGA	CGG	||-||||||||[|||||||||||-]PAM	152	Intergenic	1000	PLU_RS17695
NC_005126.1	3050285	3050310	-	2	ATAGATTTCAAGATGCATCGCGA	CGG	||-||||||||[|||||||||||-]PAM	185	Intergenic	1000	cfa
NC_005126.1	1740800	1740825	+	2	ATAGATTTCAAGATGCATCGCGA	CGG	||-||||||||[|||||||||||-]PAM	220	Intergenic	1000	cydA
NC_005126.1	161938	161963	-	2	ATAGATTTCAAGATGCATCGCGA	CGG	||-||||||||[|||||||||||-]PAM	275	Intergenic	1000	PLU_RS00760
NC_005126.1	853565	853590	+	2	ATAGATTTCAAGATGCATCGCGA	CGG	||-||||||||[|||||||||||-]PAM	296	Intergenic	1000	PLU_RS03695
NC_005126.1	4862946	4862971	+	2	ATAGATTTCAAGATGCATCGCGA	CGG	||-||||||||[|||||||||||-]PAM	297	Intergenic	1000	PLU_RS20580
NC_005126.1	2119212	2119237	-	2	ATAGATTTCAAGATGCATCGCGA	CGG	||-||||||||[|||||||||||-]PAM	312	Intergenic	1000	ompA
NC_005126.1	4168151	4168176	-	2	ATAGATTTCAAGATGCATCGCGA	CGG	||-||||||||[|||||||||||-]PAM	493	Intergenic	1000	ectB
NC_005126.1	4457407	4457432	-	2	ATAGATTTCAAGATGCATCGCGA	CGG	||-||||||||[|||||||||||-]PAM	714	Intergenic	1000	PLU_RS18835
NC_005126.1	3955056	3955081	+	3	AAAGATTTCAAGATGCATCGCGA	CGG	|--||||||||[|||||||||||-]PAM	16	Intergenic	1000	PLU_RS27225
NC_005126.1	2206400	2206425	+	3	AAAGATTTCAAGATGCATCGCGA	CGG	|--||||||||[|||||||||||-]PAM	20	Intergenic	1000	PLU_RS09280
NC_005126.1	5111523	5111548	-	3	AAAGATTTCAAGATGCATCGCGA	CGG	|--||||||||[|||||||||||-]PAM	92	Intergenic	1000	pgi
NC_005126.1	663813	663838	+	3	AAAGATTTCAAGATGCATCGCGA	CGG	|--||||||||[|||||||||||-]PAM	120	Intergenic	1000	PLU_RS02890
NC_005126.1	2338858	2338883	-	3	AAAGATTTCAAGATGCATCGCGA	CGG	|--||||||||[|||||||||||-]PAM	124	Intergenic	1000	PLU_RS09815
NC_005126.1	2206523	2206548	+	3	AAAGATTTCAAGATGCATCGCGA	CGG	|--||||||||[|||||||||||-]PAM	143	Intergenic	1000	PLU_RS09280
NC_005126.1	1686468	1686493	+	3	AAAGATTTCAAGATGCATCGCGA	CGG	|--||||||||[|||||||||||-]PAM	145	Intergenic	1000	glk
NC_005126.1	3759172	3759197	+	3	AAAGATTTCAAGATGCATCGCGA	CGG	|--||||||||[|||||||||||-]PAM	254	Intergenic	1000	PLU_RS15895
NC_005126.1	575965	575990	-	2	ATGGATTTCAAGATGCATTACGG	CGG	|||||||||||[|||||||--|||]PAM	80	Intergenic	1000	deoC
NC_005126.1	566835	566860	+	2	ATGGATTGCAAGATGCATCGCGA	CGG	|||||||-|||[|||||||||||-]PAM	46	Intergenic	1000	PLU_RS02535
NC_005126.1	2468916	2468941	+	2	ATGGATTTTAAGATGCATCGCGA	TGG	||||||||-||[|||||||||||-]PAM	9	Intergenic	1000	PLU_RS10405
NC_005126.1	2372276	2372301	-	2	ATGGATTTAAAGATGCATCGCGA	CGG	||||||||-||[|||||||||||-]PAM	112	Intergenic	1000	PLU_RS09975
NC_005126.1	2548502	2548527	+	2	ATGGATTTAAAGATGCATCGCGA	CGG	||||||||-||[|||||||||||-]PAM	238	Intergenic	1000	stlC
NC_005126.1	2536912	2536937	+	2	ATGGATTTCGAGATGCATCGCGA	CGG	|||||||||-|[|||||||||||-]PAM	0	Exonic	1000	PLU_RS26655
NC_005126.1	2354940	2354965	-	2	ATGGATTTCGAGATGCATCGCGA	CGG	|||||||||-|[|||||||||||-]PAM	34	Intergenic	1000	PLU_RS09895
NC_005126.1	5678008	5678033	-	2	ATGGATTTCGAGATGCATCGCGA	CGG	|||||||||-|[|||||||||||-]PAM	76	Intergenic	1000	PLU_RS24285
NC_005126.1	477419	477444	+	2	ATGGATTTCCAGATGCATCGCGA	CGG	|||||||||-|[|||||||||||-]PAM	100	Intergenic	1000	PLU_RS02180
NC_005126.1	3959618	3959643	+	2	ATGGATTTCGAGATGCATCGCGA	CGG	|||||||||-|[|||||||||||-]PAM	114	Intergenic	1000	PLU_RS16560
NC_005126.1	3279468	3279493	+	2	ATGGATTTCGAGATGCATCGCGA	CGG	|||||||||-|[|||||||||||-]PAM	176	Intergenic	1000	PLU_RS13725
NC_005126.1	1601075	1601100	-	2	ATGGATTTCGAGATGCATCGCGA	CGG	|||||||||-|[|||||||||||-]PAM	320	Intergenic	1000	rtxA
NC_005126.1	4895553	4895578	+	2	ATGGATTTCGAGATGCATCGCGA	CGG	|||||||||-|[|||||||||||-]PAM	339	Intergenic	1000	PLU_RS26960
NC_005126.1	4412472	4412497	+	2	ATGGATTTCGAGATGCATCGCGA	CGG	|||||||||-|[|||||||||||-]PAM	354	Intergenic	1000	PLU_RS18580
NC_005126.1	2416429	2416454	-	3	ATAGATTTTAAGATGCATCGCGA	CGG	||-|||||-||[|||||||||||-]PAM	11	Intergenic	1000	PLU_RS10215
NC_005126.1	1746984	1747009	+	2	ATGGATTTCAAAATGCATCGCGA	CGG	|||||||||||[-||||||||||-]PAM	19	Intergenic	1000	tolA
NC_005126.1	4193109	4193134	-	2	ATGGATTTCAAAATGCATCGCGA	CGG	|||||||||||[-||||||||||-]PAM	105	Intergenic	1000	PLU_RS17650
NC_005126.1	3964012	3964037	+	2	ATGGATTTCAAAATGCATCGCGA	CGG	|||||||||||[-||||||||||-]PAM	179	Intergenic	1000	PLU_RS16580
NC_005126.1	3374445	3374470	-	2	ATGGATTTCAAAATGCATCGCGA	CGG	|||||||||||[-||||||||||-]PAM	210	Intergenic	1000	PLU_RS14105
NC_005126.1	1615194	1615219	+	2	ATGGATTTCAAGTTGCATCGCGA	CGG	|||||||||||[|-|||||||||-]PAM	0	Exonic	1000	PLU_RS06720
NC_005126.1	1182337	1182362	-	2	ATGGATTTCAAGTTGCATCGCGA	CGG	|||||||||||[|-|||||||||-]PAM	0	Exonic	1000	PLU_RS27105
NC_005126.1	1770851	1770876	+	2	ATGGATTTCAAGCTGCATCGCGA	CGG	|||||||||||[|-|||||||||-]PAM	12	Intergenic	1000	modA
NC_005126.1	3104004	3104029	+	2	ATGGATTTCAAGTTGCATCGCGA	CGG	|||||||||||[|-|||||||||-]PAM	17	Intergenic	1000	PLU_RS13130
NC_005126.1	4494317	4494342	+	2	ATGGATTTCAAGGTGCATCGCGA	CGG	|||||||||||[|-|||||||||-]PAM	24	Intergenic	1000	PLU_RS18990
NC_005126.1	4817744	4817769	+	2	ATGGATTTCAAGGTGCATCGCGA	CGG	|||||||||||[|-|||||||||-]PAM	25	Intergenic	1000	PLU_RS20420
NC_005126.1	2852677	2852702	+	2	ATGGATTTCAAGCTGCATCGCGA	CGG	|||||||||||[|-|||||||||-]PAM	53	Intergenic	1000	acnA
NC_005126.1	696838	696863	-	2	ATGGATTTCAAGCTGCATCGCGA	CGG	|||||||||||[|-|||||||||-]PAM	89	Intergenic	1000	djlA
NC_005126.1	2098915	2098940	+	2	ATGGATTTCAAGGTGCATCGCGA	CGG	|||||||||||[|-|||||||||-]PAM	106	Intergenic	1000	PLU_RS08825
NC_005126.1	1830692	1830717	-	2	ATGGATTTCAAGTTGCATCGCGA	CGG	|||||||||||[|-|||||||||-]PAM	107	Intergenic	1000	dkgB
NC_005126.1	3048715	3048740	+	2	ATGGATTTCAAGGTGCATCGCGA	CGG	|||||||||||[|-|||||||||-]PAM	109	Intergenic	1000	PLU_RS12900
NC_005126.1	3181642	3181667	+	2	ATGGATTTCAAGCTGCATCGCGA	CGG	|||||||||||[|-|||||||||-]PAM	113	Intergenic	1000	hxpB
NC_005126.1	2420103	2420128	-	2	ATGGATTTCAAGGTGCATCGCGA	CGG	|||||||||||[|-|||||||||-]PAM	115	Intergenic	1000	PLU_RS10225
NC_005126.1	643399	643424	-	2	ATGGATTTCAAGTTGCATCGCGA	CGG	|||||||||||[|-|||||||||-]PAM	127	Intergenic	1000	PLU_RS02800
NC_005126.1	218219	218244	-	2	ATGGATTTCAAGTTGCATCGCGA	CGG	|||||||||||[|-|||||||||-]PAM	135	Intergenic	1000	greB
NC_005126.1	5563282	5563307	-	2	ATGGATTTCAAGTTGCATCGCGA	CGG	|||||||||||[|-|||||||||-]PAM	373	Intergenic	1000	PLU_RS23745
NC_005126.1	5665348	5665373	-	3	ATGGGTTTCAAAATGCATCGCGA	CGG	||||-||||||[-||||||||||-]PAM	99	Intergenic	1000	PLU_RS24240
NC_005126.1	2342869	2342894	+	3	ACGGATTTCAAGCTGCATCGCGA	CGG	|-|||||||||[|-|||||||||-]PAM	135	Intergenic	1000	dsdX
NC_005126.1	5060336	5060361	+	3	AGGGATTTCAAGTTGCATCGCGA	CGG	|-|||||||||[|-|||||||||-]PAM	136	Intergenic	1000	PLU_RS21400
NC_005126.1	3311409	3311434	-	3	ATAGATTTCAAGCTGCATCGCGA	CGG	||-||||||||[|-|||||||||-]PAM	26	Intergenic	1000	PLU_RS13845
NC_005126.1	3190292	3190317	+	3	ATAGATTTCAAGCTGCATCGCGA	CGG	||-||||||||[|-|||||||||-]PAM	29	Intergenic	1000	PLU_RS13320
NC_005126.1	2402212	2402237	+	3	ATAGATTTCAAGCTGCATCGCGA	CGG	||-||||||||[|-|||||||||-]PAM	45	Intergenic	1000	PLU_RS10150
NC_005126.1	1867619	1867644	+	3	ATGAATTTCAAGTTGCATCGCGA	CGG	|||-|||||||[|-|||||||||-]PAM	204	Intergenic	1000	PLU_RS07870
NC_005126.1	1759369	1759394	-	2	ATGGATTTCAAGAAGCATCGCGA	CGG	|||||||||||[||-||||||||-]PAM	3	Intergenic	1000	PLU_RS27135
NC_005126.1	4983892	4983917	-	2	ATGGATTTCAAGAGGCATCGCGA	CGG	|||||||||||[||-||||||||-]PAM	52	Intergenic	1000	PLU_RS21060
NC_005126.1	1915178	1915203	+	2	ATGGATTTCAAGAAGCATCGCGA	CGG	|||||||||||[||-||||||||-]PAM	85	Intergenic	1000	PLU_RS08075
NC_005126.1	4256573	4256598	-	2	ATGGATTTCAAGACGCATCGCGA	CGG	|||||||||||[||-||||||||-]PAM	93	Intergenic	1000	PLU_RS27410
NC_005126.1	1499935	1499960	-	3	ATGGGTTTCAAGCTGCATCGCGA	CGG	||||-||||||[|-|||||||||-]PAM	19	Intergenic	1000	lipA
NC_005126.1	2478199	2478224	+	3	ATAGATTTCAAGAAGCATCGCGA	CGG	||-||||||||[||-||||||||-]PAM	92	Intergenic	1000	murJ
NC_005126.1	2472548	2472573	-	2	ATGGATTTCAAGATACATCGCGA	CGG	|||||||||||[|||-|||||||-]PAM	23	Intergenic	1000	PLU_RS10435
NC_005126.1	1831256	1831281	-	2	ATGGATTTCAAGATACATCGCGA	CGG	|||||||||||[|||-|||||||-]PAM	51	Intergenic	1000	PLU_RS07715
NC_005126.1	3356311	3356336	-	2	ATGGATTTCAAGATACATCGCGA	CGG	|||||||||||[|||-|||||||-]PAM	89	Intergenic	1000	hinT
NC_005126.1	1057596	1057621	+	2	ATGGATTTCAAGATACATCGCGA	CGG	|||||||||||[|||-|||||||-]PAM	164	Intergenic	1000	PLU_RS04570
NC_005126.1	5086540	5086565	+	2	ATGGATTTCAAGATACATCGCGA	CGG	|||||||||||[|||-|||||||-]PAM	247	Intergenic	1000	PLU_RS21495
NC_005126.1	5035357	5035382	-	3	ATGGATTTCGAGGTGCATCGCGA	CGG	|||||||||-|[|-|||||||||-]PAM	15	Intergenic	1000	PLU_RS21295
NC_005126.1	2552552	2552577	+	3	ATGGATTTCGAGGTGCATCGCGA	CGG	|||||||||-|[|-|||||||||-]PAM	158	Intergenic	1000	pntA
NC_005126.1	209735	209760	-	2	ATGGATTTCAAGATGGATCGCGA	CGG	|||||||||||[||||-||||||-]PAM	0	Exonic	1000	PLU_RS00985
NC_005126.1	1004635	1004660	-	2	ATGGATTTCAAGATGGATCGCGA	CGG	|||||||||||[||||-||||||-]PAM	0	Exonic	1000	PLU_RS26395
NC_005126.1	2339324	2339349	-	2	ATGGATTTCAAGATGGATCGCGA	CGG	|||||||||||[||||-||||||-]PAM	10	Intergenic	1000	PLU_RS09820
NC_005126.1	1377776	1377801	+	2	ATGGATTTCAAGATGGATCGCGA	CGG	|||||||||||[||||-||||||-]PAM	12	Intergenic	1000	lpcA
NC_005126.1	2856647	2856672	-	2	ATGGATTTCAAGATGGATCGCGA	CGG	|||||||||||[||||-||||||-]PAM	14	Intergenic	1000	cysB
NC_005126.1	5012687	5012712	-	2	ATGGATTTCAAGATGGATCGCGA	CGG	|||||||||||[||||-||||||-]PAM	17	Intergenic	1000	PLU_RS21190
NC_005126.1	172518	172543	+	2	ATGGATTTCAAGATGGATCGCGA	CGG	|||||||||||[||||-||||||-]PAM	21	Intergenic	1000	PLU_RS00800
NC_005126.1	3018172	3018197	+	2	ATGGATTTCAAGATGGATCGCGA	CGG	|||||||||||[||||-||||||-]PAM	23	Intergenic	1000	ttcA
NC_005126.1	712180	712205	+	2	ATGGATTTCAAGATGGATCGCGA	CGG	|||||||||||[||||-||||||-]PAM	24	Intergenic	1000	PLU_RS03080
NC_005126.1	1952220	1952245	+	2	ATGGATTTCAAGATGGATCGCGA	CGG	|||||||||||[||||-||||||-]PAM	24	Intergenic	1000	kdsB
NC_005126.1	69031	69056	+	2	ATGGATTTCAAGATGGATCGCGA	CGG	|||||||||||[||||-||||||-]PAM	30	Intergenic	1000	PLU_RS00345
NC_005126.1	2638661	2638686	-	2	ATGGATTTCAAGATGGATCGCGA	CGG	|||||||||||[||||-||||||-]PAM	30	Intergenic	1000	PLU_RS11200
NC_005126.1	4722172	4722197	-	2	ATGGATTTCAAGATGGATCGCGA	CGG	|||||||||||[||||-||||||-]PAM	34	Intergenic	1000	mlaB
NC_005126.1	4257112	4257137	-	2	ATGGATTTCAAGATGGATCGCGA	CGG	|||||||||||[||||-||||||-]PAM	34	Intergenic	1000	PLU_RS17890
NC_005126.1	83902	83927	-	2	ATGGATTTCAAGATGGATCGCGA	CGG	|||||||||||[||||-||||||-]PAM	38	Intergenic	1000	aroB
NC_005126.1	1762388	1762413	+	2	ATGGATTTCAAGATGGATCGCGA	CGG	|||||||||||[||||-||||||-]PAM	40	Intergenic	1000	nadA
NC_005126.1	2487143	2487168	-	2	ATGGATTTCAAGATGGATCGCGA	CGG	|||||||||||[||||-||||||-]PAM	42	Intergenic	1000	cmoB
NC_005126.1	5334975	5335000	+	2	ATGGATTTCAAGATGGATCGCGA	CGG	|||||||||||[||||-||||||-]PAM	48	Intergenic	1000	PLU_RS22565
NC_005126.1	5665799	5665824	-	2	ATGGATTTCAAGATGTATCGCGA	CGG	|||||||||||[||||-||||||-]PAM	55	Intergenic	1000	PLU_RS24245
NC_005126.1	1936891	1936916	+	2	ATGGATTTCAAGATGGATCGCGA	CGG	|||||||||||[||||-||||||-]PAM	56	Intergenic	1000	aroA
NC_005126.1	3361475	3361500	-	2	ATGGATTTCAAGATGGATCGCGA	CGG	|||||||||||[||||-||||||-]PAM	56	Intergenic	1000	fabF
NC_005126.1	4906316	4906341	-	2	ATGGATTTCAAGATGGATCGCGA	CGG	|||||||||||[||||-||||||-]PAM	63	Intergenic	1000	PLU_RS20730
NC_005126.1	4642536	4642561	-	2	ATGGATTTCAAGATGGATCGCGA	TGG	|||||||||||[||||-||||||-]PAM	64	Intergenic	1000	PLU_RS19610
NC_005126.1	2940749	2940774	-	2	ATGGATTTCAAGATGGATCGCGA	CGG	|||||||||||[||||-||||||-]PAM	64	Intergenic	1000	PLU_RS12385
NC_005126.1	2711970	2711995	+	2	ATGGATTTCAAGATGGATCGCGA	CGG	|||||||||||[||||-||||||-]PAM	69	Intergenic	1000	PLU_RS11530
NC_005126.1	4195479	4195504	-	2	ATGGATTTCAAGATGGATCGCGA	CGG	|||||||||||[||||-||||||-]PAM	71	Intergenic	1000	PLU_RS17660
NC_005126.1	4630132	4630157	+	2	ATGGATTTCAAGATGGATCGCGA	CGG	|||||||||||[||||-||||||-]PAM	73	Intergenic	1000	PLU_RS19560
NC_005126.1	1094557	1094582	+	2	ATGGATTTCAAGATGGATCGCGA	CGG	|||||||||||[||||-||||||-]PAM	73	Intergenic	1000	PLU_RS04750
NC_005126.1	4983114	4983139	-	2	ATGGATTTCAAGATGGATCGCGA	CGG	|||||||||||[||||-||||||-]PAM	78	Intergenic	1000	PLU_RS21060
NC_005126.1	3388546	3388571	-	2	ATGGATTTCAAGATGGATCGCGA	CGG	|||||||||||[||||-||||||-]PAM	79	Intergenic	1000	PLU_RS14160
NC_005126.1	2159443	2159468	+	2	ATGGATTTCAAGATGGATCGCGA	CGG	|||||||||||[||||-||||||-]PAM	85	Intergenic	1000	PLU_RS09055
NC_005126.1	1935388	1935413	+	2	ATGGATTTCAAGATGGATCGCGA	CGG	|||||||||||[||||-||||||-]PAM	89	Intergenic	1000	serC
NC_005126.1	2461726	2461751	+	2	ATGGATTTCAAGATGGATCGCGA	CGG	|||||||||||[||||-||||||-]PAM	95	Intergenic	1000	PLU_RS10375
NC_005126.1	4893892	4893917	+	2	ATGGATTTCAAGATGGATCGCGA	CGG	|||||||||||[||||-||||||-]PAM	95	Intergenic	1000	PLU_RS20675
NC_005126.1	3051826	3051851	-	2	ATGGATTTCAAGATGGATCGCGA	CGG	|||||||||||[||||-||||||-]PAM	99	Intergenic	1000	PLU_RS12915
NC_005126.1	2751526	2751551	-	2	ATGGATTTCAAGATGGATCGCGA	CGG	|||||||||||[||||-||||||-]PAM	103	Intergenic	1000	PLU_RS11615
NC_005126.1	1850988	1851013	-	2	ATGGATTTCAAGATGGATCGCGA	CGG	|||||||||||[||||-||||||-]PAM	105	Intergenic	1000	cdd
NC_005126.1	2481405	2481430	+	2	ATGGATTTCAAGATGGATCGCGA	CGG	|||||||||||[||||-||||||-]PAM	111	Intergenic	1000	PLU_RS10460
NC_005126.1	5329394	5329419	-	2	ATGGATTTCAAGATGGATCGCGA	CGG	|||||||||||[||||-||||||-]PAM	113	Intergenic	1000	PLU_RS22545
NC_005126.1	2523341	2523366	+	2	ATGGATTTCAAGATGGATCGCGA	CGG	|||||||||||[||||-||||||-]PAM	114	Intergenic	1000	PLU_RS10690
NC_005126.1	3741013	3741038	-	2	ATGGATTTCAAGATGGATCGCGA	CGG	|||||||||||[||||-||||||-]PAM	116	Intergenic	1000	tctD
NC_005126.1	5465793	5465818	+	2	ATGGATTTCAAGATGGATCGCGA	CGG	|||||||||||[||||-||||||-]PAM	118	Intergenic	1000	PLU_RS23175
NC_005126.1	925782	925807	+	2	ATGGATTTCAAGATGGATCGCGA	CGG	|||||||||||[||||-||||||-]PAM	118	Intergenic	1000	PLU_RS03995
NC_005126.1	2524712	2524737	+	2	ATGGATTTCAAGATGGATCGCGA	CGG	|||||||||||[||||-||||||-]PAM	120	Intergenic	1000	PLU_RS10695
NC_005126.1	2157416	2157441	+	2	ATGGATTTCAAGATGGATCGCGA	TGG	|||||||||||[||||-||||||-]PAM	122	Intergenic	1000	PLU_RS09040
NC_005126.1	1708470	1708495	-	2	ATGGATTTCAAGATGAATCGCGA	CGG	|||||||||||[||||-||||||-]PAM	123	Intergenic	1000	kdpF
NC_005126.1	3953391	3953416	-	2	ATGGATTTCAAGATGTATCGCGA	CGG	|||||||||||[||||-||||||-]PAM	126	Intergenic	1000	rtxA
NC_005126.1	3304083	3304108	-	2	ATGGATTTCAAGATGGATCGCGA	CGG	|||||||||||[||||-||||||-]PAM	127	Intergenic	1000	thiD
NC_005126.1	855259	855284	+	2	ATGGATTTCAAGATGGATCGCGA	CGG	|||||||||||[||||-||||||-]PAM	130	Intergenic	1000	PLU_RS03700
NC_005126.1	3893656	3893681	-	2	ATGGATTTCAAGATGGATCGCGA	CGG	|||||||||||[||||-||||||-]PAM	132	Intergenic	1000	iscX
NC_005126.1	2480398	2480423	+	2	ATGGATTTCAAGATGGATCGCGA	CGG	|||||||||||[||||-||||||-]PAM	134	Intergenic	1000	PLU_RS10460
NC_005126.1	2528324	2528349	+	2	ATGGATTTCAAGATGGATCGCGA	CGG	|||||||||||[||||-||||||-]PAM	137	Intergenic	1000	PLU_RS10720
NC_005126.1	1535675	1535700	+	2	ATGGATTTCAAGATGGATCGCGA	CGG	|||||||||||[||||-||||||-]PAM	138	Intergenic	1000	PLU_RS26485
NC_005126.1	1942461	1942486	-	2	ATGGATTTCAAGATGGATCGCGA	CGG	|||||||||||[||||-||||||-]PAM	138	Intergenic	1000	PLU_RS08190
NC_005126.1	1837280	1837305	+	2	ATGGATTTCAAGATGGATCGCGA	CGG	|||||||||||[||||-||||||-]PAM	139	Intergenic	1000	PLU_RS07750
NC_005126.1	1769902	1769927	+	2	ATGGATTTCAAGATGGATCGCGA	CGG	|||||||||||[||||-||||||-]PAM	142	Intergenic	1000	modA
NC_005126.1	1536591	1536616	+	2	ATGGATTTCAAGATGTATCGCGA	CGG	|||||||||||[||||-||||||-]PAM	144	Intergenic	1000	PLU_RS06610
NC_005126.1	508957	508982	+	2	ATGGATTTCAAGATGGATCGCGA	CGG	|||||||||||[||||-||||||-]PAM	144	Intergenic	1000	malT
NC_005126.1	3624858	3624883	-	2	ATGGATTTCAAGATGGATCGCGA	CGG	|||||||||||[||||-||||||-]PAM	155	Intergenic	1000	PLU_RS15460
NC_005126.1	4712946	4712971	+	2	ATGGATTTCAAGATGGATCGCGA	CGG	|||||||||||[||||-||||||-]PAM	161	Intergenic	1000	degS
NC_005126.1	3886387	3886412	-	2	ATGGATTTCAAGATGGATCGCGA	CGG	|||||||||||[||||-||||||-]PAM	162	Intergenic	1000	PLU_RS16280
NC_005126.1	1643839	1643864	+	2	ATGGATTTCAAGATGGATCGCGA	CGG	|||||||||||[||||-||||||-]PAM	166	Intergenic	1000	PLU_RS06845
NC_005126.1	2335557	2335582	-	2	ATGGATTTCAAGATGGATCGCGA	CGG	|||||||||||[||||-||||||-]PAM	167	Intergenic	1000	wrbA
NC_005126.1	4113329	4113354	+	2	ATGGATTTCAAGATGGATCGCGA	CGG	|||||||||||[||||-||||||-]PAM	168	Intergenic	1000	PLU_RS17445
NC_005126.1	1679873	1679898	+	2	ATGGATTTCAAGATGGATCGCGA	CGG	|||||||||||[||||-||||||-]PAM	168	Intergenic	1000	PLU_RS06990
NC_005126.1	868434	868459	-	2	ATGGATTTCAAGATGGATCGCGA	CGG	|||||||||||[||||-||||||-]PAM	172	Intergenic	1000	PLU_RS03745
NC_005126.1	2422933	2422958	-	2	ATGGATTTCAAGATGGATCGCGA	CGG	|||||||||||[||||-||||||-]PAM	173	Intergenic	1000	PLU_RS10240
NC_005126.1	2390542	2390567	-	2	ATGGATTTCAAGATGGATCGCGA	CGG	|||||||||||[||||-||||||-]PAM	174	Intergenic	1000	PLU_RS10080
NC_005126.1	4263437	4263462	-	2	ATGGATTTCAAGATGGATCGCGA	CGG	|||||||||||[||||-||||||-]PAM	175	Intergenic	1000	mscS
NC_005126.1	1154410	1154435	+	2	ATGGATTTCAAGATGGATCGCGA	CGG	|||||||||||[||||-||||||-]PAM	179	Intergenic	1000	hpaC
NC_005126.1	3088717	3088742	-	2	ATGGATTTCAAGATGTATCGCGA	CGG	|||||||||||[||||-||||||-]PAM	190	Intergenic	1000	PLU_RS13075
NC_005126.1	3745610	3745635	+	2	ATGGATTTCAAGATGGATCGCGA	CGG	|||||||||||[||||-||||||-]PAM	191	Intergenic	1000	fabB
NC_005126.1	4284689	4284714	-	2	ATGGATTTCAAGATGGATCGCGA	CGG	|||||||||||[||||-||||||-]PAM	201	Intergenic	1000	ampE
NC_005126.1	4408982	4409007	+	2	ATGGATTTCAAGATGGATCGCGA	CGG	|||||||||||[||||-||||||-]PAM	204	Intergenic	1000	PLU_RS18570
NC_005126.1	1012589	1012614	-	2	ATGGATTTCAAGATGGATCGCGA	CGG	|||||||||||[||||-||||||-]PAM	205	Intergenic	1000	mrcB
NC_005126.1	564962	564987	+	2	ATGGATTTCAAGATGAATCGCGA	CGG	|||||||||||[||||-||||||-]PAM	210	Intergenic	1000	PLU_RS02535
NC_005126.1	4408870	4408895	+	2	ATGGATTTCAAGATGGATCGCGA	CGG	|||||||||||[||||-||||||-]PAM	225	Intergenic	1000	PLU_RS18565
NC_005126.1	4890625	4890650	+	2	ATGGATTTCAAGATGGATCGCGA	CGG	|||||||||||[||||-||||||-]PAM	250	Intergenic	1000	PLU_RS20675
NC_005126.1	1643055	1643080	+	2	ATGGATTTCAAGATGGATCGCGA	CGG	|||||||||||[||||-||||||-]PAM	267	Intergenic	1000	PLU_RS06840
NC_005126.1	513429	513454	-	2	ATGGATTTCAAGATGGATCGCGA	CGG	|||||||||||[||||-||||||-]PAM	270	Intergenic	1000	PLU_RS02310
NC_005126.1	1944675	1944700	-	2	ATGGATTTCAAGATGGATCGCGA	CGG	|||||||||||[||||-||||||-]PAM	285	Intergenic	1000	PLU_RS08200
NC_005126.1	2343042	2343067	+	2	ATGGATTTCAAGATGGATCGCGA	CGG	|||||||||||[||||-||||||-]PAM	308	Intergenic	1000	dsdX
NC_005126.1	5663654	5663679	-	2	ATGGATTTCAAGATGGATCGCGA	CGG	|||||||||||[||||-||||||-]PAM	319	Intergenic	1000	PLU_RS24235
NC_005126.1	2250868	2250893	+	2	ATGGATTTCAAGATGGATCGCGA	CGG	|||||||||||[||||-||||||-]PAM	321	Intergenic	1000	PLU_RS09415
NC_005126.1	4820882	4820907	-	2	ATGGATTTCAAGATGGATCGCGA	CGG	|||||||||||[||||-||||||-]PAM	362	Intergenic	1000	PLU_RS20450
NC_005126.1	2484144	2484169	+	2	ATGGATTTCAAGATGGATCGCGA	CGG	|||||||||||[||||-||||||-]PAM	405	Intergenic	1000	PLU_RS10475
NC_005126.1	2360902	2360927	+	2	ATGGATTTCAAGATGTATCGCGA	CGG	|||||||||||[||||-||||||-]PAM	409	Intergenic	1000	PLU_RS09915
NC_005126.1	752318	752343	+	2	ATGGATTTCAAGATGGATCGCGA	CGG	|||||||||||[||||-||||||-]PAM	482	Intergenic	1000	PLU_RS03235
NC_005126.1	1183892	1183917	-	2	ATGGATTTCAAGATGGATCGCGA	CGG	|||||||||||[||||-||||||-]PAM	489	Intergenic	1000	PLU_RS04980
NC_005126.1	2242919	2242944	+	2	ATGGATTTCAAGATGGATCGCGA	CGG	|||||||||||[||||-||||||-]PAM	528	Intergenic	1000	PLU_RS09390
NC_005126.1	3301245	3301270	-	2	ATGGATTTCAAGATGGATCGCGA	CGG	|||||||||||[||||-||||||-]PAM	542	Intergenic	1000	fbaB
NC_005126.1	3663116	3663141	-	2	ATGGATTTCAAGATGGATCGCGA	CGG	|||||||||||[||||-||||||-]PAM	624	Intergenic	1000	PLU_RS15540
NC_005126.1	4890150	4890175	+	2	ATGGATTTCAAGATGGATCGCGA	GGG	|||||||||||[||||-||||||-]PAM	725	Intergenic	1000	PLU_RS20675
NC_005126.1	2186779	2186804	-	2	ATGGATTTCAAGATGGATCGCGA	CGG	|||||||||||[||||-||||||-]PAM	828	Intergenic	1000	PLU_RS09185
NC_005126.1	4243300	4243325	-	3	CTGGATTTCAAGATGGATCGCGA	CGG	-||||||||||[||||-||||||-]PAM	88	Intergenic	1000	gcvP
NC_005126.1	1868600	1868625	+	3	AAGGATTTCAAGATGGATCGCGA	CGG	|-|||||||||[||||-||||||-]PAM	136	Intergenic	1000	yiaY
NC_005126.1	2465511	2465536	+	3	ATAGATTTCAAGATGGATCGCGA	CGG	||-||||||||[||||-||||||-]PAM	26	Intergenic	1000	PLU_RS10390
NC_005126.1	5670393	5670418	-	3	ATAGATTTCAAGATGGATCGCGA	TGG	||-||||||||[||||-||||||-]PAM	46	Intergenic	1000	PLU_RS24260
NC_005126.1	2629936	2629961	-	3	ATAGATTTCAAGATGGATCGCGA	CGG	||-||||||||[||||-||||||-]PAM	66	Intergenic	1000	PLU_RS11165
NC_005126.1	518636	518661	-	3	ATAGATTTCAAGATGGATCGCGA	CGG	||-||||||||[||||-||||||-]PAM	67	Intergenic	1000	PLU_RS02335
NC_005126.1	2343265	2343290	+	3	ATAGATTTCAAGATGGATCGCGA	CGG	||-||||||||[||||-||||||-]PAM	129	Intergenic	1000	PLU_RS09835
NC_005126.1	1969583	1969608	+	3	ATAGATTTCAAGATGGATCGCGA	TGG	||-||||||||[||||-||||||-]PAM	160	Intergenic	1000	PLU_RS08305
NC_005126.1	3881226	3881251	-	3	ATAGATTTCAAGATGGATCGCGA	CGG	||-||||||||[||||-||||||-]PAM	183	Intergenic	1000	PLU_RS26820
NC_005126.1	3314992	3315017	+	3	ATAGATTTCAAGATGGATCGCGA	CGG	||-||||||||[||||-||||||-]PAM	313	Intergenic	1000	PLU_RS13850
NC_005126.1	2604631	2604656	-	3	ATAGATTTCAAGATGGATCGCGA	CGG	||-||||||||[||||-||||||-]PAM	346	Intergenic	1000	PLU_RS11060
NC_005126.1	3198954	3198979	+	3	ATGGGTTTCAAGATGGATCGCGA	CGG	||||-||||||[||||-||||||-]PAM	118	Intergenic	1000	manX
NC_005126.1	2300487	2300512	-	3	ATGGATTTCGAGATACATCGCGA	CGG	|||||||||-|[|||-|||||||-]PAM	182	Intergenic	1000	PLU_RS09645
NC_005126.1	5065672	5065697	+	4	AAAGATTTCAAGATGGATCGCGA	CGG	|--||||||||[||||-||||||-]PAM	22	Intergenic	1000	PLU_RS21415
NC_005126.1	4710966	4710991	-	4	AAAGATTTCAAGATGGATCGCGA	CGG	|--||||||||[||||-||||||-]PAM	101	Intergenic	1000	PLU_RS19920
NC_005126.1	651308	651333	-	4	AAAGATTTCAAGATGGATCGCGA	CGG	|--||||||||[||||-||||||-]PAM	159	Intergenic	1000	PLU_RS02840
NC_005126.1	2303884	2303909	+	4	ACAGATTTCAAGATGGATCGCGA	CGG	|--||||||||[||||-||||||-]PAM	186	Intergenic	1000	PLU_RS09655
NC_005126.1	4684401	4684426	-	4	AAAGATTTCAAGATGTATCGCGA	CGG	|--||||||||[||||-||||||-]PAM	297	Intergenic	1000	PLU_RS19810
NC_005126.1	3003999	3004024	-	4	ATGGATTTTGAGGTGCATCGCGA	CGG	||||||||--|[|-|||||||||-]PAM	0	Exonic	1000	dadX
NC_005126.1	2400967	2400992	+	2	ATGGATTTCAAGATGCGTCGCGA	CGG	|||||||||||[|||||-|||||-]PAM	15	Intergenic	1000	PLU_RS10140
NC_005126.1	4895304	4895329	+	2	ATGGATTTCAAGATGCTTCGCGA	CGG	|||||||||||[|||||-|||||-]PAM	90	Intergenic	1000	PLU_RS26960
NC_005126.1	1694750	1694775	+	2	ATGGATTTCAAGATGCGTCGCGA	CGG	|||||||||||[|||||-|||||-]PAM	100	Intergenic	1000	PLU_RS07085
NC_005126.1	829780	829805	+	2	ATGGATTTCAAGATGCTTCGCGA	CGG	|||||||||||[|||||-|||||-]PAM	107	Intergenic	1000	PLU_RS03600
NC_005126.1	5663449	5663474	-	2	ATGGATTTCAAGATGCTTCGCGA	CGG	|||||||||||[|||||-|||||-]PAM	114	Intergenic	1000	PLU_RS24235
NC_005126.1	180527	180552	+	2	ATGGATTTCAAGATGCTTCGCGA	CGG	|||||||||||[|||||-|||||-]PAM	133	Intergenic	1000	PLU_RS26290
NC_005126.1	5166120	5166145	-	2	ATGGATTTCAAGATGCTTCGCGA	CGG	|||||||||||[|||||-|||||-]PAM	157	Intergenic	1000	udp
NC_005126.1	1445469	1445494	+	2	ATGGATTTCAAGATGCTTCGCGA	CGG	|||||||||||[|||||-|||||-]PAM	166	Intergenic	1000	alaS
NC_005126.1	2430424	2430449	+	2	ATGGATTTCAAGATGCTTCGCGA	CGG	|||||||||||[|||||-|||||-]PAM	207	Intergenic	1000	PLU_RS10270
NC_005126.1	4850862	4850887	+	3	ATGGATTCCAAGATGAATCGCGA	CGG	|||||||-|||[||||-||||||-]PAM	152	Intergenic	1000	PLU_RS20525
NC_005126.1	2496013	2496038	+	3	ATGGATTTTAAGATGGATCGCGA	CGG	||||||||-||[||||-||||||-]PAM	11	Intergenic	1000	ruvB
NC_005126.1	576905	576930	+	3	ATGGATTTTAAGATGGATCGCGA	CGG	||||||||-||[||||-||||||-]PAM	56	Intergenic	1000	deoC
NC_005126.1	917744	917769	-	3	ATAGATTTCAAGATGCGTCGCGA	CGG	||-||||||||[|||||-|||||-]PAM	113	Intergenic	1000	PLU_RS03970
NC_005126.1	2955469	2955494	+	2	ATGGATTTCAAGATGCACCGCGA	CGG	|||||||||||[||||||-||||-]PAM	21	Intergenic	1000	PLU_RS12455
NC_005126.1	2778810	2778835	-	3	ATGGATTTTAAGATGCTTCGCGA	CGG	||||||||-||[|||||-|||||-]PAM	133	Intergenic	1000	fumC
NC_005126.1	3464881	3464906	-	3	ATGGATTTCGAGATGCTTCGCGA	CGG	|||||||||-|[|||||-|||||-]PAM	158	Intergenic	1000	PLU_RS14715
NC_005126.1	3305967	3305992	-	2	ATGGATTTCAAGATGCATTGCGA	CGG	|||||||||||[|||||||-|||-]PAM	13	Intergenic	1000	PLU_RS13815
NC_005126.1	3506724	3506749	+	2	ATGGATTTCAAGATGCATGGCGA	CGG	|||||||||||[|||||||-|||-]PAM	110	Intergenic	1000	PLU_RS25465
NC_005126.1	1354717	1354742	+	2	ATGGATTTCAAGATGCATTGCGA	CGG	|||||||||||[|||||||-|||-]PAM	161	Intergenic	1000	trmB
NC_005126.1	2981044	2981069	-	2	ATGGATTTCAAGATGCATTGCGA	CGG	|||||||||||[|||||||-|||-]PAM	191	Intergenic	1000	PLU_RS12555
NC_005126.1	711255	711280	-	2	ATGGATTTCAAGATGCATCACGA	CGG	|||||||||||[||||||||-||-]PAM	94	Intergenic	1000	PLU_RS03075
NC_005126.1	5127913	5127938	+	2	ATGGATTTCAAGATGCATCACGA	CGG	|||||||||||[||||||||-||-]PAM	97	Intergenic	1000	PLU_RS21685
NC_005126.1	5394691	5394716	+	3	ACGGATTTCAAGATGCATCACGA	CGG	|-|||||||||[||||||||-||-]PAM	149	Intergenic	1000	fhuF
NC_005126.1	994398	994423	+	2	ATGGATTTCAAGATGCATCGTGA	CGG	|||||||||||[|||||||||-|-]PAM	686	Intergenic	1000	can
NC_005126.1	2337797	2337822	-	4	AAAGATTTCAAGATGCATCGTGA	CGG	|--||||||||[|||||||||-|-]PAM	67	Intergenic	1000	PLU_RS09815
NC_005126.1	3692560	3692585	-	3	ATGGATTTTAAGATGCATCGTGA	CGG	||||||||-||[|||||||||-|-]PAM	339	Intergenic	1000	PLU_RS15595
NC_005126.1	4004063	4004088	+	2	ATGGATTTCAAGATGCATCGCAA	CGG	|||||||||||[||||||||||--]PAM	54	Intergenic	1000	recN
NC_005126.1	4612395	4612420	+	2	ATGGATTTCAAGATGCATCGCAA	TGG	|||||||||||[||||||||||--]PAM	82	Intergenic	1000	rdgC
NC_005126.1	4466094	4466119	-	3	ATAGATTTCAAGATGCATCGCAA	CGG	||-||||||||[||||||||||--]PAM	388	Intergenic	1000	PLU_RS18865
T6	TTTCAAGATGCATCGCGGCGGCAAGG	55
Oligo adding fwd	TAggTTTCAAGATGCATCGCGGCGGCA
Oligo adding rev	AAACTGCCGCCGCGATGCATCTTGAAA
Oligo substituting fwd	TAggTCAAGATGCATCGCGGCGGCA
Oligo substituting rev	AAACTGCCGCCGCGATGCATCTTGA
Chromosome	start	end	strand	MM	target_seq	PAM	alignment	distance	position	gene name	gene id
NC_005126.1	2615073	2615098	+	0	TTTCAAGATGCATCGCGGCGGCA	AGG	|||||||||||[||||||||||||]PAM	0	Exonic	1000	PLU_RS26675
NC_005126.1	1536061	1536086	+	0	TTTCAAGATGCATCGCGGCGGCA	AGG	|||||||||||[||||||||||||]PAM	0	Exonic	1000	PLU_RS26485
NC_005126.1	835875	835900	+	0	TTTCAAGATGCATCGCGGCGGCA	AGG	|||||||||||[||||||||||||]PAM	0	Exonic	1000	PLU_RS26380
NC_005126.1	5402299	5402324	+	0	TTTCAAGATGCATCGCGGCGGCA	AGG	|||||||||||[||||||||||||]PAM	0	Exonic	1000	PLU_RS22895
NC_005126.1	5115732	5115757	+	0	TTTCAAGATGCATCGCGGCGGCA	AGG	|||||||||||[||||||||||||]PAM	0	Exonic	1000	PLU_RS26985
NC_005126.1	1940795	1940820	+	0	TTTCAAGATGCATCGCGGCGGCA	AGG	|||||||||||[||||||||||||]PAM	12	Intergenic	1000	PLU_RS26560
NC_005126.1	5403077	5403102	-	0	TTTCAAGATGCATCGCGGCGGCA	AGG	|||||||||||[||||||||||||]PAM	14	Intergenic	1000	corA
NC_005126.1	5421077	5421102	-	0	TTTCAAGATGCATCGCGGCGGCA	AGG	|||||||||||[||||||||||||]PAM	14	Intergenic	1000	PLU_RS22995
NC_005126.1	3016746	3016771	+	0	TTTCAAGATGCATCGCGGCGGCA	AGG	|||||||||||[||||||||||||]PAM	17	Intergenic	1000	PLU_RS26065
NC_005126.1	768295	768320	-	0	TTTCAAGATGCATCGCGGCGGCA	AGG	|||||||||||[||||||||||||]PAM	21	Intergenic	1000	glnD
NC_005126.1	5019402	5019427	-	0	TTTCAAGATGCATCGCGGCGGCA	AGG	|||||||||||[||||||||||||]PAM	32	Intergenic	1000	PLU_RS21220
NC_005126.1	4108203	4108228	-	0	TTTCAAGATGCATCGCGGCGGCA	AGG	|||||||||||[||||||||||||]PAM	34	Intergenic	1000	PLU_RS17430
NC_005126.1	5641819	5641844	+	0	TTTCAAGATGCATCGCGGCGGCA	AGG	|||||||||||[||||||||||||]PAM	36	Intergenic	1000	dut
NC_005126.1	1835168	1835193	-	0	TTTCAAGATGCATCGCGGCGGCA	AGG	|||||||||||[||||||||||||]PAM	36	Intergenic	1000	dps
NC_005126.1	3561434	3561459	+	0	TTTCAAGATGCATCGCGGCGGCA	AGG	|||||||||||[||||||||||||]PAM	39	Intergenic	1000	PLU_RS15210
NC_005126.1	1879544	1879569	-	0	TTTCAAGATGCATCGCGGCGGCA	AGG	|||||||||||[||||||||||||]PAM	52	Intergenic	1000	PLU_RS07930
NC_005126.1	3745392	3745417	+	0	TTTCAAGATGCATCGCGGCGGCA	AGG	|||||||||||[||||||||||||]PAM	53	Intergenic	1000	PLU_RS15840
NC_005126.1	905096	905121	-	0	TTTCAAGATGCATCGCGGCGGCA	AGG	|||||||||||[||||||||||||]PAM	55	Intergenic	1000	PLU_RS03910
NC_005126.1	620925	620950	-	0	TTTCAAGATGCATCGCGGCGGCA	AGG	|||||||||||[||||||||||||]PAM	55	Intergenic	1000	PLU_RS02715
NC_005126.1	976277	976302	-	0	TTTCAAGATGCATCGCGGCGGCA	AGG	|||||||||||[||||||||||||]PAM	62	Intergenic	1000	cueO
NC_005126.1	2221524	2221549	-	0	TTTCAAGATGCATCGCGGCGGCA	AGG	|||||||||||[||||||||||||]PAM	68	Intergenic	1000	PLU_RS09360
NC_005126.1	5098825	5098850	-	0	TTTCAAGATGCATCGCGGCGGCA	AGG	|||||||||||[||||||||||||]PAM	70	Intergenic	1000	PLU_RS21560
NC_005126.1	1054725	1054750	-	0	TTTCAAGATGCATCGCGGCGGCA	AGG	|||||||||||[||||||||||||]PAM	75	Intergenic	1000	PLU_RS04560
NC_005126.1	5115488	5115513	+	0	TTTCAAGATGCATCGCGGCGGCA	AGG	|||||||||||[||||||||||||]PAM	77	Intergenic	1000	PLU_RS26985
NC_005126.1	2357406	2357431	-	0	TTTCAAGATGCATCGCGGCGGCA	AGG	|||||||||||[||||||||||||]PAM	83	Intergenic	1000	PLU_RS09905
NC_005126.1	4114883	4114908	+	0	TTTCAAGATGCATCGCGGCGGCA	AGG	|||||||||||[||||||||||||]PAM	87	Intergenic	1000	PLU_RS17445
NC_005126.1	1040709	1040734	+	0	TTTCAAGATGCATCGCGGCGGCA	AGG	|||||||||||[||||||||||||]PAM	89	Intergenic	1000	mtnN
NC_005126.1	3689578	3689603	+	0	TTTCAAGATGCATCGCGGCGGCA	AGG	|||||||||||[||||||||||||]PAM	90	Intergenic	1000	PLU_RS26790
NC_005126.1	4616324	4616349	+	0	TTTCAAGATGCATCGCGGCGGCA	AGG	|||||||||||[||||||||||||]PAM	91	Intergenic	1000	PLU_RS19505
NC_005126.1	3276822	3276847	+	0	TTTCAAGATGCATCGCGGCGGCA	AGG	|||||||||||[||||||||||||]PAM	92	Intergenic	1000	PLU_RS26730
NC_005126.1	5610373	5610398	-	0	TTTCAAGATGCATCGCGGCGGCA	AGG	|||||||||||[||||||||||||]PAM	93	Intergenic	1000	PLU_RS23980
NC_005126.1	2407958	2407983	-	0	TTTCAAGATGCATCGCGGCGGCA	AGG	|||||||||||[||||||||||||]PAM	98	Intergenic	1000	PLU_RS10175
NC_005126.1	3011804	3011829	+	0	TTTCAAGATGCATCGCGGCGGCA	AGG	|||||||||||[||||||||||||]PAM	100	Intergenic	1000	PLU_RS12710
NC_005126.1	5533022	5533047	+	0	TTTCAAGATGCATCGCGGCGGCA	AGG	|||||||||||[||||||||||||]PAM	102	Intergenic	1000	PLU_RS25840
NC_005126.1	5322931	5322956	-	0	TTTCAAGATGCATCGCGGCGGCA	AGG	|||||||||||[||||||||||||]PAM	103	Intergenic	1000	PLU_RS27020
NC_005126.1	1691212	1691237	-	0	TTTCAAGATGCATCGCGGCGGCA	AGG	|||||||||||[||||||||||||]PAM	104	Intergenic	1000	PLU_RS07070
NC_005126.1	4721936	4721961	-	0	TTTCAAGATGCATCGCGGCGGCA	AGG	|||||||||||[||||||||||||]PAM	104	Intergenic	1000	PLU_RS19955
NC_005126.1	3764310	3764335	-	0	TTTCAAGATGCATCGCGGCGGCA	AGG	|||||||||||[||||||||||||]PAM	106	Intergenic	1000	fadJ
NC_005126.1	3484144	3484169	-	0	TTTCAAGATGCATCGCGGCGGCA	AGG	|||||||||||[||||||||||||]PAM	107	Intergenic	1000	cobT
NC_005126.1	2820272	2820297	+	0	TTTCAAGATGCATCGCGGCGGCA	AGG	|||||||||||[||||||||||||]PAM	118	Intergenic	1000	PLU_RS11925
NC_005126.1	3470574	3470599	+	0	TTTCAAGATGCATCGCGGCGGCA	AGG	|||||||||||[||||||||||||]PAM	120	Intergenic	1000	PLU_RS14740
NC_005126.1	434536	434561	-	0	TTTCAAGATGCATCGCGGCGGCA	AGG	|||||||||||[||||||||||||]PAM	124	Intergenic	1000	murQ
NC_005126.1	1087560	1087585	-	0	TTTCAAGATGCATCGCGGCGGCA	AGG	|||||||||||[||||||||||||]PAM	124	Intergenic	1000	PLU_RS04710
NC_005126.1	1458441	1458466	+	0	TTTCAAGATGCATCGCGGCGGCA	AGG	|||||||||||[||||||||||||]PAM	130	Intergenic	1000	PLU_RS06255
NC_005126.1	1919334	1919359	-	0	TTTCAAGATGCATCGCGGCGGCA	AGG	|||||||||||[||||||||||||]PAM	131	Intergenic	1000	PLU_RS08090
NC_005126.1	1820181	1820206	-	0	TTTCAAGATGCATCGCGGCGGCA	AGG	|||||||||||[||||||||||||]PAM	131	Intergenic	1000	PLU_RS07675
NC_005126.1	4863111	4863136	+	0	TTTCAAGATGCATCGCGGCGGCA	AGG	|||||||||||[||||||||||||]PAM	132	Intergenic	1000	PLU_RS20580
NC_005126.1	2787914	2787939	+	0	TTTCAAGATGCATCGCGGCGGCA	AGG	|||||||||||[||||||||||||]PAM	134	Intergenic	1000	PLU_RS11795
NC_005126.1	4167792	4167817	-	0	TTTCAAGATGCATCGCGGCGGCA	AGG	|||||||||||[||||||||||||]PAM	134	Intergenic	1000	ectB
NC_005126.1	2667497	2667522	-	0	TTTCAAGATGCATCGCGGCGGCA	AGG	|||||||||||[||||||||||||]PAM	134	Intergenic	1000	PLU_RS11330
NC_005126.1	792268	792293	+	0	TTTCAAGATGCATCGCGGCGGCA	AGG	|||||||||||[||||||||||||]PAM	135	Intergenic	1000	tilS
NC_005126.1	3038757	3038782	-	0	TTTCAAGATGCATCGCGGCGGCA	AGG	|||||||||||[||||||||||||]PAM	141	Intergenic	1000	tyrS
NC_005126.1	1844637	1844662	-	0	TTTCAAGATGCATCGCGGCGGCA	AGG	|||||||||||[||||||||||||]PAM	141	Intergenic	1000	PLU_RS07775
NC_005126.1	3255516	3255541	-	0	TTTCAAGATGCATCGCGGCGGCA	AGG	|||||||||||[||||||||||||]PAM	147	Intergenic	1000	PLU_RS13600
NC_005126.1	542333	542358	+	0	TTTCAAGATGCATCGCGGCGGCA	AGG	|||||||||||[||||||||||||]PAM	150	Intergenic	1000	gntR
NC_005126.1	4497994	4498019	-	0	TTTCAAGATGCATCGCGGCGGCA	AGG	|||||||||||[||||||||||||]PAM	156	Intergenic	1000	PLU_RS19010
NC_005126.1	1883785	1883810	-	0	TTTCAAGATGCATCGCGGCGGCA	AGG	|||||||||||[||||||||||||]PAM	164	Intergenic	1000	PLU_RS07945
NC_005126.1	3997013	3997038	-	0	TTTCAAGATGCATCGCGGCGGCA	AGG	|||||||||||[||||||||||||]PAM	165	Intergenic	1000	PLU_RS16745
NC_005126.1	1177118	1177143	-	0	TTTCAAGATGCATCGCGGCGGCA	AGG	|||||||||||[||||||||||||]PAM	166	Intergenic	1000	PLU_RS04955
NC_005126.1	315945	315970	-	0	TTTCAAGATGCATCGCGGCGGCA	AGG	|||||||||||[||||||||||||]PAM	173	Intergenic	1000	PLU_RS27065
NC_005126.1	5024956	5024981	+	0	TTTCAAGATGCATCGCGGCGGCA	AGG	|||||||||||[||||||||||||]PAM	175	Intergenic	1000	PLU_RS21255
NC_005126.1	271339	271364	+	0	TTTCAAGATGCATCGCGGCGGCA	AGG	|||||||||||[||||||||||||]PAM	176	Intergenic	1000	PLU_RS01245
NC_005126.1	4777269	4777294	-	0	TTTCAAGATGCATCGCGGCGGCA	AGG	|||||||||||[||||||||||||]PAM	183	Intergenic	1000	PLU_RS20240
NC_005126.1	117416	117441	+	0	TTTCAAGATGCATCGCGGCGGCA	AGG	|||||||||||[||||||||||||]PAM	188	Intergenic	1000	PLU_RS00570
NC_005126.1	2240147	2240172	-	0	TTTCAAGATGCATCGCGGCGGCA	AGG	|||||||||||[||||||||||||]PAM	195	Intergenic	1000	PLU_RS09380
NC_005126.1	1163100	1163125	-	0	TTTCAAGATGCATCGCGGCGGCA	AGG	|||||||||||[||||||||||||]PAM	203	Intergenic	1000	PLU_RS04885
NC_005126.1	1787558	1787583	-	0	TTTCAAGATGCATCGCGGCGGCA	AGG	|||||||||||[||||||||||||]PAM	216	Intergenic	1000	uvrB
NC_005126.1	1822230	1822255	+	0	TTTCAAGATGCATCGCGGCGGCA	AGG	|||||||||||[||||||||||||]PAM	225	Intergenic	1000	PLU_RS07685
NC_005126.1	1950419	1950444	+	0	TTTCAAGATGCATCGCGGCGGCA	AGG	|||||||||||[||||||||||||]PAM	226	Intergenic	1000	PLU_RS08215
NC_005126.1	3806610	3806635	-	0	TTTCAAGATGCATCGCGGCGGCA	AGG	|||||||||||[||||||||||||]PAM	239	Intergenic	1000	PLU_RS16020
NC_005126.1	5613623	5613648	+	0	TTTCAAGATGCATCGCGGCGGCA	AGG	|||||||||||[||||||||||||]PAM	248	Intergenic	1000	PLU_RS24000
NC_005126.1	1565805	1565830	+	0	TTTCAAGATGCATCGCGGCGGCA	AGG	|||||||||||[||||||||||||]PAM	266	Intergenic	1000	PLU_RS06685
NC_005126.1	1161307	1161332	+	0	TTTCAAGATGCATCGCGGCGGCA	AGG	|||||||||||[||||||||||||]PAM	322	Intergenic	1000	PLU_RS04875
NC_005126.1	1830912	1830937	-	0	TTTCAAGATGCATCGCGGCGGCA	AGG	|||||||||||[||||||||||||]PAM	327	Intergenic	1000	dkgB
NC_005126.1	726015	726040	-	0	TTTCAAGATGCATCGCGGCGGCA	AGG	|||||||||||[||||||||||||]PAM	328	Intergenic	1000	PLU_RS03120
NC_005126.1	2605050	2605075	-	0	TTTCAAGATGCATCGCGGCGGCA	AGG	|||||||||||[||||||||||||]PAM	341	Intergenic	1000	PLU_RS11065
NC_005126.1	1530584	1530609	-	0	TTTCAAGATGCATCGCGGCGGCA	AGG	|||||||||||[||||||||||||]PAM	362	Intergenic	1000	PLU_RS06585
NC_005126.1	3956768	3956793	-	0	TTTCAAGATGCATCGCGGCGGCA	AGG	|||||||||||[||||||||||||]PAM	371	Intergenic	1000	PLU_RS16550
NC_005126.1	1643613	1643638	+	0	TTTCAAGATGCATCGCGGCGGCA	AGG	|||||||||||[||||||||||||]PAM	392	Intergenic	1000	PLU_RS06845
NC_005126.1	3401011	3401036	-	0	TTTCAAGATGCATCGCGGCGGCA	AGG	|||||||||||[||||||||||||]PAM	412	Intergenic	1000	PLU_RS14220
NC_005126.1	1099653	1099678	-	0	TTTCAAGATGCATCGCGGCGGCA	AGG	|||||||||||[||||||||||||]PAM	415	Intergenic	1000	PLU_RS04775
NC_005126.1	3805185	3805210	-	0	TTTCAAGATGCATCGCGGCGGCA	AGG	|||||||||||[||||||||||||]PAM	520	Intergenic	1000	PLU_RS16020
NC_005126.1	3864505	3864530	+	0	TTTCAAGATGCATCGCGGCGGCA	AGG	|||||||||||[||||||||||||]PAM	534	Intergenic	1000	tssB
NC_005126.1	2259799	2259824	-	1	TTTCGAGATGCATCGCGGCGGCA	AGG	||||-||||||[||||||||||||]PAM	162	Intergenic	1000	flhA
NC_005126.1	3504367	3504392	-	1	TTTCGAGATGCATCGCGGCGGCA	AGG	||||-||||||[||||||||||||]PAM	252	Intergenic	1000	PLU_RS14930
NC_005126.1	3106383	3106408	+	1	TTTCGAGATGCATCGCGGCGGCA	AGG	||||-||||||[||||||||||||]PAM	311	Intergenic	1000	PLU_RS13145
NC_005126.1	493083	493108	+	2	TATAAAGATGCATCGCGGCGGCA	AGG	|-|-|||||||[||||||||||||]PAM	270	Intergenic	1000	PLU_RS02245
NC_005126.1	5059323	5059348	+	1	TTTCAAAATGCATCGCGGCGGCA	AGG	||||||-||||[||||||||||||]PAM	0	Exonic	1000	PLU_RS27280
NC_005126.1	1782007	1782032	-	1	TTTCAAAATGCATCGCGGCGGCA	AGG	||||||-||||[||||||||||||]PAM	119	Intergenic	1000	PLU_RS07525
NC_005126.1	5337914	5337939	-	2	TTGCGAGATGCATCGCGGCGGCA	AGG	||-|-||||||[||||||||||||]PAM	30	Intergenic	1000	rlmB
NC_005126.1	1870080	1870105	+	1	TTTCAAGTTGCATCGCGGCGGCA	AGG	|||||||-|||[||||||||||||]PAM	89	Intergenic	1000	PLU_RS07880
NC_005126.1	3382989	3383014	-	1	TTTCAAGAGGCATCGCGGCGGCA	AGG	||||||||-||[||||||||||||]PAM	32	Intergenic	1000	PLU_RS14140
NC_005126.1	484043	484068	-	1	TTTCAAGATACATCGCGGCGGCA	AGG	|||||||||-|[||||||||||||]PAM	73	Intergenic	1000	PLU_RS02220
NC_005126.1	5686106	5686131	-	1	TTTCAAGATGGATCGCGGCGGCA	AGG	||||||||||-[||||||||||||]PAM	0	Exonic	1000	PLU_RS27325
NC_005126.1	3303032	3303057	-	1	TTTCAAGATGGATCGCGGCGGCA	AGG	||||||||||-[||||||||||||]PAM	0	Exonic	1000	PLU_RS26735
NC_005126.1	4615303	4615328	+	1	TTTCAAGATGGATCGCGGCGGCA	GGG	||||||||||-[||||||||||||]PAM	15	Intergenic	1000	PLU_RS19495
NC_005126.1	3263321	3263346	+	1	TTTCAAGATGGATCGCGGCGGCA	AGG	||||||||||-[||||||||||||]PAM	20	Intergenic	1000	arsC
NC_005126.1	1804101	1804126	+	1	TTTCAAGATGGATCGCGGCGGCA	AGG	||||||||||-[||||||||||||]PAM	25	Intergenic	1000	PLU_RS07605
NC_005126.1	323640	323665	+	1	TTTCAAGATGAATCGCGGCGGCA	AGG	||||||||||-[||||||||||||]PAM	26	Intergenic	1000	PLU_RS01485
NC_005126.1	2837691	2837716	-	1	TTTCAAGATGGATCGCGGCGGCA	AGG	||||||||||-[||||||||||||]PAM	27	Intergenic	1000	PLU_RS12010
NC_005126.1	2525583	2525608	+	1	TTTCAAGATGGATCGCGGCGGCA	AGG	||||||||||-[||||||||||||]PAM	44	Intergenic	1000	PLU_RS10700
NC_005126.1	581962	581987	-	1	TTTCAAGATGGATCGCGGCGGCA	AGG	||||||||||-[||||||||||||]PAM	44	Intergenic	1000	PLU_RS02590
NC_005126.1	5094287	5094312	-	1	TTTCAAGATGGATCGCGGCGGCA	AGG	||||||||||-[||||||||||||]PAM	58	Intergenic	1000	PLU_RS21535
NC_005126.1	3704745	3704770	-	1	TTTCAAGATGGATCGCGGCGGCA	AGG	||||||||||-[||||||||||||]PAM	67	Intergenic	1000	lsrR
NC_005126.1	3965691	3965716	-	1	TTTCAAGATGGATCGCGGCGGCA	AGG	||||||||||-[||||||||||||]PAM	69	Intergenic	1000	recO
NC_005126.1	3309378	3309403	+	1	TTTCAAGATGGATCGCGGCGGCA	AGG	||||||||||-[||||||||||||]PAM	70	Intergenic	1000	PLU_RS13830
NC_005126.1	5158941	5158966	-	1	TTTCAAGATGGATCGCGGCGGCA	AGG	||||||||||-[||||||||||||]PAM	71	Intergenic	1000	ubiB
NC_005126.1	1953342	1953367	+	1	TTTCAAGATGGATCGCGGCGGCA	AGG	||||||||||-[||||||||||||]PAM	78	Intergenic	1000	elyC
NC_005126.1	3234083	3234108	-	1	TTTCAAGATGGATCGCGGCGGCA	AGG	||||||||||-[||||||||||||]PAM	86	Intergenic	1000	dhbA
NC_005126.1	146196	146221	+	1	TTTCAAGATGGATCGCGGCGGCA	AGG	||||||||||-[||||||||||||]PAM	94	Intergenic	1000	PLU_RS24800
NC_005126.1	918418	918443	+	1	TTTCAAGATGGATCGCGGCGGCA	AGG	||||||||||-[||||||||||||]PAM	99	Intergenic	1000	PLU_RS03975
NC_005126.1	3233958	3233983	-	1	TTTCAAGATGGATCGCGGCGGCA	AGG	||||||||||-[||||||||||||]PAM	103	Intergenic	1000	PLU_RS13515
NC_005126.1	2672930	2672955	+	1	TTTCAAGATGGATCGCGGCGGCA	AGG	||||||||||-[||||||||||||]PAM	107	Intergenic	1000	xylA
NC_005126.1	3305795	3305820	-	1	TTTCAAGATGGATCGCGGCGGCA	AGG	||||||||||-[||||||||||||]PAM	109	Intergenic	1000	pagP
NC_005126.1	4585727	4585752	-	1	TTTCAAGATGAATCGCGGCGGCA	AGG	||||||||||-[||||||||||||]PAM	114	Intergenic	1000	phoB
NC_005126.1	5666947	5666972	-	1	TTTCAAGATGGATCGCGGCGGCA	AGG	||||||||||-[||||||||||||]PAM	115	Intergenic	1000	PLU_RS24245
NC_005126.1	1800874	1800899	+	1	TTTCAAGATGGATCGCGGCGGCA	AGG	||||||||||-[||||||||||||]PAM	119	Intergenic	1000	PLU_RS07595
NC_005126.1	5081058	5081083	+	1	TTTCAAGATGTATCGCGGCGGCA	AGG	||||||||||-[||||||||||||]PAM	119	Intergenic	1000	uvrA
NC_005126.1	4108082	4108107	-	1	TTTCAAGATGGATCGCGGCGGCA	AGG	||||||||||-[||||||||||||]PAM	119	Intergenic	1000	PLU_RS17425
NC_005126.1	3804699	3804724	-	1	TTTCAAGATGGATCGCGGCGGCA	AGG	||||||||||-[||||||||||||]PAM	120	Intergenic	1000	rtxA
NC_005126.1	2746063	2746088	+	1	TTTCAAGATGGATCGCGGCGGCA	AGG	||||||||||-[||||||||||||]PAM	122	Intergenic	1000	PLU_RS11595
NC_005126.1	2450705	2450730	+	1	TTTCAAGATGGATCGCGGCGGCA	AGG	||||||||||-[||||||||||||]PAM	141	Intergenic	1000	hemA
NC_005126.1	4434121	4434146	+	1	TTTCAAGATGGATCGCGGCGGCA	AGG	||||||||||-[||||||||||||]PAM	154	Intergenic	1000	sctW
NC_005126.1	5585793	5585818	+	1	TTTCAAGATGGATCGCGGCGGCA	AGG	||||||||||-[||||||||||||]PAM	177	Intergenic	1000	PLU_RS23860
NC_005126.1	2557773	2557798	+	1	TTTCAAGATGTATCGCGGCGGCA	AGG	||||||||||-[||||||||||||]PAM	200	Intergenic	1000	PLU_RS10845
NC_005126.1	4984108	4984133	-	1	TTTCAAGATGGATCGCGGCGGCA	AGG	||||||||||-[||||||||||||]PAM	206	Intergenic	1000	PLU_RS21065
NC_005126.1	2388611	2388636	-	1	TTTCAAGATGGATCGCGGCGGCA	AGG	||||||||||-[||||||||||||]PAM	213	Intergenic	1000	PLU_RS10075
NC_005126.1	5041355	5041380	-	1	TTTCAAGATGGATCGCGGCGGCA	AGG	||||||||||-[||||||||||||]PAM	233	Intergenic	1000	PLU_RS21325
NC_005126.1	2417542	2417567	-	1	TTTCAAGATGGATCGCGGCGGCA	AGG	||||||||||-[||||||||||||]PAM	235	Intergenic	1000	PLU_RS10215
NC_005126.1	4441571	4441596	-	1	TTTCAAGATGTATCGCGGCGGCA	AGG	||||||||||-[||||||||||||]PAM	311	Intergenic	1000	PLU_RS18745
NC_005126.1	1920205	1920230	-	1	TTTCAAGATGGATCGCGGCGGCA	AGG	||||||||||-[||||||||||||]PAM	604	Intergenic	1000	PLU_RS27140
NC_005126.1	3737200	3737225	-	1	TTTCAAGATGCTTCGCGGCGGCA	AGG	|||||||||||[-|||||||||||]PAM	0	Exonic	1000	PLU_RS26800
NC_005126.1	775672	775697	+	1	TTTCAAGATGCTTCGCGGCGGCA	AGG	|||||||||||[-|||||||||||]PAM	30	Intergenic	1000	frr
NC_005126.1	2862613	2862638	-	1	TTTCAAGATGCTTCGCGGCGGCA	AGG	|||||||||||[-|||||||||||]PAM	48	Intergenic	1000	sohB
NC_005126.1	3500887	3500912	-	1	TTTCAAGATGCGTCGCGGCGGCA	AGG	|||||||||||[-|||||||||||]PAM	365	Intergenic	1000	PLU_RS14920
NC_005126.1	1641125	1641150	+	1	TTTCAAGATGCTTCGCGGCGGCA	AGG	|||||||||||[-|||||||||||]PAM	721	Intergenic	1000	PLU_RS06830
NC_005126.1	2503047	2503072	-	1	TTTCAAGATGCACCGCGGCGGCA	AGG	|||||||||||[|-||||||||||]PAM	161	Intergenic	1000	pyk
NC_005126.1	3538784	3538809	-	2	TTTCAAGGTGGATCGCGGCGGCA	AGG	|||||||-||-[||||||||||||]PAM	239	Intergenic	1000	PLU_RS27210
NC_005126.1	3769946	3769971	+	1	TTTCAAGATGCATTGCGGCGGCA	AGG	|||||||||||[||-|||||||||]PAM	89	Intergenic	1000	mlaA
NC_005126.1	2409607	2409632	+	1	TTTCAAGATGCATTGCGGCGGCA	AGG	|||||||||||[||-|||||||||]PAM	103	Intergenic	1000	PLU_RS10185
NC_005126.1	3036720	3036745	-	1	TTTCAAGATGCATTGCGGCGGCA	AGG	|||||||||||[||-|||||||||]PAM	170	Intergenic	1000	PLU_RS12835
NC_005126.1	920085	920110	-	1	TTTCAAGATGCATAGCGGCGGCA	AGG	|||||||||||[||-|||||||||]PAM	203	Intergenic	1000	PLU_RS03975
NC_005126.1	3999557	3999582	+	1	TTTCAAGATGCATTGCGGCGGCA	AGG	|||||||||||[||-|||||||||]PAM	344	Intergenic	1000	ung
NC_005126.1	2097106	2097131	+	1	TTTCAAGATGCATCACGGCGGCA	AGG	|||||||||||[|||-||||||||]PAM	74	Intergenic	1000	pepN
NC_005126.1	4855068	4855093	-	2	TTTAAAGATGCATCACGGCGGCA	AGG	|||-|||||||[|||-||||||||]PAM	0	Exonic	1000	PLU_RS20535
NC_005126.1	5186174	5186199	+	2	TTTCAAGATGGACCGCGGCGGCA	AGG	||||||||||-[|-||||||||||]PAM	72	Intergenic	1000	PLU_RS21915
NC_005126.1	3486646	3486671	-	2	TTTCAAGATGTATTGCGGCGGCA	AGG	||||||||||-[||-|||||||||]PAM	68	Intergenic	1000	PLU_RS14835
NC_005126.1	2438488	2438513	+	2	TTTCAGGATGCATCGTGGCGGCA	AGG	|||||-|||||[||||-|||||||]PAM	117	Intergenic	1000	PLU_RS10285
NC_005126.1	748770	748795	-	1	TTTCAAGATGCATCGCAGCGGCA	AGG	|||||||||||[|||||-||||||]PAM	0	Exonic	1000	PLU_RS26365
NC_005126.1	5248632	5248657	+	1	TTTCAAGATGCATCGCAGCGGCA	AGG	|||||||||||[|||||-||||||]PAM	274	Intergenic	1000	pyrB
NC_005126.1	1188726	1188751	+	2	TTTCAAGATGGATCACGGCGGCA	AGG	||||||||||-[|||-||||||||]PAM	28	Intergenic	1000	PLU_RS04995
NC_005126.1	4421973	4421998	+	2	TTTCAAGATGGATCACGGCGGCA	AGG	||||||||||-[|||-||||||||]PAM	100	Intergenic	1000	PLU_RS18625
NC_005126.1	165734	165759	+	1	TTTCAAGATGCATCGCGACGGCA	AGG	|||||||||||[||||||-|||||]PAM	0	Exonic	1000	PLU_RS00775
NC_005126.1	2243752	2243777	+	1	TTTCAAGATGCATCGCGACGGCA	AGG	|||||||||||[||||||-|||||]PAM	0	Exonic	1000	PLU_RS26600
NC_005126.1	2385606	2385631	-	1	TTTCAAGATGCATCGCGACGGCA	AGG	|||||||||||[||||||-|||||]PAM	0	Exonic	1000	PLU_RS26640
NC_005126.1	1006894	1006919	-	1	TTTCAAGATGCATCGCGACGGCA	AGG	|||||||||||[||||||-|||||]PAM	0	Exonic	1000	PLU_RS25955
NC_005126.1	268851	268876	-	1	TTTCAAGATGCATCGCGACGGCA	AGG	|||||||||||[||||||-|||||]PAM	0	Exonic	1000	PLU_RS01230
NC_005126.1	4483476	4483501	+	1	TTTCAAGATGCATCGCGACGGCA	AGG	|||||||||||[||||||-|||||]PAM	2	Intergenic	1000	PLU_RS18940
NC_005126.1	667637	667662	+	1	TTTCAAGATGCATCGCGACGGCA	AGG	|||||||||||[||||||-|||||]PAM	11	Intergenic	1000	PLU_RS02900
NC_005126.1	1921829	1921854	-	1	TTTCAAGATGCATCGCGACGGCA	AGG	|||||||||||[||||||-|||||]PAM	11	Intergenic	1000	PLU_RS26555
NC_005126.1	622756	622781	+	1	TTTCAAGATGCATCGCGACGGCA	AGG	|||||||||||[||||||-|||||]PAM	14	Intergenic	1000	serB
NC_005126.1	1996221	1996246	-	1	TTTCAAGATGCATCGCGACGGCA	AGG	|||||||||||[||||||-|||||]PAM	15	Intergenic	1000	PLU_RS08410
NC_005126.1	4127537	4127562	-	1	TTTCAAGATGCATCGCGACGGCA	AGG	|||||||||||[||||||-|||||]PAM	16	Intergenic	1000	PLU_RS17495
NC_005126.1	1881001	1881026	-	1	TTTCAAGATGCATCGCGACGGCA	AGG	|||||||||||[||||||-|||||]PAM	17	Intergenic	1000	PLU_RS07935
NC_005126.1	1439477	1439502	+	1	TTTCAAGATGCATCGCGACGGCA	AGG	|||||||||||[||||||-|||||]PAM	19	Intergenic	1000	proA
NC_005126.1	5023292	5023317	-	1	TTTCAAGATGCATCGCGACGGCA	AGG	|||||||||||[||||||-|||||]PAM	19	Intergenic	1000	PLU_RS21245
NC_005126.1	1152559	1152584	+	1	TTTCAAGATGCATCGCGACGGCA	AGG	|||||||||||[||||||-|||||]PAM	20	Intergenic	1000	PLU_RS04845
NC_005126.1	3955061	3955086	+	1	TTTCAAGATGCATCGCGACGGCA	AGG	|||||||||||[||||||-|||||]PAM	21	Intergenic	1000	PLU_RS27225
NC_005126.1	991375	991400	+	1	TTTCAAGATGCATCGCGACGGCA	AGG	|||||||||||[||||||-|||||]PAM	21	Intergenic	1000	PLU_RS04295
NC_005126.1	2206405	2206430	+	1	TTTCAAGATGCATCGCGACGGCA	AGG	|||||||||||[||||||-|||||]PAM	25	Intergenic	1000	PLU_RS09280
NC_005126.1	3907009	3907034	-	1	TTTCAAGATGCATCGCGACGGCA	AGG	|||||||||||[||||||-|||||]PAM	27	Intergenic	1000	PLU_RS16385
NC_005126.1	5303646	5303671	-	1	TTTCAAGATGCATCGCGACGGCA	AGG	|||||||||||[||||||-|||||]PAM	27	Intergenic	1000	rpmA
NC_005126.1	3606853	3606878	+	1	TTTCAAGATGCATCGCGACGGCA	AGG	|||||||||||[||||||-|||||]PAM	30	Intergenic	1000	PLU_RS15390
NC_005126.1	4717629	4717654	+	1	TTTCAAGATGCATCGCGACGGCA	AGG	|||||||||||[||||||-|||||]PAM	31	Intergenic	1000	PLU_RS24685
NC_005126.1	4478441	4478466	-	1	TTTCAAGATGCATCGCGACGGCA	AGG	|||||||||||[||||||-|||||]PAM	31	Intergenic	1000	PLU_RS18925
NC_005126.1	1069673	1069698	+	1	TTTCAAGATGCATCGCGACGGCA	AGG	|||||||||||[||||||-|||||]PAM	36	Intergenic	1000	PLU_RS04620
NC_005126.1	5164169	5164194	+	1	TTTCAAGATGCATCGCGACGGCA	AGG	|||||||||||[||||||-|||||]PAM	37	Intergenic	1000	PLU_RS21835
NC_005126.1	2344906	2344931	-	1	TTTCAAGATGCATCGCGACGGCA	AGG	|||||||||||[||||||-|||||]PAM	37	Intergenic	1000	PLU_RS09840
NC_005126.1	5519243	5519268	-	1	TTTCAAGATGCATCGCGACGGCA	AGG	|||||||||||[||||||-|||||]PAM	39	Intergenic	1000	argH
NC_005126.1	1063249	1063274	-	1	TTTCAAGATGCATCGCGACGGCA	AGG	|||||||||||[||||||-|||||]PAM	39	Intergenic	1000	PLU_RS04600
NC_005126.1	1086680	1086705	-	1	TTTCAAGATGCATCGCGACGGCA	AGG	|||||||||||[||||||-|||||]PAM	42	Intergenic	1000	PLU_RS04710
NC_005126.1	3923507	3923532	+	1	TTTCAAGATGCATCGCGACGGCA	AGG	|||||||||||[||||||-|||||]PAM	43	Intergenic	1000	PLU_RS16455
NC_005126.1	3397092	3397117	+	1	TTTCAAGATGCATCGCGACGGCA	AGG	|||||||||||[||||||-|||||]PAM	44	Intergenic	1000	yeiP
NC_005126.1	4985322	4985347	+	1	TTTCAAGATGCATCGCGACGGCA	AGG	|||||||||||[||||||-|||||]PAM	45	Intergenic	1000	PLU_RS21065
NC_005126.1	5668728	5668753	-	1	TTTCAAGATGCATCGCGACGGCA	AGG	|||||||||||[||||||-|||||]PAM	45	Intergenic	1000	PLU_RS24255
NC_005126.1	4540827	4540852	-	1	TTTCAAGATGCATCGCGACGGCA	AGG	|||||||||||[||||||-|||||]PAM	45	Intergenic	1000	hupB
NC_005126.1	2362136	2362161	+	1	TTTCAAGATGCATCGCGACGGCA	AGG	|||||||||||[||||||-|||||]PAM	46	Intergenic	1000	PLU_RS09925
NC_005126.1	2545008	2545033	-	1	TTTCAAGATGCATCGCGACGGCA	AGG	|||||||||||[||||||-|||||]PAM	49	Intergenic	1000	PLU_RS10790
NC_005126.1	4762735	4762760	+	1	TTTCAAGATGCATCGCGACGGCA	AGG	|||||||||||[||||||-|||||]PAM	51	Intergenic	1000	PLU_RS20175
NC_005126.1	1766856	1766881	-	1	TTTCAAGATGCATCGCGACGGCA	AGG	|||||||||||[||||||-|||||]PAM	54	Intergenic	1000	modF
NC_005126.1	3536887	3536912	-	1	TTTCAAGATGCATCGCGACGGCA	AGG	|||||||||||[||||||-|||||]PAM	54	Intergenic	1000	PLU_RS15110
NC_005126.1	1659589	1659614	+	1	TTTCAAGATGCATCGCGACGGCA	AGG	|||||||||||[||||||-|||||]PAM	55	Intergenic	1000	bamB
NC_005126.1	23853	23878	-	1	TTTCAAGATGCATCGCGACGGCA	AGG	|||||||||||[||||||-|||||]PAM	58	Intergenic	1000	PLU_RS00125
NC_005126.1	3010182	3010207	+	1	TTTCAAGATGCATCGCGACGGCA	AGG	|||||||||||[||||||-|||||]PAM	59	Intergenic	1000	dsbB
NC_005126.1	2163352	2163377	+	1	TTTCAAGATGCATCGCGACGGCA	AGG	|||||||||||[||||||-|||||]PAM	60	Intergenic	1000	PLU_RS09070
NC_005126.1	5551230	5551255	+	1	TTTCAAGATGCATCGCGACGGCA	AGG	|||||||||||[||||||-|||||]PAM	60	Intergenic	1000	glpK
NC_005126.1	2299935	2299960	-	1	TTTCAAGATGCATCGCGACGGCA	AGG	|||||||||||[||||||-|||||]PAM	61	Intergenic	1000	PLU_RS09645
NC_005126.1	3718484	3718509	-	1	TTTCAAGATGCATCGCGACGGCA	AGG	|||||||||||[||||||-|||||]PAM	62	Intergenic	1000	PLU_RS15725
NC_005126.1	2861179	2861204	+	1	TTTCAAGATGCATCGCGACGGCA	AGG	|||||||||||[||||||-|||||]PAM	63	Intergenic	1000	PLU_RS25390
NC_005126.1	200206	200231	-	1	TTTCAAGATGCATCGCGACGGCA	AGG	|||||||||||[||||||-|||||]PAM	68	Intergenic	1000	PLU_RS00925
NC_005126.1	2132113	2132138	+	1	TTTCAAGATGCATCGCGACGGCA	AGG	|||||||||||[||||||-|||||]PAM	70	Intergenic	1000	PLU_RS08950
NC_005126.1	3307587	3307612	-	1	TTTCAAGATGCATCGCGACGGCA	AGG	|||||||||||[||||||-|||||]PAM	72	Intergenic	1000	mgrB
NC_005126.1	4403442	4403467	+	1	TTTCAAGATGCATCGCGACGGCA	AGG	|||||||||||[||||||-|||||]PAM	77	Intergenic	1000	PLU_RS26915
NC_005126.1	1085804	1085829	-	1	TTTCAAGATGCATCGCGACGGCA	AGG	|||||||||||[||||||-|||||]PAM	79	Intergenic	1000	PLU_RS04705
NC_005126.1	503981	504006	-	1	TTTCAAGATGCATCGCGACGGCA	AGG	|||||||||||[||||||-|||||]PAM	79	Intergenic	1000	malQ
NC_005126.1	838051	838076	+	1	TTTCAAGATGCATCGCGACGGCA	AGG	|||||||||||[||||||-|||||]PAM	82	Intergenic	1000	PLU_RS03640
NC_005126.1	3979327	3979352	-	1	TTTCAAGATGCATCGCGACGGCA	AGG	|||||||||||[||||||-|||||]PAM	83	Intergenic	1000	PLU_RS16660
NC_005126.1	443698	443723	-	1	TTTCAAGATGCATCGCGACGGCA	AGG	|||||||||||[||||||-|||||]PAM	89	Intergenic	1000	PLU_RS02025
NC_005126.1	1913001	1913026	-	1	TTTCAAGATGCATCGCGACGGCA	AGG	|||||||||||[||||||-|||||]PAM	89	Intergenic	1000	PLU_RS08065
NC_005126.1	1812696	1812721	-	1	TTTCAAGATGCATCGCGACGGCA	AGG	|||||||||||[||||||-|||||]PAM	89	Intergenic	1000	dusC
NC_005126.1	2789136	2789161	+	1	TTTCAAGATGCATCGCGACGGCA	AGG	|||||||||||[||||||-|||||]PAM	92	Intergenic	1000	PLU_RS11800
NC_005126.1	5104053	5104078	+	1	TTTCAAGATGCATCGCGACGGCA	AGG	|||||||||||[||||||-|||||]PAM	93	Intergenic	1000	PLU_RS21590
NC_005126.1	3051740	3051765	-	1	TTTCAAGATGCATCGCGACGGCA	AGG	|||||||||||[||||||-|||||]PAM	94	Intergenic	1000	cfa
NC_005126.1	5255428	5255453	-	1	TTTCAAGATGCATCGCGACGGCA	AGG	|||||||||||[||||||-|||||]PAM	95	Intergenic	1000	PLU_RS22200
NC_005126.1	5111518	5111543	-	1	TTTCAAGATGCATCGCGACGGCA	AGG	|||||||||||[||||||-|||||]PAM	97	Intergenic	1000	pgi
NC_005126.1	655599	655624	-	1	TTTCAAGATGCATCGCGACGGCA	AGG	|||||||||||[||||||-|||||]PAM	110	Intergenic	1000	satP
NC_005126.1	267615	267640	+	1	TTTCAAGATGCATCGCGACGGCA	AGG	|||||||||||[||||||-|||||]PAM	112	Intergenic	1000	PLU_RS01225
NC_005126.1	2086384	2086409	-	1	TTTCAAGATGCATCGCGACGGCA	AGG	|||||||||||[||||||-|||||]PAM	112	Intergenic	1000	PLU_RS08785
NC_005126.1	1666053	1666078	+	1	TTTCAAGATGCATCGCGACGGCA	AGG	|||||||||||[||||||-|||||]PAM	113	Intergenic	1000	PLU_RS06925
NC_005126.1	3237543	3237568	+	1	TTTCAAGATGCATCGCGACGGCA	AGG	|||||||||||[||||||-|||||]PAM	114	Intergenic	1000	PLU_RS13535
NC_005126.1	1763503	1763528	+	1	TTTCAAGATGCATCGCGACGGCA	AGG	|||||||||||[||||||-|||||]PAM	114	Intergenic	1000	aroG
NC_005126.1	1682087	1682112	-	1	TTTCAAGATGCATCGCGACGGCA	AGG	|||||||||||[||||||-|||||]PAM	114	Intergenic	1000	gltX
NC_005126.1	2983349	2983374	-	1	TTTCAAGATGCATCGCGACGGCA	AGG	|||||||||||[||||||-|||||]PAM	114	Intergenic	1000	PLU_RS12570
NC_005126.1	663818	663843	+	1	TTTCAAGATGCATCGCGACGGCA	AGG	|||||||||||[||||||-|||||]PAM	115	Intergenic	1000	PLU_RS02890
NC_005126.1	5239812	5239837	+	1	TTTCAAGATGCATCGCGACGGCA	AGG	|||||||||||[||||||-|||||]PAM	117	Intergenic	1000	PLU_RS22135
NC_005126.1	4389240	4389265	-	1	TTTCAAGATGCATCGCGACGGCA	AGG	|||||||||||[||||||-|||||]PAM	118	Intergenic	1000	PLU_RS18475
NC_005126.1	2832722	2832747	+	1	TTTCAAGATGCATCGCGACGGCA	AGG	|||||||||||[||||||-|||||]PAM	119	Intergenic	1000	PLU_RS11985
NC_005126.1	2387918	2387943	-	1	TTTCAAGATGCATCGCGACGGCA	AGG	|||||||||||[||||||-|||||]PAM	119	Intergenic	1000	PLU_RS10070
NC_005126.1	2338853	2338878	-	1	TTTCAAGATGCATCGCGACGGCA	AGG	|||||||||||[||||||-|||||]PAM	119	Intergenic	1000	PLU_RS09815
NC_005126.1	214579	214604	-	1	TTTCAAGATGCATCGCGACGGCA	AGG	|||||||||||[||||||-|||||]PAM	119	Intergenic	1000	feoA
NC_005126.1	4996327	4996352	-	1	TTTCAAGATGCATCGCGACGGCA	AGG	|||||||||||[||||||-|||||]PAM	119	Intergenic	1000	PLU_RS21115
NC_005126.1	1090735	1090760	-	1	TTTCAAGATGCATCGCGACGGCA	AGG	|||||||||||[||||||-|||||]PAM	120	Intergenic	1000	PLU_RS04720
NC_005126.1	92511	92536	-	1	TTTCAAGATGCATCGCGACGGCA	AGG	|||||||||||[||||||-|||||]PAM	128	Intergenic	1000	PLU_RS00480
NC_005126.1	221170	221195	+	1	TTTCAAGATGCATCGCGACGGCA	AGG	|||||||||||[||||||-|||||]PAM	129	Intergenic	1000	pstS
NC_005126.1	2148549	2148574	-	1	TTTCAAGATGCATCGCGACGGCA	AGG	|||||||||||[||||||-|||||]PAM	129	Intergenic	1000	PLU_RS09005
NC_005126.1	3552466	3552491	-	1	TTTCAAGATGCATCGCGACGGCA	AGG	|||||||||||[||||||-|||||]PAM	132	Intergenic	1000	gyrA
NC_005126.1	5435951	5435976	-	1	TTTCAAGATGCATCGCGACGGCA	AGG	|||||||||||[||||||-|||||]PAM	133	Intergenic	1000	rho
NC_005126.1	4099977	4100002	+	1	TTTCAAGATGCATCGCGACGGCA	AGG	|||||||||||[||||||-|||||]PAM	134	Intergenic	1000	PLU_RS17400
NC_005126.1	159518	159543	+	1	TTTCAAGATGCATCGCGACGGCA	AGG	|||||||||||[||||||-|||||]PAM	138	Intergenic	1000	PLU_RS00755
NC_005126.1	1879329	1879354	-	1	TTTCAAGATGCATCGCGACGGCA	AGG	|||||||||||[||||||-|||||]PAM	139	Intergenic	1000	PLU_RS07925
NC_005126.1	2754996	2755021	-	1	TTTCAAGATGCATCGCGACGGCA	AGG	|||||||||||[||||||-|||||]PAM	139	Intergenic	1000	PLU_RS11625
NC_005126.1	167988	168013	-	1	TTTCAAGATGCATCGCGACGGCA	AGG	|||||||||||[||||||-|||||]PAM	141	Intergenic	1000	PLU_RS24415
NC_005126.1	535664	535689	-	1	TTTCAAGATGCATCGCGACGGCA	AGG	|||||||||||[||||||-|||||]PAM	144	Intergenic	1000	purH
NC_005126.1	3663786	3663811	+	1	TTTCAAGATGCATCGCGACGGCA	AGG	|||||||||||[||||||-|||||]PAM	145	Intergenic	1000	PLU_RS26785
NC_005126.1	2206528	2206553	+	1	TTTCAAGATGCATCGCGACGGCA	AGG	|||||||||||[||||||-|||||]PAM	147	Intergenic	1000	cheY
NC_005126.1	4977893	4977918	-	1	TTTCAAGATGCATCGCGACGGCA	AGG	|||||||||||[||||||-|||||]PAM	150	Intergenic	1000	PLU_RS21035
NC_005126.1	3074646	3074671	+	1	TTTCAAGATGCATCGCGACGGCA	AGG	|||||||||||[||||||-|||||]PAM	157	Intergenic	1000	ydiK
NC_005126.1	3741168	3741193	-	1	TTTCAAGATGCATCGCGACGGCA	AGG	|||||||||||[||||||-|||||]PAM	157	Intergenic	1000	PLU_RS15825
NC_005126.1	2926786	2926811	+	1	TTTCAAGATGCATCGCGACGGCA	AGG	|||||||||||[||||||-|||||]PAM	160	Intergenic	1000	cls
NC_005126.1	2476386	2476411	+	1	TTTCAAGATGCATCGCGACGGCA	AGG	|||||||||||[||||||-|||||]PAM	161	Intergenic	1000	murJ
NC_005126.1	3712612	3712637	-	1	TTTCAAGATGCATCGCGACGGCA	AGG	|||||||||||[||||||-|||||]PAM	170	Intergenic	1000	PLU_RS15675
NC_005126.1	4604701	4604726	+	1	TTTCAAGATGCATCGCGACGGCA	AGG	|||||||||||[||||||-|||||]PAM	173	Intergenic	1000	PLU_RS19465
NC_005126.1	3258889	3258914	+	1	TTTCAAGATGCATCGCGACGGCA	AGG	|||||||||||[||||||-|||||]PAM	174	Intergenic	1000	PLU_RS13620
NC_005126.1	500991	501016	+	1	TTTCAAGATGCATCGCGACGGCA	AGG	|||||||||||[||||||-|||||]PAM	179	Intergenic	1000	PLU_RS02280
NC_005126.1	948746	948771	-	1	TTTCAAGATGCATCGCGACGGCA	AGG	|||||||||||[||||||-|||||]PAM	179	Intergenic	1000	PLU_RS04075
NC_005126.1	1538610	1538635	+	1	TTTCAAGATGCATCGCGACGGCA	AGG	|||||||||||[||||||-|||||]PAM	183	Intergenic	1000	PLU_RS06610
NC_005126.1	3792208	3792233	+	1	TTTCAAGATGCATCGCGACGGCA	AGG	|||||||||||[||||||-|||||]PAM	183	Intergenic	1000	PLU_RS16000
NC_005126.1	2544465	2544490	-	1	TTTCAAGATGCATCGCGACGGCA	AGG	|||||||||||[||||||-|||||]PAM	186	Intergenic	1000	PLU_RS10785
NC_005126.1	4954999	4955024	+	1	TTTCAAGATGCATCGCGACGGCA	AGG	|||||||||||[||||||-|||||]PAM	187	Intergenic	1000	PLU_RS20915
NC_005126.1	2240496	2240521	-	1	TTTCAAGATGCATCGCGACGGCA	AGG	|||||||||||[||||||-|||||]PAM	189	Intergenic	1000	PLU_RS26595
NC_005126.1	3050280	3050305	-	1	TTTCAAGATGCATCGCGACGGCA	AGG	|||||||||||[||||||-|||||]PAM	190	Intergenic	1000	cfa
NC_005126.1	4191480	4191505	+	1	TTTCAAGATGCATCGCGACGGCA	AGG	|||||||||||[||||||-|||||]PAM	195	Intergenic	1000	PLU_RS17650
NC_005126.1	641825	641850	-	1	TTTCAAGATGCATCGCGACGGCA	AGG	|||||||||||[||||||-|||||]PAM	211	Intergenic	1000	PLU_RS02800
NC_005126.1	1740805	1740830	+	1	TTTCAAGATGCATCGCGACGGCA	AGG	|||||||||||[||||||-|||||]PAM	215	Intergenic	1000	cydA
NC_005126.1	2604501	2604526	-	1	TTTCAAGATGCATCGCGACGGCA	AGG	|||||||||||[||||||-|||||]PAM	216	Intergenic	1000	PLU_RS11060
NC_005126.1	2249692	2249717	-	1	TTTCAAGATGCATCGCGACGGCA	AGG	|||||||||||[||||||-|||||]PAM	216	Intergenic	1000	PLU_RS09410
NC_005126.1	102281	102306	+	1	TTTCAAGATGCATCGCGACGGCA	AGG	|||||||||||[||||||-|||||]PAM	221	Intergenic	1000	PLU_RS00520
NC_005126.1	4782325	4782350	-	1	TTTCAAGATGCATCGCGACGGCA	AGG	|||||||||||[||||||-|||||]PAM	226	Intergenic	1000	livF
NC_005126.1	4667806	4667831	+	1	TTTCAAGATGCATCGCGACGGCA	AGG	|||||||||||[||||||-|||||]PAM	248	Intergenic	1000	rpoD
NC_005126.1	3759177	3759202	+	1	TTTCAAGATGCATCGCGACGGCA	AGG	|||||||||||[||||||-|||||]PAM	249	Intergenic	1000	PLU_RS15895
NC_005126.1	4385378	4385403	+	1	TTTCAAGATGCATCGCGACGGCA	AGG	|||||||||||[||||||-|||||]PAM	259	Intergenic	1000	PLU_RS18455
NC_005126.1	3507040	3507065	+	1	TTTCAAGATGCATCGCGACGGCA	AGG	|||||||||||[||||||-|||||]PAM	260	Intergenic	1000	PLU_RS14950
NC_005126.1	4652133	4652158	+	1	TTTCAAGATGCATCGCGACGGCA	AGG	|||||||||||[||||||-|||||]PAM	262	Intergenic	1000	hldE
NC_005126.1	161933	161958	-	1	TTTCAAGATGCATCGCGACGGCA	AGG	|||||||||||[||||||-|||||]PAM	270	Intergenic	1000	PLU_RS00760
NC_005126.1	3619663	3619688	-	1	TTTCAAGATGCATCGCGACGGCA	AGG	|||||||||||[||||||-|||||]PAM	274	Intergenic	1000	PLU_RS15440
NC_005126.1	834668	834693	+	1	TTTCAAGATGCATCGCGACGGCA	AGG	|||||||||||[||||||-|||||]PAM	280	Intergenic	1000	PLU_RS26375
NC_005126.1	4862951	4862976	+	1	TTTCAAGATGCATCGCGACGGCA	AGG	|||||||||||[||||||-|||||]PAM	292	Intergenic	1000	PLU_RS20580
NC_005126.1	2119207	2119232	-	1	TTTCAAGATGCATCGCGACGGCA	AGG	|||||||||||[||||||-|||||]PAM	307	Intergenic	1000	ompA
NC_005126.1	866474	866499	-	1	TTTCAAGATGCATCGCGACGGCA	AGG	|||||||||||[||||||-|||||]PAM	308	Intergenic	1000	PLU_RS03740
NC_005126.1	3479947	3479972	+	1	TTTCAAGATGCATCGCGACGGCA	AGG	|||||||||||[||||||-|||||]PAM	328	Intergenic	1000	PLU_RS14785
NC_005126.1	2161470	2161495	+	1	TTTCAAGATGCATCGCGACGGCA	AGG	|||||||||||[||||||-|||||]PAM	333	Intergenic	1000	PLU_RS09065
NC_005126.1	4503148	4503173	-	1	TTTCAAGATGCATCGCGACGGCA	AGG	|||||||||||[||||||-|||||]PAM	341	Intergenic	1000	PLU_RS19025
NC_005126.1	4423589	4423614	+	1	TTTCAAGATGCATCGCGACGGCA	AGG	|||||||||||[||||||-|||||]PAM	350	Intergenic	1000	yscW
NC_005126.1	3805327	3805352	-	1	TTTCAAGATGCATCGCGACGGCA	AGG	|||||||||||[||||||-|||||]PAM	378	Intergenic	1000	PLU_RS16020
NC_005126.1	4318325	4318350	-	1	TTTCAAGATGCATCGCGACGGCA	AGG	|||||||||||[||||||-|||||]PAM	379	Intergenic	1000	PLU_RS18170
NC_005126.1	3956710	3956735	-	1	TTTCAAGATGCATCGCGACGGCA	AGG	|||||||||||[||||||-|||||]PAM	386	Intergenic	1000	PLU_RS16545
NC_005126.1	4111066	4111091	+	1	TTTCAAGATGCATCGCGACGGCA	AGG	|||||||||||[||||||-|||||]PAM	388	Intergenic	1000	PLU_RS17440
NC_005126.1	886846	886871	-	1	TTTCAAGATGCATCGCGACGGCA	AGG	|||||||||||[||||||-|||||]PAM	425	Intergenic	1000	PLU_RS03820
NC_005126.1	4592731	4592756	+	1	TTTCAAGATGCATCGCGACGGCA	AGG	|||||||||||[||||||-|||||]PAM	468	Intergenic	1000	PLU_RS19415
NC_005126.1	2864329	2864354	+	1	TTTCAAGATGCATCGCGACGGCA	AGG	|||||||||||[||||||-|||||]PAM	474	Intergenic	1000	PLU_RS12110
NC_005126.1	254945	254970	-	1	TTTCAAGATGCATCGCGACGGCA	AGG	|||||||||||[||||||-|||||]PAM	475	Intergenic	1000	PLU_RS01165
NC_005126.1	4168146	4168171	-	1	TTTCAAGATGCATCGCGACGGCA	AGG	|||||||||||[||||||-|||||]PAM	488	Intergenic	1000	ectB
NC_005126.1	5191720	5191745	-	1	TTTCAAGATGCATCGCGACGGCA	AGG	|||||||||||[||||||-|||||]PAM	1293	Intergenic	1000	PLU_RS21945
NC_005126.1	3989312	3989337	-	4	TTTCAATGTGTATTGCGGCGGCA	AGG	||||||--||-[||-|||||||||]PAM	107	Intergenic	1000	PLU_RS16710
NC_005126.1	575960	575985	-	2	TTTCAAGATGCATTACGGCGGCA	AGG	|||||||||||[||--||||||||]PAM	85	Intergenic	1000	deoC
NC_005126.1	566840	566865	+	2	TTGCAAGATGCATCGCGACGGCA	AGG	||-||||||||[||||||-|||||]PAM	51	Intergenic	1000	PLU_RS02535
NC_005126.1	2416424	2416449	-	2	TTTTAAGATGCATCGCGACGGCA	AGG	|||-|||||||[||||||-|||||]PAM	16	Intergenic	1000	PLU_RS10215
NC_005126.1	2372271	2372296	-	2	TTTAAAGATGCATCGCGACGGCA	AGG	|||-|||||||[||||||-|||||]PAM	117	Intergenic	1000	PLU_RS09975
NC_005126.1	2548507	2548532	+	2	TTTAAAGATGCATCGCGACGGCA	AGG	|||-|||||||[||||||-|||||]PAM	233	Intergenic	1000	stlC
NC_005126.1	2536917	2536942	+	2	TTTCGAGATGCATCGCGACGGCA	AGG	||||-||||||[||||||-|||||]PAM	0	Exonic	1000	PLU_RS26655
NC_005126.1	2354935	2354960	-	2	TTTCGAGATGCATCGCGACGGCA	AGG	||||-||||||[||||||-|||||]PAM	39	Intergenic	1000	PLU_RS09895
NC_005126.1	5678003	5678028	-	2	TTTCGAGATGCATCGCGACGGCA	AGG	||||-||||||[||||||-|||||]PAM	81	Intergenic	1000	PLU_RS24285
NC_005126.1	477424	477449	+	2	TTTCCAGATGCATCGCGACGGCA	AGG	||||-||||||[||||||-|||||]PAM	105	Intergenic	1000	PLU_RS02180
NC_005126.1	3959623	3959648	+	2	TTTCGAGATGCATCGCGACGGCA	AGG	||||-||||||[||||||-|||||]PAM	109	Intergenic	1000	PLU_RS16560
NC_005126.1	3279473	3279498	+	2	TTTCGAGATGCATCGCGACGGCA	AGG	||||-||||||[||||||-|||||]PAM	171	Intergenic	1000	PLU_RS13725
NC_005126.1	1601070	1601095	-	2	TTTCGAGATGCATCGCGACGGCA	AGG	||||-||||||[||||||-|||||]PAM	325	Intergenic	1000	rtxA
NC_005126.1	4895558	4895583	+	2	TTTCGAGATGCATCGCGACGGCA	AGG	||||-||||||[||||||-|||||]PAM	344	Intergenic	1000	PLU_RS26960
NC_005126.1	1746989	1747014	+	2	TTTCAAAATGCATCGCGACGGCA	AGG	||||||-||||[||||||-|||||]PAM	24	Intergenic	1000	tolA
NC_005126.1	5665343	5665368	-	2	TTTCAAAATGCATCGCGACGGCA	AGG	||||||-||||[||||||-|||||]PAM	94	Intergenic	1000	PLU_RS24240
NC_005126.1	3964017	3964042	+	2	TTTCAAAATGCATCGCGACGGCA	AGG	||||||-||||[||||||-|||||]PAM	174	Intergenic	1000	PLU_RS16580
NC_005126.1	3374440	3374465	-	2	TTTCAAAATGCATCGCGACGGCA	AGG	||||||-||||[||||||-|||||]PAM	205	Intergenic	1000	PLU_RS14105
NC_005126.1	2191947	2191972	-	3	TTCAAAGATGCATCGCGACGGCA	AGG	||--|||||||[||||||-|||||]PAM	427	Intergenic	1000	PLU_RS09225
NC_005126.1	1615199	1615224	+	2	TTTCAAGTTGCATCGCGACGGCA	AGG	|||||||-|||[||||||-|||||]PAM	0	Exonic	1000	PLU_RS06720
NC_005126.1	1182332	1182357	-	2	TTTCAAGTTGCATCGCGACGGCA	AGG	|||||||-|||[||||||-|||||]PAM	0	Exonic	1000	PLU_RS27105
NC_005126.1	1770856	1770881	+	2	TTTCAAGCTGCATCGCGACGGCA	AGG	|||||||-|||[||||||-|||||]PAM	17	Intergenic	1000	modA
NC_005126.1	3104009	3104034	+	2	TTTCAAGTTGCATCGCGACGGCA	AGG	|||||||-|||[||||||-|||||]PAM	22	Intergenic	1000	PLU_RS13130
NC_005126.1	1499930	1499955	-	2	TTTCAAGCTGCATCGCGACGGCA	AGG	|||||||-|||[||||||-|||||]PAM	24	Intergenic	1000	lipA
NC_005126.1	4494322	4494347	+	2	TTTCAAGGTGCATCGCGACGGCA	AGG	|||||||-|||[||||||-|||||]PAM	29	Intergenic	1000	PLU_RS18990
NC_005126.1	4817749	4817774	+	2	TTTCAAGGTGCATCGCGACGGCA	AGG	|||||||-|||[||||||-|||||]PAM	30	Intergenic	1000	PLU_RS20420
NC_005126.1	3311404	3311429	-	2	TTTCAAGCTGCATCGCGACGGCA	AGG	|||||||-|||[||||||-|||||]PAM	31	Intergenic	1000	PLU_RS13845
NC_005126.1	3190297	3190322	+	2	TTTCAAGCTGCATCGCGACGGCA	AGG	|||||||-|||[||||||-|||||]PAM	34	Intergenic	1000	PLU_RS13320
NC_005126.1	2852682	2852707	+	2	TTTCAAGCTGCATCGCGACGGCA	AGG	|||||||-|||[||||||-|||||]PAM	48	Intergenic	1000	acnA
NC_005126.1	2402217	2402242	+	2	TTTCAAGCTGCATCGCGACGGCA	AGG	|||||||-|||[||||||-|||||]PAM	50	Intergenic	1000	PLU_RS10150
NC_005126.1	2098920	2098945	+	2	TTTCAAGGTGCATCGCGACGGCA	AGG	|||||||-|||[||||||-|||||]PAM	101	Intergenic	1000	PLU_RS08825
NC_005126.1	1830687	1830712	-	2	TTTCAAGTTGCATCGCGACGGCA	AGG	|||||||-|||[||||||-|||||]PAM	102	Intergenic	1000	dkgB
NC_005126.1	2420098	2420123	-	2	TTTCAAGGTGCATCGCGACGGCA	AGG	|||||||-|||[||||||-|||||]PAM	110	Intergenic	1000	PLU_RS10225
NC_005126.1	3048720	3048745	+	2	TTTCAAGGTGCATCGCGACGGCA	AGG	|||||||-|||[||||||-|||||]PAM	114	Intergenic	1000	PLU_RS12900
NC_005126.1	3181647	3181672	+	2	TTTCAAGCTGCATCGCGACGGCA	AGG	|||||||-|||[||||||-|||||]PAM	118	Intergenic	1000	hxpB
NC_005126.1	643394	643419	-	2	TTTCAAGTTGCATCGCGACGGCA	AGG	|||||||-|||[||||||-|||||]PAM	122	Intergenic	1000	PLU_RS02800
NC_005126.1	218214	218239	-	2	TTTCAAGTTGCATCGCGACGGCA	AGG	|||||||-|||[||||||-|||||]PAM	130	Intergenic	1000	greB
NC_005126.1	5060341	5060366	+	2	TTTCAAGTTGCATCGCGACGGCA	AGG	|||||||-|||[||||||-|||||]PAM	131	Intergenic	1000	PLU_RS21400
NC_005126.1	2342874	2342899	+	2	TTTCAAGCTGCATCGCGACGGCA	AGG	|||||||-|||[||||||-|||||]PAM	140	Intergenic	1000	dsdX
NC_005126.1	1867624	1867649	+	2	TTTCAAGTTGCATCGCGACGGCA	AGG	|||||||-|||[||||||-|||||]PAM	199	Intergenic	1000	PLU_RS07870
NC_005126.1	5563277	5563302	-	2	TTTCAAGTTGCATCGCGACGGCA	AGG	|||||||-|||[||||||-|||||]PAM	378	Intergenic	1000	PLU_RS23745
NC_005126.1	1759364	1759389	-	2	TTTCAAGAAGCATCGCGACGGCA	AGG	||||||||-||[||||||-|||||]PAM	8	Intergenic	1000	PLU_RS27135
NC_005126.1	1915183	1915208	+	2	TTTCAAGAAGCATCGCGACGGCA	AGG	||||||||-||[||||||-|||||]PAM	90	Intergenic	1000	PLU_RS08075
NC_005126.1	2478204	2478229	+	2	TTTCAAGAAGCATCGCGACGGCA	AGG	||||||||-||[||||||-|||||]PAM	97	Intergenic	1000	murJ
NC_005126.1	4256568	4256593	-	2	TTTCAAGACGCATCGCGACGGCA	AGG	||||||||-||[||||||-|||||]PAM	98	Intergenic	1000	PLU_RS27410
NC_005126.1	2472543	2472568	-	2	TTTCAAGATACATCGCGACGGCA	AGG	|||||||||-|[||||||-|||||]PAM	28	Intergenic	1000	PLU_RS10435
NC_005126.1	1831251	1831276	-	2	TTTCAAGATACATCGCGACGGCA	AGG	|||||||||-|[||||||-|||||]PAM	56	Intergenic	1000	PLU_RS07715
NC_005126.1	3356306	3356331	-	2	TTTCAAGATACATCGCGACGGCA	AGG	|||||||||-|[||||||-|||||]PAM	94	Intergenic	1000	hinT
NC_005126.1	1057601	1057626	+	2	TTTCAAGATACATCGCGACGGCA	AGG	|||||||||-|[||||||-|||||]PAM	159	Intergenic	1000	PLU_RS04570
NC_005126.1	5086545	5086570	+	2	TTTCAAGATACATCGCGACGGCA	AGG	|||||||||-|[||||||-|||||]PAM	242	Intergenic	1000	PLU_RS21495
NC_005126.1	5035352	5035377	-	3	TTTCGAGGTGCATCGCGACGGCA	AGG	||||-||-|||[||||||-|||||]PAM	20	Intergenic	1000	PLU_RS21295
NC_005126.1	2552557	2552582	+	3	TTTCGAGGTGCATCGCGACGGCA	AGG	||||-||-|||[||||||-|||||]PAM	153	Intergenic	1000	pntA
NC_005126.1	209730	209755	-	2	TTTCAAGATGGATCGCGACGGCA	AGG	||||||||||-[||||||-|||||]PAM	0	Exonic	1000	PLU_RS00985
NC_005126.1	1004630	1004655	-	2	TTTCAAGATGGATCGCGACGGCA	AGG	||||||||||-[||||||-|||||]PAM	0	Exonic	1000	PLU_RS26395
NC_005126.1	2339319	2339344	-	2	TTTCAAGATGGATCGCGACGGCA	AGG	||||||||||-[||||||-|||||]PAM	15	Intergenic	1000	PLU_RS09820
NC_005126.1	1377781	1377806	+	2	TTTCAAGATGGATCGCGACGGCA	AGG	||||||||||-[||||||-|||||]PAM	17	Intergenic	1000	lpcA
NC_005126.1	2856642	2856667	-	2	TTTCAAGATGGATCGCGACGGCA	AGG	||||||||||-[||||||-|||||]PAM	19	Intergenic	1000	cysB
NC_005126.1	5012682	5012707	-	2	TTTCAAGATGGATCGCGACGGCA	AGG	||||||||||-[||||||-|||||]PAM	22	Intergenic	1000	PLU_RS21190
NC_005126.1	5065677	5065702	+	2	TTTCAAGATGGATCGCGACGGCA	AGG	||||||||||-[||||||-|||||]PAM	27	Intergenic	1000	PLU_RS21415
NC_005126.1	3018177	3018202	+	2	TTTCAAGATGGATCGCGACGGCA	AGG	||||||||||-[||||||-|||||]PAM	28	Intergenic	1000	ttcA
NC_005126.1	1952225	1952250	+	2	TTTCAAGATGGATCGCGACGGCA	AGG	||||||||||-[||||||-|||||]PAM	29	Intergenic	1000	kdsB
NC_005126.1	712185	712210	+	2	TTTCAAGATGGATCGCGACGGCA	AGG	||||||||||-[||||||-|||||]PAM	29	Intergenic	1000	PLU_RS03080
NC_005126.1	2465516	2465541	+	2	TTTCAAGATGGATCGCGACGGCA	AGG	||||||||||-[||||||-|||||]PAM	31	Intergenic	1000	PLU_RS10390
NC_005126.1	69036	69061	+	2	TTTCAAGATGGATCGCGACGGCA	AGG	||||||||||-[||||||-|||||]PAM	35	Intergenic	1000	PLU_RS00345
NC_005126.1	4257107	4257132	-	2	TTTCAAGATGGATCGCGACGGCA	AGG	||||||||||-[||||||-|||||]PAM	39	Intergenic	1000	PLU_RS17890
NC_005126.1	5334980	5335005	+	2	TTTCAAGATGGATCGCGACGGCA	AGG	||||||||||-[||||||-|||||]PAM	43	Intergenic	1000	PLU_RS22565
NC_005126.1	83897	83922	-	2	TTTCAAGATGGATCGCGACGGCA	AGG	||||||||||-[||||||-|||||]PAM	43	Intergenic	1000	aroB
NC_005126.1	2487138	2487163	-	2	TTTCAAGATGGATCGCGACGGCA	AGG	||||||||||-[||||||-|||||]PAM	47	Intergenic	1000	cmoB
NC_005126.1	5665794	5665819	-	2	TTTCAAGATGTATCGCGACGGCA	AGG	||||||||||-[||||||-|||||]PAM	60	Intergenic	1000	PLU_RS24245
NC_005126.1	1936896	1936921	+	2	TTTCAAGATGGATCGCGACGGCA	AGG	||||||||||-[||||||-|||||]PAM	61	Intergenic	1000	aroA
NC_005126.1	3361470	3361495	-	2	TTTCAAGATGGATCGCGACGGCA	AGG	||||||||||-[||||||-|||||]PAM	61	Intergenic	1000	fabF
NC_005126.1	4906311	4906336	-	2	TTTCAAGATGGATCGCGACGGCA	AGG	||||||||||-[||||||-|||||]PAM	68	Intergenic	1000	PLU_RS20730
NC_005126.1	2940744	2940769	-	2	TTTCAAGATGGATCGCGACGGCA	AGG	||||||||||-[||||||-|||||]PAM	69	Intergenic	1000	PLU_RS12385
NC_005126.1	2629931	2629956	-	2	TTTCAAGATGGATCGCGACGGCA	AGG	||||||||||-[||||||-|||||]PAM	71	Intergenic	1000	PLU_RS11165
NC_005126.1	518631	518656	-	2	TTTCAAGATGGATCGCGACGGCA	AGG	||||||||||-[||||||-|||||]PAM	72	Intergenic	1000	PLU_RS02335
NC_005126.1	2711975	2712000	+	2	TTTCAAGATGGATCGCGACGGCA	AGG	||||||||||-[||||||-|||||]PAM	74	Intergenic	1000	PLU_RS11530
NC_005126.1	4195474	4195499	-	2	TTTCAAGATGGATCGCGACGGCA	AGG	||||||||||-[||||||-|||||]PAM	76	Intergenic	1000	PLU_RS17660
NC_005126.1	4630137	4630162	+	2	TTTCAAGATGGATCGCGACGGCA	AGG	||||||||||-[||||||-|||||]PAM	78	Intergenic	1000	PLU_RS19560
NC_005126.1	1094562	1094587	+	2	TTTCAAGATGGATCGCGACGGCA	AGG	||||||||||-[||||||-|||||]PAM	78	Intergenic	1000	PLU_RS04750
NC_005126.1	4983109	4983134	-	2	TTTCAAGATGGATCGCGACGGCA	AGG	||||||||||-[||||||-|||||]PAM	83	Intergenic	1000	PLU_RS21060
NC_005126.1	3388541	3388566	-	2	TTTCAAGATGGATCGCGACGGCA	AGG	||||||||||-[||||||-|||||]PAM	84	Intergenic	1000	PLU_RS14160
NC_005126.1	2461731	2461756	+	2	TTTCAAGATGGATCGCGACGGCA	AGG	||||||||||-[||||||-|||||]PAM	90	Intergenic	1000	PLU_RS10375
NC_005126.1	2159448	2159473	+	2	TTTCAAGATGGATCGCGACGGCA	AGG	||||||||||-[||||||-|||||]PAM	90	Intergenic	1000	PLU_RS09055
NC_005126.1	4243295	4243320	-	2	TTTCAAGATGGATCGCGACGGCA	AGG	||||||||||-[||||||-|||||]PAM	93	Intergenic	1000	gcvP
NC_005126.1	1935393	1935418	+	2	TTTCAAGATGGATCGCGACGGCA	AGG	||||||||||-[||||||-|||||]PAM	94	Intergenic	1000	serC
NC_005126.1	4710961	4710986	-	2	TTTCAAGATGGATCGCGACGGCA	AGG	||||||||||-[||||||-|||||]PAM	96	Intergenic	1000	PLU_RS19920
NC_005126.1	4893897	4893922	+	2	TTTCAAGATGGATCGCGACGGCA	AGG	||||||||||-[||||||-|||||]PAM	100	Intergenic	1000	PLU_RS20675
NC_005126.1	3051821	3051846	-	2	TTTCAAGATGGATCGCGACGGCA	AGG	||||||||||-[||||||-|||||]PAM	104	Intergenic	1000	PLU_RS12915
NC_005126.1	2751521	2751546	-	2	TTTCAAGATGGATCGCGACGGCA	AGG	||||||||||-[||||||-|||||]PAM	108	Intergenic	1000	PLU_RS11615
NC_005126.1	2523346	2523371	+	2	TTTCAAGATGGATCGCGACGGCA	AGG	||||||||||-[||||||-|||||]PAM	109	Intergenic	1000	PLU_RS10690
NC_005126.1	5329389	5329414	-	2	TTTCAAGATGGATCGCGACGGCA	AGG	||||||||||-[||||||-|||||]PAM	109	Intergenic	1000	PLU_RS22540
NC_005126.1	1850983	1851008	-	2	TTTCAAGATGGATCGCGACGGCA	AGG	||||||||||-[||||||-|||||]PAM	110	Intergenic	1000	cdd
NC_005126.1	3741008	3741033	-	2	TTTCAAGATGGATCGCGACGGCA	AGG	||||||||||-[||||||-|||||]PAM	111	Intergenic	1000	tctD
NC_005126.1	3198959	3198984	+	2	TTTCAAGATGGATCGCGACGGCA	AGG	||||||||||-[||||||-|||||]PAM	113	Intergenic	1000	manX
NC_005126.1	5465798	5465823	+	2	TTTCAAGATGGATCGCGACGGCA	AGG	||||||||||-[||||||-|||||]PAM	113	Intergenic	1000	PLU_RS23175
NC_005126.1	925787	925812	+	2	TTTCAAGATGGATCGCGACGGCA	AGG	||||||||||-[||||||-|||||]PAM	113	Intergenic	1000	PLU_RS03995
NC_005126.1	2481410	2481435	+	2	TTTCAAGATGGATCGCGACGGCA	AGG	||||||||||-[||||||-|||||]PAM	116	Intergenic	1000	PLU_RS10460
NC_005126.1	1708465	1708490	-	2	TTTCAAGATGAATCGCGACGGCA	AGG	||||||||||-[||||||-|||||]PAM	118	Intergenic	1000	kdpF
NC_005126.1	3953386	3953411	-	2	TTTCAAGATGTATCGCGACGGCA	AGG	||||||||||-[||||||-|||||]PAM	121	Intergenic	1000	rtxA
NC_005126.1	3304078	3304103	-	2	TTTCAAGATGGATCGCGACGGCA	AGG	||||||||||-[||||||-|||||]PAM	122	Intergenic	1000	thiD
NC_005126.1	2343270	2343295	+	2	TTTCAAGATGGATCGCGACGGCA	AGG	||||||||||-[||||||-|||||]PAM	124	Intergenic	1000	PLU_RS09835
NC_005126.1	855264	855289	+	2	TTTCAAGATGGATCGCGACGGCA	AGG	||||||||||-[||||||-|||||]PAM	125	Intergenic	1000	PLU_RS03700
NC_005126.1	2524717	2524742	+	2	TTTCAAGATGGATCGCGACGGCA	AGG	||||||||||-[||||||-|||||]PAM	125	Intergenic	1000	PLU_RS10695
NC_005126.1	2480403	2480428	+	2	TTTCAAGATGGATCGCGACGGCA	AGG	||||||||||-[||||||-|||||]PAM	129	Intergenic	1000	PLU_RS10460
NC_005126.1	1868605	1868630	+	2	TTTCAAGATGGATCGCGACGGCA	AGG	||||||||||-[||||||-|||||]PAM	131	Intergenic	1000	yiaY
NC_005126.1	2528329	2528354	+	2	TTTCAAGATGGATCGCGACGGCA	AGG	||||||||||-[||||||-|||||]PAM	132	Intergenic	1000	PLU_RS10720
NC_005126.1	1535680	1535705	+	2	TTTCAAGATGGATCGCGACGGCA	AGG	||||||||||-[||||||-|||||]PAM	133	Intergenic	1000	PLU_RS26485
NC_005126.1	1837285	1837310	+	2	TTTCAAGATGGATCGCGACGGCA	AGG	||||||||||-[||||||-|||||]PAM	134	Intergenic	1000	PLU_RS07750
NC_005126.1	1769907	1769932	+	2	TTTCAAGATGGATCGCGACGGCA	AGG	||||||||||-[||||||-|||||]PAM	137	Intergenic	1000	modA
NC_005126.1	3893651	3893676	-	2	TTTCAAGATGGATCGCGACGGCA	AGG	||||||||||-[||||||-|||||]PAM	137	Intergenic	1000	iscX
NC_005126.1	508962	508987	+	2	TTTCAAGATGGATCGCGACGGCA	AGG	||||||||||-[||||||-|||||]PAM	139	Intergenic	1000	malT
NC_005126.1	1536596	1536621	+	2	TTTCAAGATGTATCGCGACGGCA	AGG	||||||||||-[||||||-|||||]PAM	139	Intergenic	1000	PLU_RS06610
NC_005126.1	1942456	1942481	-	2	TTTCAAGATGGATCGCGACGGCA	AGG	||||||||||-[||||||-|||||]PAM	143	Intergenic	1000	PLU_RS08190
NC_005126.1	3886382	3886407	-	2	TTTCAAGATGGATCGCGACGGCA	AGG	||||||||||-[||||||-|||||]PAM	157	Intergenic	1000	PLU_RS16280
NC_005126.1	3624853	3624878	-	2	TTTCAAGATGGATCGCGACGGCA	AGG	||||||||||-[||||||-|||||]PAM	160	Intergenic	1000	PLU_RS15460
NC_005126.1	2335552	2335577	-	2	TTTCAAGATGGATCGCGACGGCA	AGG	||||||||||-[||||||-|||||]PAM	162	Intergenic	1000	wrbA
NC_005126.1	4113334	4113359	+	2	TTTCAAGATGGATCGCGACGGCA	AGG	||||||||||-[||||||-|||||]PAM	163	Intergenic	1000	PLU_RS17445
NC_005126.1	1679878	1679903	+	2	TTTCAAGATGGATCGCGACGGCA	AGG	||||||||||-[||||||-|||||]PAM	163	Intergenic	1000	PLU_RS06990
NC_005126.1	651303	651328	-	2	TTTCAAGATGGATCGCGACGGCA	AGG	||||||||||-[||||||-|||||]PAM	164	Intergenic	1000	PLU_RS02840
NC_005126.1	4712951	4712976	+	2	TTTCAAGATGGATCGCGACGGCA	AGG	||||||||||-[||||||-|||||]PAM	166	Intergenic	1000	degS
NC_005126.1	2422928	2422953	-	2	TTTCAAGATGGATCGCGACGGCA	AGG	||||||||||-[||||||-|||||]PAM	168	Intergenic	1000	PLU_RS10240
NC_005126.1	2390537	2390562	-	2	TTTCAAGATGGATCGCGACGGCA	AGG	||||||||||-[||||||-|||||]PAM	169	Intergenic	1000	PLU_RS10080
NC_005126.1	1154415	1154440	+	2	TTTCAAGATGGATCGCGACGGCA	AGG	||||||||||-[||||||-|||||]PAM	174	Intergenic	1000	hpaC
NC_005126.1	3881221	3881246	-	2	TTTCAAGATGGATCGCGACGGCA	AGG	||||||||||-[||||||-|||||]PAM	178	Intergenic	1000	PLU_RS26820
NC_005126.1	4263432	4263457	-	2	TTTCAAGATGGATCGCGACGGCA	AGG	||||||||||-[||||||-|||||]PAM	180	Intergenic	1000	mscS
NC_005126.1	3088712	3088737	-	2	TTTCAAGATGTATCGCGACGGCA	AGG	||||||||||-[||||||-|||||]PAM	185	Intergenic	1000	PLU_RS13075
NC_005126.1	3745615	3745640	+	2	TTTCAAGATGGATCGCGACGGCA	AGG	||||||||||-[||||||-|||||]PAM	186	Intergenic	1000	fabB
NC_005126.1	2303889	2303914	+	2	TTTCAAGATGGATCGCGACGGCA	AGG	||||||||||-[||||||-|||||]PAM	191	Intergenic	1000	PLU_RS09655
NC_005126.1	4284684	4284709	-	2	TTTCAAGATGGATCGCGACGGCA	AGG	||||||||||-[||||||-|||||]PAM	196	Intergenic	1000	ampE
NC_005126.1	4408987	4409012	+	2	TTTCAAGATGGATCGCGACGGCA	AGG	||||||||||-[||||||-|||||]PAM	199	Intergenic	1000	PLU_RS18570
NC_005126.1	1012584	1012609	-	2	TTTCAAGATGGATCGCGACGGCA	AGG	||||||||||-[||||||-|||||]PAM	200	Intergenic	1000	mrcB
NC_005126.1	564967	564992	+	2	TTTCAAGATGAATCGCGACGGCA	AGG	||||||||||-[||||||-|||||]PAM	205	Intergenic	1000	PLU_RS02535
NC_005126.1	4408875	4408900	+	2	TTTCAAGATGGATCGCGACGGCA	AGG	||||||||||-[||||||-|||||]PAM	230	Intergenic	1000	PLU_RS18565
NC_005126.1	4890630	4890655	+	2	TTTCAAGATGGATCGCGACGGCA	AGG	||||||||||-[||||||-|||||]PAM	245	Intergenic	1000	PLU_RS20675
NC_005126.1	1643060	1643085	+	2	TTTCAAGATGGATCGCGACGGCA	AGG	||||||||||-[||||||-|||||]PAM	272	Intergenic	1000	PLU_RS06840
NC_005126.1	513424	513449	-	2	TTTCAAGATGGATCGCGACGGCA	AGG	||||||||||-[||||||-|||||]PAM	275	Intergenic	1000	PLU_RS02310
NC_005126.1	1944670	1944695	-	2	TTTCAAGATGGATCGCGACGGCA	AGG	||||||||||-[||||||-|||||]PAM	290	Intergenic	1000	PLU_RS08200
NC_005126.1	4684396	4684421	-	2	TTTCAAGATGTATCGCGACGGCA	AGG	||||||||||-[||||||-|||||]PAM	292	Intergenic	1000	PLU_RS19810
NC_005126.1	3314997	3315022	+	2	TTTCAAGATGGATCGCGACGGCA	AGG	||||||||||-[||||||-|||||]PAM	308	Intergenic	1000	PLU_RS13850
NC_005126.1	2343047	2343072	+	2	TTTCAAGATGGATCGCGACGGCA	AGG	||||||||||-[||||||-|||||]PAM	313	Intergenic	1000	dsdX
NC_005126.1	5663649	5663674	-	2	TTTCAAGATGGATCGCGACGGCA	AGG	||||||||||-[||||||-|||||]PAM	314	Intergenic	1000	PLU_RS24235
NC_005126.1	2250873	2250898	+	2	TTTCAAGATGGATCGCGACGGCA	AGG	||||||||||-[||||||-|||||]PAM	326	Intergenic	1000	PLU_RS09415
NC_005126.1	2604626	2604651	-	2	TTTCAAGATGGATCGCGACGGCA	AGG	||||||||||-[||||||-|||||]PAM	341	Intergenic	1000	PLU_RS11060
NC_005126.1	2484149	2484174	+	2	TTTCAAGATGGATCGCGACGGCA	AGG	||||||||||-[||||||-|||||]PAM	410	Intergenic	1000	PLU_RS10475
NC_005126.1	2360907	2360932	+	2	TTTCAAGATGTATCGCGACGGCA	AGG	||||||||||-[||||||-|||||]PAM	414	Intergenic	1000	PLU_RS09915
NC_005126.1	752323	752348	+	2	TTTCAAGATGGATCGCGACGGCA	AGG	||||||||||-[||||||-|||||]PAM	477	Intergenic	1000	PLU_RS03235
NC_005126.1	1183887	1183912	-	2	TTTCAAGATGGATCGCGACGGCA	AGG	||||||||||-[||||||-|||||]PAM	494	Intergenic	1000	PLU_RS04980
NC_005126.1	2242924	2242949	+	2	TTTCAAGATGGATCGCGACGGCA	AGG	||||||||||-[||||||-|||||]PAM	533	Intergenic	1000	PLU_RS09390
NC_005126.1	3301240	3301265	-	2	TTTCAAGATGGATCGCGACGGCA	AGG	||||||||||-[||||||-|||||]PAM	547	Intergenic	1000	fbaB
NC_005126.1	3663111	3663136	-	2	TTTCAAGATGGATCGCGACGGCA	AGG	||||||||||-[||||||-|||||]PAM	619	Intergenic	1000	PLU_RS15540
NC_005126.1	2186774	2186799	-	2	TTTCAAGATGGATCGCGACGGCA	AGG	||||||||||-[||||||-|||||]PAM	823	Intergenic	1000	PLU_RS09185
NC_005126.1	5664243	5664268	-	3	TTTCAAATTGCATCGCGACGGCA	AGG	||||||--|||[||||||-|||||]PAM	28	Intergenic	1000	PLU_RS24240
NC_005126.1	2300482	2300507	-	3	TTTCGAGATACATCGCGACGGCA	AGG	||||-||||-|[||||||-|||||]PAM	177	Intergenic	1000	PLU_RS09645
NC_005126.1	3003994	3004019	-	4	TTTTGAGGTGCATCGCGACGGCA	AGG	|||--||-|||[||||||-|||||]PAM	0	Exonic	1000	dadX
NC_005126.1	2400972	2400997	+	2	TTTCAAGATGCGTCGCGACGGCA	AGG	|||||||||||[-|||||-|||||]PAM	20	Intergenic	1000	PLU_RS10140
NC_005126.1	4895309	4895334	+	2	TTTCAAGATGCTTCGCGACGGCA	AGG	|||||||||||[-|||||-|||||]PAM	95	Intergenic	1000	PLU_RS26960
NC_005126.1	1694755	1694780	+	2	TTTCAAGATGCGTCGCGACGGCA	AGG	|||||||||||[-|||||-|||||]PAM	105	Intergenic	1000	PLU_RS07085
NC_005126.1	917739	917764	-	2	TTTCAAGATGCGTCGCGACGGCA	AGG	|||||||||||[-|||||-|||||]PAM	108	Intergenic	1000	PLU_RS03970
NC_005126.1	5663444	5663469	-	2	TTTCAAGATGCTTCGCGACGGCA	AGG	|||||||||||[-|||||-|||||]PAM	109	Intergenic	1000	PLU_RS24235
NC_005126.1	829785	829810	+	2	TTTCAAGATGCTTCGCGACGGCA	AGG	|||||||||||[-|||||-|||||]PAM	112	Intergenic	1000	PLU_RS03600
NC_005126.1	180532	180557	+	2	TTTCAAGATGCTTCGCGACGGCA	AGG	|||||||||||[-|||||-|||||]PAM	138	Intergenic	1000	PLU_RS26290
NC_005126.1	5166115	5166140	-	2	TTTCAAGATGCTTCGCGACGGCA	AGG	|||||||||||[-|||||-|||||]PAM	152	Intergenic	1000	udp
NC_005126.1	1445474	1445499	+	2	TTTCAAGATGCTTCGCGACGGCA	AGG	|||||||||||[-|||||-|||||]PAM	161	Intergenic	1000	alaS
NC_005126.1	2430429	2430454	+	2	TTTCAAGATGCTTCGCGACGGCA	AGG	|||||||||||[-|||||-|||||]PAM	202	Intergenic	1000	PLU_RS10270
NC_005126.1	4850867	4850892	+	3	TTCCAAGATGAATCGCGACGGCA	AGG	||-|||||||-[||||||-|||||]PAM	147	Intergenic	1000	PLU_RS20525
NC_005126.1	2496018	2496043	+	3	TTTTAAGATGGATCGCGACGGCA	AGG	|||-||||||-[||||||-|||||]PAM	16	Intergenic	1000	ruvB
NC_005126.1	576910	576935	+	3	TTTTAAGATGGATCGCGACGGCA	AGG	|||-||||||-[||||||-|||||]PAM	61	Intergenic	1000	deoC
NC_005126.1	2955474	2955499	+	2	TTTCAAGATGCACCGCGACGGCA	AGG	|||||||||||[|-||||-|||||]PAM	26	Intergenic	1000	PLU_RS12455
NC_005126.1	2778805	2778830	-	3	TTTTAAGATGCTTCGCGACGGCA	AGG	|||-|||||||[-|||||-|||||]PAM	128	Intergenic	1000	fumC
NC_005126.1	3354632	3354657	-	3	TTTCAAAATGGATCGCGACGGCA	AGG	||||||-|||-[||||||-|||||]PAM	41	Intergenic	1000	thiK
NC_005126.1	5394638	5394663	+	3	TTTCAAAATGGATCGCGACGGCA	AGG	||||||-|||-[||||||-|||||]PAM	96	Intergenic	1000	fhuF
NC_005126.1	3314198	3314223	+	3	TTTCAAAATGGATCGCGACGGCA	AGG	||||||-|||-[||||||-|||||]PAM	1107	Intergenic	1000	PLU_RS13850
NC_005126.1	3464876	3464901	-	3	TTTCGAGATGCTTCGCGACGGCA	AGG	||||-||||||[-|||||-|||||]PAM	153	Intergenic	1000	PLU_RS14715
NC_005126.1	839106	839131	+	3	TTTCAAGGTGGATCGCGACGGCA	AGG	|||||||-||-[||||||-|||||]PAM	281	Intergenic	1000	PLU_RS03650
NC_005126.1	3953706	3953731	-	3	TTTCAAGTTGTATCGCGACGGCA	AGG	|||||||-||-[||||||-|||||]PAM	441	Intergenic	1000	rtxA
NC_005126.1	2761279	2761304	+	3	TTTCAAGAGGGATCGCGACGGCA	AGG	||||||||-|-[||||||-|||||]PAM	0	Exonic	1000	PLU_RS11650
NC_005126.1	5462018	5462043	-	3	TTTCAAGAGGGATCGCGACGGCA	AGG	||||||||-|-[||||||-|||||]PAM	20	Intergenic	1000	PLU_RS23160
NC_005126.1	3976729	3976754	-	3	TTTCAAGAGGGATCGCGACGGCA	AGG	||||||||-|-[||||||-|||||]PAM	97	Intergenic	1000	srmB
NC_005126.1	2998709	2998734	+	3	TTTCAAGAGGGATCGCGACGGCA	AGG	||||||||-|-[||||||-|||||]PAM	104	Intergenic	1000	sppA
NC_005126.1	3607569	3607594	-	3	TTTCAAGAGGGATCGCGACGGCA	AGG	||||||||-|-[||||||-|||||]PAM	143	Intergenic	1000	yfbR
NC_005126.1	3305962	3305987	-	2	TTTCAAGATGCATTGCGACGGCA	AGG	|||||||||||[||-|||-|||||]PAM	18	Intergenic	1000	PLU_RS13815
NC_005126.1	3506729	3506754	+	2	TTTCAAGATGCATGGCGACGGCA	AGG	|||||||||||[||-|||-|||||]PAM	115	Intergenic	1000	PLU_RS25465
NC_005126.1	1354722	1354747	+	2	TTTCAAGATGCATTGCGACGGCA	AGG	|||||||||||[||-|||-|||||]PAM	156	Intergenic	1000	trmB
NC_005126.1	2981039	2981064	-	2	TTTCAAGATGCATTGCGACGGCA	AGG	|||||||||||[||-|||-|||||]PAM	186	Intergenic	1000	PLU_RS12555
NC_005126.1	3399963	3399988	-	3	TTTCAAGTTGCTTCGCGACGGCA	AGG	|||||||-|||[-|||||-|||||]PAM	16	Intergenic	1000	PLU_RS14215
NC_005126.1	3689453	3689478	+	3	TTTCAAGATAGATCGCGACGGCA	AGG	|||||||||--[||||||-|||||]PAM	215	Intergenic	1000	PLU_RS26790
NC_005126.1	711250	711275	-	2	TTTCAAGATGCATCACGACGGCA	AGG	|||||||||||[|||-||-|||||]PAM	89	Intergenic	1000	PLU_RS03075
NC_005126.1	5127918	5127943	+	2	TTTCAAGATGCATCACGACGGCA	AGG	|||||||||||[|||-||-|||||]PAM	92	Intergenic	1000	PLU_RS21685
NC_005126.1	5394696	5394721	+	2	TTTCAAGATGCATCACGACGGCA	AGG	|||||||||||[|||-||-|||||]PAM	154	Intergenic	1000	fhuF
NC_005126.1	5306808	5306833	+	3	TCTCACGATGCATCGCGGCAGCA	AGG	|-|||-|||||[||||||||-|||]PAM	24	Intergenic	1000	PLU_RS22450
NC_005126.1	1664633	1664658	+	3	TTTCAAGATGGCTCGCGACGGCA	AGG	||||||||||-[-|||||-|||||]PAM	17	Intergenic	1000	PLU_RS06915
NC_005126.1	3090511	3090536	+	3	TTTCAAGATACACCGCGACGGCA	AGG	|||||||||-|[|-||||-|||||]PAM	111	Intergenic	1000	PLU_RS13085
NC_005126.1	4276765	4276790	-	3	TTTCAAGATGGACCGCGACGGCA	AGG	||||||||||-[|-||||-|||||]PAM	223	Intergenic	1000	pdhR
NC_005126.1	3633016	3633041	-	3	TTTCAAGATGGAGCGCGACGGCA	AGG	||||||||||-[|-||||-|||||]PAM	296	Intergenic	1000	PLU_RS15485
NC_005126.1	3633462	3633487	+	3	TTTCAAGATGGAGCGCGACGGCA	AGG	||||||||||-[|-||||-|||||]PAM	742	Intergenic	1000	PLU_RS15485
NC_005126.1	2337792	2337817	-	2	TTTCAAGATGCATCGTGACGGCA	AGG	|||||||||||[||||-|-|||||]PAM	72	Intergenic	1000	PLU_RS09815
NC_005126.1	994403	994428	+	2	TTTCAAGATGCATCGTGACGGCA	AGG	|||||||||||[||||-|-|||||]PAM	681	Intergenic	1000	can
NC_005126.1	3193131	3193156	-	3	TTTCAAGATGGATTGCGACGGCA	AGG	||||||||||-[||-|||-|||||]PAM	21	Intergenic	1000	pip
NC_005126.1	2493549	2493574	+	3	TTTCAAGATGGATTGCGACGGCA	AGG	||||||||||-[||-|||-|||||]PAM	28	Intergenic	1000	PLU_RS10535
NC_005126.1	528004	528029	+	3	TTTCAAGATGGATTGCGACGGCA	AGG	||||||||||-[||-|||-|||||]PAM	125	Intergenic	1000	nudC
NC_005126.1	4898108	4898133	-	3	TTTCAAGATGGATTGCGACGGCA	AGG	||||||||||-[||-|||-|||||]PAM	173	Intergenic	1000	PLU_RS20695
NC_005126.1	4479281	4479306	-	3	TTTCAAGATGGATTGCGACGGCA	AGG	||||||||||-[||-|||-|||||]PAM	197	Intergenic	1000	PLU_RS18925
NC_005126.1	4896912	4896937	-	3	TTTCAAGATGGATTGCGACGGCA	AGG	||||||||||-[||-|||-|||||]PAM	297	Intergenic	1000	PLU_RS20695
NC_005126.1	3692555	3692580	-	3	TTTTAAGATGCATCGTGACGGCA	AGG	|||-|||||||[||||-|-|||||]PAM	344	Intergenic	1000	PLU_RS15595
NC_005126.1	1849024	1849049	+	3	TTTCAAAATGCATCGAGACGGCA	AGG	||||||-||||[||||-|-|||||]PAM	121	Intergenic	1000	PLU_RS07800
NC_005126.1	4004068	4004093	+	2	TTTCAAGATGCATCGCAACGGCA	AGG	|||||||||||[|||||--|||||]PAM	59	Intergenic	1000	recN
NC_005126.1	4466089	4466114	-	2	TTTCAAGATGCATCGCAACGGCA	AGG	|||||||||||[|||||--|||||]PAM	383	Intergenic	1000	PLU_RS18865
NC_005126.1	5139141	5139166	-	3	TTTCAAGTTGCATCGTGACGGCA	AGG	|||||||-|||[||||-|-|||||]PAM	692	Intergenic	1000	metA
NC_005126.1	4340226	4340251	+	1	TTTCAAGATGCATCGCGGCGGAA	AGG	|||||||||||[||||||||||-|]PAM	0	Exonic	1000	PLU_RS18245
NC_005126.1	4811155	4811180	-	2	TTTCAAGATGCATCGCGATGGCA	AGG	|||||||||||[||||||--||||]PAM	0	Exonic	1000	PLU_RS27270
NC_005126.1	2504726	2504751	+	2	TTTCAAGATGCATCGCGATGGCA	AGG	|||||||||||[||||||--||||]PAM	159	Intergenic	1000	PLU_RS10590
NC_005126.1	5129935	5129960	+	2	TTTCAAGATGCATCGCAGCAGCA	AGG	|||||||||||[|||||-||-|||]PAM	339	Intergenic	1000	iclR
NC_005126.1	2468921	2468946	+	3	TTTTAAGATGCATCGCGATGGCA	AGG	|||-|||||||[||||||--||||]PAM	14	Intergenic	1000	PLU_RS10405
NC_005126.1	3038871	3038896	-	2	TTTCAAGATGCATCGCGACAGCA	AGG	|||||||||||[||||||-|-|||]PAM	27	Intergenic	1000	tyrS
NC_005126.1	1797396	1797421	-	2	TTTCAAGATGCATCGCGACAGCA	AGG	|||||||||||[||||||-|-|||]PAM	143	Intergenic	1000	yvcK
NC_005126.1	5670388	5670413	-	3	TTTCAAGATGGATCGCGATGGCA	AGG	||||||||||-[||||||--||||]PAM	51	Intergenic	1000	PLU_RS24260
NC_005126.1	4642531	4642556	-	3	TTTCAAGATGGATCGCGATGGCA	AGG	||||||||||-[||||||--||||]PAM	69	Intergenic	1000	PLU_RS19610
NC_005126.1	2157421	2157446	+	3	TTTCAAGATGGATCGCGATGGCA	AGG	||||||||||-[||||||--||||]PAM	117	Intergenic	1000	PLU_RS09040
NC_005126.1	1969588	1969613	+	3	TTTCAAGATGGATCGCGATGGCA	AGG	||||||||||-[||||||--||||]PAM	155	Intergenic	1000	PLU_RS08305
NC_005126.1	4890155	4890180	+	3	TTTCAAGATGGATCGCGAGGGCA	AGG	||||||||||-[||||||--||||]PAM	720	Intergenic	1000	PLU_RS20675
NC_005126.1	5000419	5000444	+	1	TTTCAAGATGCATCGCGGCGGCT	AGG	|||||||||||[|||||||||||-]PAM	103	Intergenic	1000	PLU_RS21135
NC_005126.1	3954287	3954312	-	4	CTTCAAGATGGATCGCGATGGCA	AGG	-|||||||||-[||||||--||||]PAM	575	Intergenic	1000	PLU_RS27225
NC_005126.1	1391763	1391788	+	3	TTTCGAGATGCATCGCGACAGCA	AGG	||||-||||||[||||||-|-|||]PAM	266	Intergenic	1000	PLU_RS05975
NC_005126.1	4453780	4453805	-	4	TTTCAAGAGGGATCGCGATGGCA	AGG	||||||||-|-[||||||--||||]PAM	664	Intergenic	1000	PLU_RS18825
NC_005126.1	2517474	2517499	-	2	TTTCAAGATGCATCGCGACGACA	AGG	|||||||||||[||||||-||-||]PAM	0	Exonic	1000	PLU_RS25285
NC_005126.1	1776744	1776769	-	2	TTTCAAGATGCATCGCGACGACA	AGG	|||||||||||[||||||-||-||]PAM	87	Intergenic	1000	bioA
NC_005126.1	979955	979980	+	2	TTTCAAGATGCATCGCGACGACA	AGG	|||||||||||[||||||-||-||]PAM	98	Intergenic	1000	PLU_RS25950
NC_005126.1	3067218	3067243	+	3	TTTCAAGTTGCATCGCGACGACA	AGG	|||||||-|||[||||||-||-||]PAM	369	Intergenic	1000	PLU_RS25410
NC_005126.1	3310145	3310170	+	3	TTTCAAGATGAATCGCGACGACA	AGG	||||||||||-[||||||-||-||]PAM	70	Intergenic	1000	PLU_RS13835
NC_005126.1	953734	953759	-	3	TTTCAAGATGGATCGCGACGACA	AGG	||||||||||-[||||||-||-||]PAM	81	Intergenic	1000	PLU_RS24475
NC_005126.1	1358925	1358950	+	3	TTTCAAGATGGATCGCGACGACA	AGG	||||||||||-[||||||-||-||]PAM	133	Intergenic	1000	PLU_RS05800
NC_005126.1	5284567	5284592	-	2	TTTCAAGATGCATCGCGACGGTA	AGG	|||||||||||[||||||-|||-|]PAM	24	Intergenic	1000	pnp
NC_005126.1	3736359	3736384	-	2	TTTCAAGATGCATCGCGACGGTA	AGG	|||||||||||[||||||-|||-|]PAM	66	Intergenic	1000	PLU_RS26795
NC_005126.1	1686473	1686498	+	2	TTTCAAGATGCATCGCGACGGTA	AGG	|||||||||||[||||||-|||-|]PAM	140	Intergenic	1000	glk
NC_005126.1	853570	853595	+	2	TTTCAAGATGCATCGCGACGGAA	AGG	|||||||||||[||||||-|||-|]PAM	291	Intergenic	1000	PLU_RS03695
NC_005126.1	4457402	4457427	-	2	TTTCAAGATGCATCGCGACGGTA	AGG	|||||||||||[||||||-|||-|]PAM	719	Intergenic	1000	PLU_RS18835
NC_005126.1	4722167	4722192	-	3	TTTCAAGATGGATCGCGACGGTA	AGG	||||||||||-[||||||-|||-|]PAM	39	Intergenic	1000	mlaB
NC_005126.1	1762393	1762418	+	3	TTTCAAGATGGATCGCGACGGTA	AGG	||||||||||-[||||||-|||-|]PAM	45	Intergenic	1000	nadA
NC_005126.1	1643844	1643869	+	3	TTTCAAGATGGATCGCGACGGTA	AGG	||||||||||-[||||||-|||-|]PAM	161	Intergenic	1000	PLU_RS06845
NC_005126.1	4820877	4820902	-	3	TTTCAAGATGGATCGCGACGGTA	AGG	||||||||||-[||||||-|||-|]PAM	367	Intergenic	1000	PLU_RS20450
NC_005126.1	3001475	3001500	+	4	TTTCAAGAGGGATCGCGACGGTA	AGG	||||||||-|-[||||||-|||-|]PAM	124	Intergenic	1000	msrB
T7	CCGCGATGCATCTTGAAATCCATAGG	25
Oligo adding fwd	TAggCCGCGATGCATCTTGAAATCCAT
Oligo adding rev	AAACATGGATTTCAAGATGCATCGCGG
Oligo substituting fwd	TAggGCGATGCATCTTGAAATCCAT
Oligo substituting rev	AAACATGGATTTCAAGATGCATCGC
Chromosome	start	end	strand	MM	target_seq	PAM	alignment	distance	position	gene name	gene id
NC_005126.1	5115724	5115749	-	0	CCGCGATGCATCTTGAAATCCAT	AGG	|||||||||||[||||||||||||]PAM	0	Exonic	1000	PLU_RS26985
NC_005126.1	5402291	5402316	-	0	CCGCGATGCATCTTGAAATCCAT	AGG	|||||||||||[||||||||||||]PAM	0	Exonic	1000	PLU_RS22895
NC_005126.1	835867	835892	-	0	CCGCGATGCATCTTGAAATCCAT	AGG	|||||||||||[||||||||||||]PAM	0	Exonic	1000	PLU_RS26380
NC_005126.1	2615065	2615090	-	0	CCGCGATGCATCTTGAAATCCAT	TGG	|||||||||||[||||||||||||]PAM	0	Exonic	1000	PLU_RS26675
NC_005126.1	1536053	1536078	-	0	CCGCGATGCATCTTGAAATCCAT	TGG	|||||||||||[||||||||||||]PAM	0	Exonic	1000	PLU_RS26485
NC_005126.1	4340218	4340243	-	0	CCGCGATGCATCTTGAAATCCAT	TGG	|||||||||||[||||||||||||]PAM	0	Exonic	1000	PLU_RS18245
NC_005126.1	1940787	1940812	-	0	CCGCGATGCATCTTGAAATCCAT	AGG	|||||||||||[||||||||||||]PAM	4	Intergenic	1000	PLU_RS26560
NC_005126.1	5403085	5403110	+	0	CCGCGATGCATCTTGAAATCCAT	AGG	|||||||||||[||||||||||||]PAM	6	Intergenic	1000	corA
NC_005126.1	3016738	3016763	-	0	CCGCGATGCATCTTGAAATCCAT	AGG	|||||||||||[||||||||||||]PAM	9	Intergenic	1000	PLU_RS26065
NC_005126.1	768303	768328	+	0	CCGCGATGCATCTTGAAATCCAT	AGG	|||||||||||[||||||||||||]PAM	13	Intergenic	1000	glnD
NC_005126.1	3678489	3678514	+	0	CCGCGATGCATCTTGAAATCCAT	AGG	|||||||||||[||||||||||||]PAM	14	Intergenic	1000	PLU_RS15575
NC_005126.1	5019410	5019435	+	0	CCGCGATGCATCTTGAAATCCAT	AGG	|||||||||||[||||||||||||]PAM	24	Intergenic	1000	PLU_RS21220
NC_005126.1	4108211	4108236	+	0	CCGCGATGCATCTTGAAATCCAT	TGG	|||||||||||[||||||||||||]PAM	26	Intergenic	1000	PLU_RS17430
NC_005126.1	1835176	1835201	+	0	CCGCGATGCATCTTGAAATCCAT	AGG	|||||||||||[||||||||||||]PAM	28	Intergenic	1000	dps
NC_005126.1	5641811	5641836	-	0	CCGCGATGCATCTTGAAATCCAT	AGG	|||||||||||[||||||||||||]PAM	28	Intergenic	1000	dut
NC_005126.1	170841	170866	+	0	CCGCGATGCATCTTGAAATCCAT	AGG	|||||||||||[||||||||||||]PAM	39	Intergenic	1000	PLU_RS00800
NC_005126.1	1879552	1879577	+	0	CCGCGATGCATCTTGAAATCCAT	AGG	|||||||||||[||||||||||||]PAM	44	Intergenic	1000	PLU_RS07930
NC_005126.1	3745384	3745409	-	0	CCGCGATGCATCTTGAAATCCAT	AGG	|||||||||||[||||||||||||]PAM	45	Intergenic	1000	PLU_RS15840
NC_005126.1	976285	976310	+	0	CCGCGATGCATCTTGAAATCCAT	AGG	|||||||||||[||||||||||||]PAM	54	Intergenic	1000	cueO
NC_005126.1	2401646	2401671	-	0	CCGCGATGCATCTTGAAATCCAT	AGG	|||||||||||[||||||||||||]PAM	59	Intergenic	1000	PLU_RS10150
NC_005126.1	2221532	2221557	+	0	CCGCGATGCATCTTGAAATCCAT	AGG	|||||||||||[||||||||||||]PAM	60	Intergenic	1000	PLU_RS09360
NC_005126.1	5098833	5098858	+	0	CCGCGATGCATCTTGAAATCCAT	TGG	|||||||||||[||||||||||||]PAM	62	Intergenic	1000	PLU_RS21560
NC_005126.1	905104	905129	+	0	CCGCGATGCATCTTGAAATCCAT	AGG	|||||||||||[||||||||||||]PAM	63	Intergenic	1000	PLU_RS03910
NC_005126.1	1054733	1054758	+	0	CCGCGATGCATCTTGAAATCCAT	AGG	|||||||||||[||||||||||||]PAM	67	Intergenic	1000	PLU_RS04560
NC_005126.1	4114875	4114900	-	0	CCGCGATGCATCTTGAAATCCAT	AGG	|||||||||||[||||||||||||]PAM	79	Intergenic	1000	PLU_RS17445
NC_005126.1	1040701	1040726	-	0	CCGCGATGCATCTTGAAATCCAT	AGG	|||||||||||[||||||||||||]PAM	84	Intergenic	1000	btuF
NC_005126.1	3276814	3276839	-	0	CCGCGATGCATCTTGAAATCCAT	AGG	|||||||||||[||||||||||||]PAM	84	Intergenic	1000	PLU_RS26730
NC_005126.1	5115480	5115505	-	0	CCGCGATGCATCTTGAAATCCAT	AGG	|||||||||||[||||||||||||]PAM	85	Intergenic	1000	PLU_RS26985
NC_005126.1	930461	930486	-	0	CCGCGATGCATCTTGAAATCCAT	AGG	|||||||||||[||||||||||||]PAM	85	Intergenic	1000	PLU_RS04010
NC_005126.1	5322939	5322964	+	0	CCGCGATGCATCTTGAAATCCAT	AGG	|||||||||||[||||||||||||]PAM	95	Intergenic	1000	PLU_RS27020
NC_005126.1	5618542	5618567	-	0	CCGCGATGCATCTTGAAATCCAT	AGG	|||||||||||[||||||||||||]PAM	97	Intergenic	1000	PLU_RS24020
NC_005126.1	3764318	3764343	+	0	CCGCGATGCATCTTGAAATCCAT	AGG	|||||||||||[||||||||||||]PAM	98	Intergenic	1000	fadJ
NC_005126.1	5610381	5610406	+	0	CCGCGATGCATCTTGAAATCCAT	AGG	|||||||||||[||||||||||||]PAM	99	Intergenic	1000	cysE
NC_005126.1	3484152	3484177	+	0	CCGCGATGCATCTTGAAATCCAT	AGG	|||||||||||[||||||||||||]PAM	99	Intergenic	1000	cobT
NC_005126.1	4616316	4616341	-	0	CCGCGATGCATCTTGAAATCCAT	AGG	|||||||||||[||||||||||||]PAM	99	Intergenic	1000	PLU_RS19505
NC_005126.1	5533014	5533039	-	0	CCGCGATGCATCTTGAAATCCAT	AGG	|||||||||||[||||||||||||]PAM	110	Intergenic	1000	PLU_RS25840
NC_005126.1	4706676	4706701	-	0	CCGCGATGCATCTTGAAATCCAT	AGG	|||||||||||[||||||||||||]PAM	111	Intergenic	1000	PLU_RS19900
NC_005126.1	4721944	4721969	+	0	CCGCGATGCATCTTGAAATCCAT	AGG	|||||||||||[||||||||||||]PAM	112	Intergenic	1000	PLU_RS19955
NC_005126.1	434544	434569	+	0	CCGCGATGCATCTTGAAATCCAT	AGG	|||||||||||[||||||||||||]PAM	122	Intergenic	1000	PLU_RS01965
NC_005126.1	2820264	2820289	-	0	CCGCGATGCATCTTGAAATCCAT	TGG	|||||||||||[||||||||||||]PAM	126	Intergenic	1000	PLU_RS11925
NC_005126.1	3470566	3470591	-	0	CCGCGATGCATCTTGAAATCCAT	AGG	|||||||||||[||||||||||||]PAM	128	Intergenic	1000	PLU_RS14740
NC_005126.1	1087568	1087593	+	0	CCGCGATGCATCTTGAAATCCAT	TGG	|||||||||||[||||||||||||]PAM	132	Intergenic	1000	PLU_RS04710
NC_005126.1	2667505	2667530	+	0	CCGCGATGCATCTTGAAATCCAT	AGG	|||||||||||[||||||||||||]PAM	137	Intergenic	1000	PLU_RS11335
NC_005126.1	1458433	1458458	-	0	CCGCGATGCATCTTGAAATCCAT	AGG	|||||||||||[||||||||||||]PAM	138	Intergenic	1000	PLU_RS06255
NC_005126.1	1919342	1919367	+	0	CCGCGATGCATCTTGAAATCCAT	AGG	|||||||||||[||||||||||||]PAM	139	Intergenic	1000	PLU_RS08090
NC_005126.1	4863103	4863128	-	0	CCGCGATGCATCTTGAAATCCAT	AGG	|||||||||||[||||||||||||]PAM	140	Intergenic	1000	PLU_RS20580
NC_005126.1	4167800	4167825	+	0	CCGCGATGCATCTTGAAATCCAT	AGG	|||||||||||[||||||||||||]PAM	142	Intergenic	1000	ectB
NC_005126.1	2787906	2787931	-	0	CCGCGATGCATCTTGAAATCCAT	AGG	|||||||||||[||||||||||||]PAM	142	Intergenic	1000	PLU_RS11795
NC_005126.1	792260	792285	-	0	CCGCGATGCATCTTGAAATCCAT	AGG	|||||||||||[||||||||||||]PAM	143	Intergenic	1000	tilS
NC_005126.1	4498002	4498027	+	0	CCGCGATGCATCTTGAAATCCAT	AGG	|||||||||||[||||||||||||]PAM	148	Intergenic	1000	PLU_RS19010
NC_005126.1	1844645	1844670	+	0	CCGCGATGCATCTTGAAATCCAT	AGG	|||||||||||[||||||||||||]PAM	149	Intergenic	1000	PLU_RS07775
NC_005126.1	3255524	3255549	+	0	CCGCGATGCATCTTGAAATCCAT	AGG	|||||||||||[||||||||||||]PAM	155	Intergenic	1000	PLU_RS13600
NC_005126.1	1883793	1883818	+	0	CCGCGATGCATCTTGAAATCCAT	AGG	|||||||||||[||||||||||||]PAM	156	Intergenic	1000	PLU_RS07945
NC_005126.1	542325	542350	-	0	CCGCGATGCATCTTGAAATCCAT	TGG	|||||||||||[||||||||||||]PAM	158	Intergenic	1000	gntR
NC_005126.1	315953	315978	+	0	CCGCGATGCATCTTGAAATCCAT	AGG	|||||||||||[||||||||||||]PAM	165	Intergenic	1000	PLU_RS27065
NC_005126.1	3997021	3997046	+	0	CCGCGATGCATCTTGAAATCCAT	AGG	|||||||||||[||||||||||||]PAM	173	Intergenic	1000	PLU_RS16745
NC_005126.1	1177126	1177151	+	0	CCGCGATGCATCTTGAAATCCAT	AGG	|||||||||||[||||||||||||]PAM	174	Intergenic	1000	PLU_RS04955
NC_005126.1	4777277	4777302	+	0	CCGCGATGCATCTTGAAATCCAT	AGG	|||||||||||[||||||||||||]PAM	175	Intergenic	1000	PLU_RS20240
NC_005126.1	5024948	5024973	-	0	CCGCGATGCATCTTGAAATCCAT	AGG	|||||||||||[||||||||||||]PAM	183	Intergenic	1000	PLU_RS21255
NC_005126.1	271331	271356	-	0	CCGCGATGCATCTTGAAATCCAT	AGG	|||||||||||[||||||||||||]PAM	184	Intergenic	1000	PLU_RS01245
NC_005126.1	117408	117433	-	0	CCGCGATGCATCTTGAAATCCAT	AGG	|||||||||||[||||||||||||]PAM	196	Intergenic	1000	PLU_RS00570
NC_005126.1	1163108	1163133	+	0	CCGCGATGCATCTTGAAATCCAT	AGG	|||||||||||[||||||||||||]PAM	202	Intergenic	1000	hpaA
NC_005126.1	2240155	2240180	+	0	CCGCGATGCATCTTGAAATCCAT	AGG	|||||||||||[||||||||||||]PAM	203	Intergenic	1000	PLU_RS09380
NC_005126.1	2645039	2645064	+	0	CCGCGATGCATCTTGAAATCCAT	TGG	|||||||||||[||||||||||||]PAM	206	Intergenic	1000	PLU_RS11225
NC_005126.1	1862460	1862485	-	0	CCGCGATGCATCTTGAAATCCAT	AGG	|||||||||||[||||||||||||]PAM	212	Intergenic	1000	asmA
NC_005126.1	1787566	1787591	+	0	CCGCGATGCATCTTGAAATCCAT	AGG	|||||||||||[||||||||||||]PAM	224	Intergenic	1000	uvrB
NC_005126.1	1950411	1950436	-	0	CCGCGATGCATCTTGAAATCCAT	AGG	|||||||||||[||||||||||||]PAM	234	Intergenic	1000	PLU_RS08215
NC_005126.1	5613615	5613640	-	0	CCGCGATGCATCTTGAAATCCAT	AGG	|||||||||||[||||||||||||]PAM	240	Intergenic	1000	PLU_RS24000
NC_005126.1	3806618	3806643	+	0	CCGCGATGCATCTTGAAATCCAT	AGG	|||||||||||[||||||||||||]PAM	247	Intergenic	1000	PLU_RS16020
NC_005126.1	1565797	1565822	-	0	CCGCGATGCATCTTGAAATCCAT	AGG	|||||||||||[||||||||||||]PAM	258	Intergenic	1000	PLU_RS06685
NC_005126.1	3239062	3239087	-	0	CCGCGATGCATCTTGAAATCCAT	TGG	|||||||||||[||||||||||||]PAM	316	Intergenic	1000	PLU_RS13535
NC_005126.1	726023	726048	+	0	CCGCGATGCATCTTGAAATCCAT	AGG	|||||||||||[||||||||||||]PAM	320	Intergenic	1000	PLU_RS03120
NC_005126.1	1161299	1161324	-	0	CCGCGATGCATCTTGAAATCCAT	AGG	|||||||||||[||||||||||||]PAM	330	Intergenic	1000	PLU_RS04875
NC_005126.1	2605058	2605083	+	0	CCGCGATGCATCTTGAAATCCAT	AGG	|||||||||||[||||||||||||]PAM	333	Intergenic	1000	PLU_RS11065
NC_005126.1	1830920	1830945	+	0	CCGCGATGCATCTTGAAATCCAT	TGG	|||||||||||[||||||||||||]PAM	335	Intergenic	1000	dkgB
NC_005126.1	3956776	3956801	+	0	CCGCGATGCATCTTGAAATCCAT	AGG	|||||||||||[||||||||||||]PAM	363	Intergenic	1000	PLU_RS16550
NC_005126.1	3401019	3401044	+	0	CCGCGATGCATCTTGAAATCCAT	AGG	|||||||||||[||||||||||||]PAM	404	Intergenic	1000	PLU_RS14220
NC_005126.1	1099661	1099686	+	0	CCGCGATGCATCTTGAAATCCAT	AGG	|||||||||||[||||||||||||]PAM	423	Intergenic	1000	PLU_RS04775
NC_005126.1	3805193	3805218	+	0	CCGCGATGCATCTTGAAATCCAT	AGG	|||||||||||[||||||||||||]PAM	512	Intergenic	1000	PLU_RS16020
NC_005126.1	3864497	3864522	-	0	CCGCGATGCATCTTGAAATCCAT	AGG	|||||||||||[||||||||||||]PAM	526	Intergenic	1000	tssB
NC_005126.1	2385614	2385639	+	1	TCGCGATGCATCTTGAAATCCAT	AGG	-||||||||||[||||||||||||]PAM	0	Exonic	1000	PLU_RS26640
NC_005126.1	268859	268884	+	1	TCGCGATGCATCTTGAAATCCAT	AGG	-||||||||||[||||||||||||]PAM	0	Exonic	1000	PLU_RS01230
NC_005126.1	1006902	1006927	+	1	TCGCGATGCATCTTGAAATCCAT	TGG	-||||||||||[||||||||||||]PAM	0	Exonic	1000	PLU_RS25955
NC_005126.1	4811163	4811188	+	1	TCGCGATGCATCTTGAAATCCAT	TGG	-||||||||||[||||||||||||]PAM	0	Exonic	1000	PLU_RS27270
NC_005126.1	5065606	5065631	-	1	TCGCGATGCATCTTGAAATCCAT	AGG	-||||||||||[||||||||||||]PAM	0	Exonic	1000	PLU_RS21415
NC_005126.1	165726	165751	-	1	TCGCGATGCATCTTGAAATCCAT	AGG	-||||||||||[||||||||||||]PAM	0	Exonic	1000	PLU_RS00775
NC_005126.1	2243744	2243769	-	1	TCGCGATGCATCTTGAAATCCAT	AGG	-||||||||||[||||||||||||]PAM	0	Exonic	1000	PLU_RS26600
NC_005126.1	1921837	1921862	+	1	TCGCGATGCATCTTGAAATCCAT	AGG	-||||||||||[||||||||||||]PAM	3	Intergenic	1000	PLU_RS26555
NC_005126.1	667629	667654	-	1	TCGCGATGCATCTTGAAATCCAT	AGG	-||||||||||[||||||||||||]PAM	3	Intergenic	1000	PLU_RS02900
NC_005126.1	622748	622773	-	1	TCGCGATGCATCTTGAAATCCAT	AGG	-||||||||||[||||||||||||]PAM	6	Intergenic	1000	serB
NC_005126.1	1996229	1996254	+	1	TCGCGATGCATCTTGAAATCCAT	AGG	-||||||||||[||||||||||||]PAM	7	Intergenic	1000	PLU_RS08410
NC_005126.1	1950095	1950120	-	1	TCGCGATGCATCTTGAAATCCAT	AGG	-||||||||||[||||||||||||]PAM	7	Intergenic	1000	lpxK
NC_005126.1	1881009	1881034	+	1	TCGCGATGCATCTTGAAATCCAT	TGG	-||||||||||[||||||||||||]PAM	9	Intergenic	1000	PLU_RS07935
NC_005126.1	1439469	1439494	-	1	TCGCGATGCATCTTGAAATCCAT	AGG	-||||||||||[||||||||||||]PAM	11	Intergenic	1000	proA
NC_005126.1	1152551	1152576	-	1	TCGCGATGCATCTTGAAATCCAT	AGG	-||||||||||[||||||||||||]PAM	12	Intergenic	1000	PLU_RS04845
NC_005126.1	991367	991392	-	1	TCGCGATGCATCTTGAAATCCAT	TGG	-||||||||||[||||||||||||]PAM	13	Intergenic	1000	PLU_RS04295
NC_005126.1	5284575	5284600	+	1	TCGCGATGCATCTTGAAATCCAT	AGG	-||||||||||[||||||||||||]PAM	16	Intergenic	1000	pnp
NC_005126.1	4286512	4286537	-	1	TCGCGATGCATCTTGAAATCCAT	AGG	-||||||||||[||||||||||||]PAM	18	Intergenic	1000	ppdD
NC_005126.1	3907017	3907042	+	1	TCGCGATGCATCTTGAAATCCAT	AGG	-||||||||||[||||||||||||]PAM	19	Intergenic	1000	PLU_RS16385
NC_005126.1	5303654	5303679	+	1	TCGCGATGCATCTTGAAATCCAT	AGG	-||||||||||[||||||||||||]PAM	19	Intergenic	1000	rpmA
NC_005126.1	3606845	3606870	-	1	TCGCGATGCATCTTGAAATCCAT	AGG	-||||||||||[||||||||||||]PAM	22	Intergenic	1000	PLU_RS15390
NC_005126.1	4478449	4478474	+	1	TCGCGATGCATCTTGAAATCCAT	AGG	-||||||||||[||||||||||||]PAM	23	Intergenic	1000	PLU_RS18925
NC_005126.1	2501266	2501291	-	1	TCGCGATGCATCTTGAAATCCAT	AGG	-||||||||||[||||||||||||]PAM	23	Intergenic	1000	lpxM
NC_005126.1	3045682	3045707	+	1	TCGCGATGCATCTTGAAATCCAT	TGG	-||||||||||[||||||||||||]PAM	26	Intergenic	1000	PLU_RS12890
NC_005126.1	1069665	1069690	-	1	TCGCGATGCATCTTGAAATCCAT	AGG	-||||||||||[||||||||||||]PAM	28	Intergenic	1000	PLU_RS04620
NC_005126.1	3218615	3218640	-	1	TCGCGATGCATCTTGAAATCCAT	AGG	-||||||||||[||||||||||||]PAM	28	Intergenic	1000	PLU_RS13460
NC_005126.1	2344914	2344939	+	1	TCGCGATGCATCTTGAAATCCAT	AGG	-||||||||||[||||||||||||]PAM	29	Intergenic	1000	PLU_RS09840
NC_005126.1	5164161	5164186	-	1	TCGCGATGCATCTTGAAATCCAT	AGG	-||||||||||[||||||||||||]PAM	29	Intergenic	1000	PLU_RS21835
NC_005126.1	5519251	5519276	+	1	TCGCGATGCATCTTGAAATCCAT	AGG	-||||||||||[||||||||||||]PAM	31	Intergenic	1000	argH
NC_005126.1	1063257	1063282	+	1	TCGCGATGCATCTTGAAATCCAT	AGG	-||||||||||[||||||||||||]PAM	31	Intergenic	1000	PLU_RS04600
NC_005126.1	1086688	1086713	+	1	TCGCGATGCATCTTGAAATCCAT	AGG	-||||||||||[||||||||||||]PAM	34	Intergenic	1000	PLU_RS04710
NC_005126.1	4540835	4540860	+	1	TCGCGATGCATCTTGAAATCCAT	AGG	-||||||||||[||||||||||||]PAM	37	Intergenic	1000	hupB
NC_005126.1	5668736	5668761	+	1	TCGCGATGCATCTTGAAATCCAT	AGG	-||||||||||[||||||||||||]PAM	37	Intergenic	1000	PLU_RS24255
NC_005126.1	4679671	4679696	-	1	TCGCGATGCATCTTGAAATCCAT	AGG	-||||||||||[||||||||||||]PAM	40	Intergenic	1000	sstT
NC_005126.1	263635	263660	-	1	TCGCGATGCATCTTGAAATCCAT	TGG	-||||||||||[||||||||||||]PAM	40	Intergenic	1000	PLU_RS01205
NC_005126.1	2545016	2545041	+	1	TCGCGATGCATCTTGAAATCCAT	AGG	-||||||||||[||||||||||||]PAM	41	Intergenic	1000	PLU_RS10790
NC_005126.1	4762727	4762752	-	1	TCGCGATGCATCTTGAAATCCAT	AGG	-||||||||||[||||||||||||]PAM	43	Intergenic	1000	PLU_RS20175
NC_005126.1	1766864	1766889	+	1	TCGCGATGCATCTTGAAATCCAT	AGG	-||||||||||[||||||||||||]PAM	46	Intergenic	1000	modF
NC_005126.1	1659581	1659606	-	1	TCGCGATGCATCTTGAAATCCAT	AGG	-||||||||||[||||||||||||]PAM	47	Intergenic	1000	bamB
NC_005126.1	23861	23886	+	1	TCGCGATGCATCTTGAAATCCAT	TGG	-||||||||||[||||||||||||]PAM	50	Intergenic	1000	PLU_RS00125
NC_005126.1	3010174	3010199	-	1	TCGCGATGCATCTTGAAATCCAT	TGG	-||||||||||[||||||||||||]PAM	51	Intergenic	1000	dsbB
NC_005126.1	5551222	5551247	-	1	TCGCGATGCATCTTGAAATCCAT	TGG	-||||||||||[||||||||||||]PAM	52	Intergenic	1000	glpK
NC_005126.1	664964	664989	+	1	TCGCGATGCATCTTGAAATCCAT	AGG	-||||||||||[||||||||||||]PAM	53	Intergenic	1000	PLU_RS02895
NC_005126.1	3718492	3718517	+	1	TCGCGATGCATCTTGAAATCCAT	AGG	-||||||||||[||||||||||||]PAM	54	Intergenic	1000	PLU_RS15725
NC_005126.1	200214	200239	+	1	TCGCGATGCATCTTGAAATCCAT	TGG	-||||||||||[||||||||||||]PAM	60	Intergenic	1000	PLU_RS00925
NC_005126.1	3307595	3307620	+	1	TCGCGATGCATCTTGAAATCCAT	TGG	-||||||||||[||||||||||||]PAM	64	Intergenic	1000	mgrB
NC_005126.1	503989	504014	+	1	TCGCGATGCATCTTGAAATCCAT	AGG	-||||||||||[||||||||||||]PAM	71	Intergenic	1000	malQ
NC_005126.1	1085812	1085837	+	1	TCGCGATGCATCTTGAAATCCAT	AGG	-||||||||||[||||||||||||]PAM	71	Intergenic	1000	PLU_RS04705
NC_005126.1	3736367	3736392	+	1	TCGCGATGCATCTTGAAATCCAT	AGG	-||||||||||[||||||||||||]PAM	74	Intergenic	1000	PLU_RS26795
NC_005126.1	1776752	1776777	+	1	TCGCGATGCATCTTGAAATCCAT	AGG	-||||||||||[||||||||||||]PAM	79	Intergenic	1000	bioA
NC_005126.1	443706	443731	+	1	TCGCGATGCATCTTGAAATCCAT	AGG	-||||||||||[||||||||||||]PAM	81	Intergenic	1000	PLU_RS02025
NC_005126.1	4177466	4177491	-	1	TCGCGATGCATCTTGAAATCCAT	AGG	-||||||||||[||||||||||||]PAM	82	Intergenic	1000	PLU_RS17570
NC_005126.1	2789128	2789153	-	1	TCGCGATGCATCTTGAAATCCAT	AGG	-||||||||||[||||||||||||]PAM	84	Intergenic	1000	PLU_RS11795
NC_005126.1	5255436	5255461	+	1	TCGCGATGCATCTTGAAATCCAT	AGG	-||||||||||[||||||||||||]PAM	90	Intergenic	1000	ridA
NC_005126.1	979947	979972	-	1	TCGCGATGCATCTTGAAATCCAT	AGG	-||||||||||[||||||||||||]PAM	90	Intergenic	1000	PLU_RS25950
NC_005126.1	1913009	1913034	+	1	TCGCGATGCATCTTGAAATCCAT	AGG	-||||||||||[||||||||||||]PAM	97	Intergenic	1000	lolA
NC_005126.1	3051748	3051773	+	1	TCGCGATGCATCTTGAAATCCAT	AGG	-||||||||||[||||||||||||]PAM	102	Intergenic	1000	cfa
NC_005126.1	2983357	2983382	+	1	TCGCGATGCATCTTGAAATCCAT	AGG	-||||||||||[||||||||||||]PAM	106	Intergenic	1000	PLU_RS12570
NC_005126.1	3721001	3721026	+	1	TCGCGATGCATCTTGAAATCCAT	AGG	-||||||||||[||||||||||||]PAM	106	Intergenic	1000	PLU_RS15730
NC_005126.1	1682095	1682120	+	1	TCGCGATGCATCTTGAAATCCAT	AGG	-||||||||||[||||||||||||]PAM	106	Intergenic	1000	gltX
NC_005126.1	4996335	4996360	+	1	TCGCGATGCATCTTGAAATCCAT	TGG	-||||||||||[||||||||||||]PAM	111	Intergenic	1000	PLU_RS21115
NC_005126.1	1428481	1428506	+	1	TCGCGATGCATCTTGAAATCCAT	AGG	-||||||||||[||||||||||||]PAM	115	Intergenic	1000	PLU_RS06105
NC_005126.1	655607	655632	+	1	TCGCGATGCATCTTGAAATCCAT	AGG	-||||||||||[||||||||||||]PAM	118	Intergenic	1000	satP
NC_005126.1	92519	92544	+	1	TCGCGATGCATCTTGAAATCCAT	AGG	-||||||||||[||||||||||||]PAM	120	Intergenic	1000	PLU_RS00480
NC_005126.1	2086392	2086417	+	1	TCGCGATGCATCTTGAAATCCAT	AGG	-||||||||||[||||||||||||]PAM	120	Intergenic	1000	PLU_RS08785
NC_005126.1	267607	267632	-	1	TCGCGATGCATCTTGAAATCCAT	AGG	-||||||||||[||||||||||||]PAM	120	Intergenic	1000	PLU_RS01225
NC_005126.1	3237535	3237560	-	1	TCGCGATGCATCTTGAAATCCAT	AGG	-||||||||||[||||||||||||]PAM	122	Intergenic	1000	PLU_RS13535
NC_005126.1	3552474	3552499	+	1	TCGCGATGCATCTTGAAATCCAT	AGG	-||||||||||[||||||||||||]PAM	124	Intergenic	1000	gyrA
NC_005126.1	5239804	5239829	-	1	TCGCGATGCATCTTGAAATCCAT	AGG	-||||||||||[||||||||||||]PAM	125	Intergenic	1000	PLU_RS22135
NC_005126.1	4389248	4389273	+	1	TCGCGATGCATCTTGAAATCCAT	AGG	-||||||||||[||||||||||||]PAM	126	Intergenic	1000	PLU_RS18475
NC_005126.1	2387926	2387951	+	1	TCGCGATGCATCTTGAAATCCAT	AGG	-||||||||||[||||||||||||]PAM	127	Intergenic	1000	PLU_RS10070
NC_005126.1	167996	168021	+	1	TCGCGATGCATCTTGAAATCCAT	AGG	-||||||||||[||||||||||||]PAM	133	Intergenic	1000	PLU_RS24415
NC_005126.1	3068611	3068636	-	1	TCGCGATGCATCTTGAAATCCAT	TGG	-||||||||||[||||||||||||]PAM	136	Intergenic	1000	PLU_RS12995
NC_005126.1	2148557	2148582	+	1	TCGCGATGCATCTTGAAATCCAT	AGG	-||||||||||[||||||||||||]PAM	137	Intergenic	1000	PLU_RS09005
NC_005126.1	221162	221187	-	1	TCGCGATGCATCTTGAAATCCAT	AGG	-||||||||||[||||||||||||]PAM	137	Intergenic	1000	pstS
NC_005126.1	4099969	4099994	-	1	TCGCGATGCATCTTGAAATCCAT	TGG	-||||||||||[||||||||||||]PAM	142	Intergenic	1000	PLU_RS17400
NC_005126.1	159510	159535	-	1	TCGCGATGCATCTTGAAATCCAT	AGG	-||||||||||[||||||||||||]PAM	146	Intergenic	1000	PLU_RS00755
NC_005126.1	2755004	2755029	+	1	TCGCGATGCATCTTGAAATCCAT	TGG	-||||||||||[||||||||||||]PAM	147	Intergenic	1000	PLU_RS11625
NC_005126.1	3741176	3741201	+	1	TCGCGATGCATCTTGAAATCCAT	AGG	-||||||||||[||||||||||||]PAM	149	Intergenic	1000	PLU_RS15825
NC_005126.1	535672	535697	+	1	TCGCGATGCATCTTGAAATCCAT	AGG	-||||||||||[||||||||||||]PAM	152	Intergenic	1000	purH
NC_005126.1	3663778	3663803	-	1	TCGCGATGCATCTTGAAATCCAT	TGG	-||||||||||[||||||||||||]PAM	153	Intergenic	1000	PLU_RS26785
NC_005126.1	4977901	4977926	+	1	TCGCGATGCATCTTGAAATCCAT	AGG	-||||||||||[||||||||||||]PAM	158	Intergenic	1000	PLU_RS21035
NC_005126.1	3074638	3074663	-	1	TCGCGATGCATCTTGAAATCCAT	TGG	-||||||||||[||||||||||||]PAM	165	Intergenic	1000	ydiK
NC_005126.1	2504718	2504743	-	1	TCGCGATGCATCTTGAAATCCAT	AGG	-||||||||||[||||||||||||]PAM	167	Intergenic	1000	PLU_RS10590
NC_005126.1	2926778	2926803	-	1	TCGCGATGCATCTTGAAATCCAT	AGG	-||||||||||[||||||||||||]PAM	168	Intergenic	1000	cls
NC_005126.1	2476378	2476403	-	1	TCGCGATGCATCTTGAAATCCAT	AGG	-||||||||||[||||||||||||]PAM	169	Intergenic	1000	murJ
NC_005126.1	948754	948779	+	1	TCGCGATGCATCTTGAAATCCAT	AGG	-||||||||||[||||||||||||]PAM	171	Intergenic	1000	PLU_RS04075
NC_005126.1	500983	501008	-	1	TCGCGATGCATCTTGAAATCCAT	AGG	-||||||||||[||||||||||||]PAM	171	Intergenic	1000	PLU_RS02280
NC_005126.1	1538602	1538627	-	1	TCGCGATGCATCTTGAAATCCAT	TGG	-||||||||||[||||||||||||]PAM	175	Intergenic	1000	PLU_RS06610
NC_005126.1	3258881	3258906	-	1	TCGCGATGCATCTTGAAATCCAT	AGG	-||||||||||[||||||||||||]PAM	177	Intergenic	1000	dapA
NC_005126.1	3712620	3712645	+	1	TCGCGATGCATCTTGAAATCCAT	AGG	-||||||||||[||||||||||||]PAM	178	Intergenic	1000	PLU_RS15675
NC_005126.1	4954991	4955016	-	1	TCGCGATGCATCTTGAAATCCAT	AGG	-||||||||||[||||||||||||]PAM	179	Intergenic	1000	PLU_RS20915
NC_005126.1	1449731	1449756	-	1	TCGCGATGCATCTTGAAATCCAT	TGG	-||||||||||[||||||||||||]PAM	179	Intergenic	1000	PLU_RS06205
NC_005126.1	2240504	2240529	+	1	TCGCGATGCATCTTGAAATCCAT	TGG	-||||||||||[||||||||||||]PAM	181	Intergenic	1000	PLU_RS26595
NC_005126.1	4604693	4604718	-	1	TCGCGATGCATCTTGAAATCCAT	AGG	-||||||||||[||||||||||||]PAM	181	Intergenic	1000	PLU_RS19465
NC_005126.1	641833	641858	+	1	TCGCGATGCATCTTGAAATCCAT	AGG	-||||||||||[||||||||||||]PAM	203	Intergenic	1000	PLU_RS02800
NC_005126.1	4191472	4191497	-	1	TCGCGATGCATCTTGAAATCCAT	AGG	-||||||||||[||||||||||||]PAM	203	Intergenic	1000	PLU_RS17650
NC_005126.1	102273	102298	-	1	TCGCGATGCATCTTGAAATCCAT	TGG	-||||||||||[||||||||||||]PAM	213	Intergenic	1000	PLU_RS00520
NC_005126.1	4782333	4782358	+	1	TCGCGATGCATCTTGAAATCCAT	AGG	-||||||||||[||||||||||||]PAM	218	Intergenic	1000	livF
NC_005126.1	2576451	2576476	-	1	TCGCGATGCATCTTGAAATCCAT	AGG	-||||||||||[||||||||||||]PAM	221	Intergenic	1000	ectB
NC_005126.1	2249700	2249725	+	1	TCGCGATGCATCTTGAAATCCAT	AGG	-||||||||||[||||||||||||]PAM	224	Intergenic	1000	PLU_RS09410
NC_005126.1	2604509	2604534	+	1	TCGCGATGCATCTTGAAATCCAT	TGG	-||||||||||[||||||||||||]PAM	224	Intergenic	1000	PLU_RS11060
NC_005126.1	4667798	4667823	-	1	TCGCGATGCATCTTGAAATCCAT	AGG	-||||||||||[||||||||||||]PAM	240	Intergenic	1000	rpoD
NC_005126.1	3056282	3056307	-	1	TCGCGATGCATCTTGAAATCCAT	AGG	-||||||||||[||||||||||||]PAM	253	Intergenic	1000	pykF
NC_005126.1	3619671	3619696	+	1	TCGCGATGCATCTTGAAATCCAT	AGG	-||||||||||[||||||||||||]PAM	266	Intergenic	1000	PLU_RS15440
NC_005126.1	4385370	4385395	-	1	TCGCGATGCATCTTGAAATCCAT	AGG	-||||||||||[||||||||||||]PAM	267	Intergenic	1000	PLU_RS18455
NC_005126.1	3507032	3507057	-	1	TCGCGATGCATCTTGAAATCCAT	AGG	-||||||||||[||||||||||||]PAM	268	Intergenic	1000	PLU_RS14950
NC_005126.1	834660	834685	-	1	TCGCGATGCATCTTGAAATCCAT	AGG	-||||||||||[||||||||||||]PAM	288	Intergenic	1000	PLU_RS26375
NC_005126.1	866482	866507	+	1	TCGCGATGCATCTTGAAATCCAT	AGG	-||||||||||[||||||||||||]PAM	316	Intergenic	1000	PLU_RS03740
NC_005126.1	3479939	3479964	-	1	TCGCGATGCATCTTGAAATCCAT	AGG	-||||||||||[||||||||||||]PAM	320	Intergenic	1000	PLU_RS14785
NC_005126.1	2161462	2161487	-	1	TCGCGATGCATCTTGAAATCCAT	TGG	-||||||||||[||||||||||||]PAM	341	Intergenic	1000	PLU_RS09065
NC_005126.1	853271	853296	-	1	TCGCGATGCATCTTGAAATCCAT	AGG	-||||||||||[||||||||||||]PAM	347	Intergenic	1000	PLU_RS03690
NC_005126.1	4423581	4423606	-	1	TCGCGATGCATCTTGAAATCCAT	AGG	-||||||||||[||||||||||||]PAM	358	Intergenic	1000	yscW
NC_005126.1	3805335	3805360	+	1	TCGCGATGCATCTTGAAATCCAT	AGG	-||||||||||[||||||||||||]PAM	370	Intergenic	1000	PLU_RS16020
NC_005126.1	4318333	4318358	+	1	TCGCGATGCATCTTGAAATCCAT	AGG	-||||||||||[||||||||||||]PAM	371	Intergenic	1000	PLU_RS18170
NC_005126.1	3956718	3956743	+	1	TCGCGATGCATCTTGAAATCCAT	AGG	-||||||||||[||||||||||||]PAM	394	Intergenic	1000	PLU_RS16545
NC_005126.1	4111058	4111083	-	1	TCGCGATGCATCTTGAAATCCAT	AGG	-||||||||||[||||||||||||]PAM	396	Intergenic	1000	PLU_RS17440
NC_005126.1	886854	886879	+	1	TCGCGATGCATCTTGAAATCCAT	AGG	-||||||||||[||||||||||||]PAM	417	Intergenic	1000	PLU_RS03820
NC_005126.1	2989254	2989279	+	1	TCGCGATGCATCTTGAAATCCAT	AGG	-||||||||||[||||||||||||]PAM	426	Intergenic	1000	PLU_RS26720
NC_005126.1	2864321	2864346	-	1	TCGCGATGCATCTTGAAATCCAT	AGG	-||||||||||[||||||||||||]PAM	482	Intergenic	1000	PLU_RS12110
NC_005126.1	254953	254978	+	1	TCGCGATGCATCTTGAAATCCAT	TGG	-||||||||||[||||||||||||]PAM	483	Intergenic	1000	PLU_RS01165
NC_005126.1	5191728	5191753	+	1	TCGCGATGCATCTTGAAATCCAT	AGG	-||||||||||[||||||||||||]PAM	1285	Intergenic	1000	PLU_RS21945
NC_005126.1	748778	748803	+	1	CTGCGATGCATCTTGAAATCCAT	AGG	|-|||||||||[||||||||||||]PAM	0	Exonic	1000	PLU_RS26365
NC_005126.1	5248624	5248649	-	1	CTGCGATGCATCTTGAAATCCAT	AGG	|-|||||||||[||||||||||||]PAM	266	Intergenic	1000	pyrB
NC_005126.1	5129927	5129952	-	1	CTGCGATGCATCTTGAAATCCAT	AGG	|-|||||||||[||||||||||||]PAM	347	Intergenic	1000	iclR
NC_005126.1	2097098	2097123	-	1	CCGTGATGCATCTTGAAATCCAT	AGG	|||-|||||||[||||||||||||]PAM	66	Intergenic	1000	pepN
NC_005126.1	2409599	2409624	-	1	CCGCAATGCATCTTGAAATCCAT	TGG	||||-||||||[||||||||||||]PAM	111	Intergenic	1000	PLU_RS10185
NC_005126.1	3036728	3036753	+	1	CCGCAATGCATCTTGAAATCCAT	AGG	||||-||||||[||||||||||||]PAM	178	Intergenic	1000	PLU_RS12835
NC_005126.1	920093	920118	+	1	CCGCTATGCATCTTGAAATCCAT	GGG	||||-||||||[||||||||||||]PAM	211	Intergenic	1000	PLU_RS03975
NC_005126.1	3999549	3999574	-	1	CCGCAATGCATCTTGAAATCCAT	AGG	||||-||||||[||||||||||||]PAM	352	Intergenic	1000	ung
NC_005126.1	4612392	4612417	-	2	TTGCGATGCATCTTGAAATCCAT	AGG	--|||||||||[||||||||||||]PAM	79	Intergenic	1000	rdgC
NC_005126.1	298354	298379	+	2	TAGCGATGCATCTTGAAATCCAT	AGG	--|||||||||[||||||||||||]PAM	490	Intergenic	1000	PLU_RS01365
NC_005126.1	994395	994420	-	2	TCACGATGCATCTTGAAATCCAT	AGG	-|-||||||||[||||||||||||]PAM	689	Intergenic	1000	can
NC_005126.1	2503055	2503080	+	1	CCGCGGTGCATCTTGAAATCCAT	AGG	|||||-|||||[||||||||||||]PAM	169	Intergenic	1000	pyk
NC_005126.1	711258	711283	+	2	TCGTGATGCATCTTGAAATCCAT	AGG	-||-|||||||[||||||||||||]PAM	97	Intergenic	1000	PLU_RS03075
NC_005126.1	3737208	3737233	+	1	CCGCGAAGCATCTTGAAATCCAT	AGG	||||||-||||[||||||||||||]PAM	0	Exonic	1000	PLU_RS26800
NC_005126.1	2459306	2459331	-	1	CCGCGAAGCATCTTGAAATCCAT	AGG	||||||-||||[||||||||||||]PAM	128	Intergenic	1000	PLU_RS10365
NC_005126.1	3500895	3500920	+	1	CCGCGACGCATCTTGAAATCCAT	AGG	||||||-||||[||||||||||||]PAM	357	Intergenic	1000	PLU_RS14920
NC_005126.1	1641117	1641142	-	1	CCGCGAAGCATCTTGAAATCCAT	AGG	||||||-||||[||||||||||||]PAM	713	Intergenic	1000	PLU_RS06830
NC_005126.1	3305970	3305995	+	2	TCGCAATGCATCTTGAAATCCAT	AGG	-|||-||||||[||||||||||||]PAM	10	Intergenic	1000	PLU_RS13815
NC_005126.1	3506721	3506746	-	2	TCGCCATGCATCTTGAAATCCAT	AGG	-|||-||||||[||||||||||||]PAM	107	Intergenic	1000	PLU_RS25465
NC_005126.1	1354714	1354739	-	2	TCGCAATGCATCTTGAAATCCAT	AGG	-|||-||||||[||||||||||||]PAM	164	Intergenic	1000	trmB
NC_005126.1	2981047	2981072	+	2	TCGCAATGCATCTTGAAATCCAT	AGG	-|||-||||||[||||||||||||]PAM	194	Intergenic	1000	PLU_RS12555
NC_005126.1	2955466	2955491	-	2	TCGCGGTGCATCTTGAAATCCAT	AGG	-||||-|||||[||||||||||||]PAM	18	Intergenic	1000	PLU_RS12455
NC_005126.1	5686114	5686139	+	1	CCGCGATCCATCTTGAAATCCAT	AGG	|||||||-|||[||||||||||||]PAM	0	Exonic	1000	PLU_RS27325
NC_005126.1	3303040	3303065	+	1	CCGCGATCCATCTTGAAATCCAT	AGG	|||||||-|||[||||||||||||]PAM	0	Exonic	1000	PLU_RS26735
NC_005126.1	4615295	4615320	-	1	CCGCGATCCATCTTGAAATCCAT	AGG	|||||||-|||[||||||||||||]PAM	7	Intergenic	1000	PLU_RS19495
NC_005126.1	3263313	3263338	-	1	CCGCGATCCATCTTGAAATCCAT	TGG	|||||||-|||[||||||||||||]PAM	12	Intergenic	1000	arsC
NC_005126.1	1804093	1804118	-	1	CCGCGATCCATCTTGAAATCCAT	AGG	|||||||-|||[||||||||||||]PAM	17	Intergenic	1000	PLU_RS07605
NC_005126.1	323632	323657	-	1	CCGCGATTCATCTTGAAATCCAT	AGG	|||||||-|||[||||||||||||]PAM	18	Intergenic	1000	PLU_RS01485
NC_005126.1	2837699	2837724	+	1	CCGCGATCCATCTTGAAATCCAT	TGG	|||||||-|||[||||||||||||]PAM	19	Intergenic	1000	PLU_RS12010
NC_005126.1	581970	581995	+	1	CCGCGATCCATCTTGAAATCCAT	AGG	|||||||-|||[||||||||||||]PAM	36	Intergenic	1000	PLU_RS02590
NC_005126.1	5094295	5094320	+	1	CCGCGATCCATCTTGAAATCCAT	AGG	|||||||-|||[||||||||||||]PAM	50	Intergenic	1000	PLU_RS21535
NC_005126.1	3704753	3704778	+	1	CCGCGATCCATCTTGAAATCCAT	TGG	|||||||-|||[||||||||||||]PAM	59	Intergenic	1000	lsrR
NC_005126.1	3965699	3965724	+	1	CCGCGATCCATCTTGAAATCCAT	AGG	|||||||-|||[||||||||||||]PAM	61	Intergenic	1000	recO
NC_005126.1	3309370	3309395	-	1	CCGCGATCCATCTTGAAATCCAT	AGG	|||||||-|||[||||||||||||]PAM	62	Intergenic	1000	PLU_RS13830
NC_005126.1	5158949	5158974	+	1	CCGCGATCCATCTTGAAATCCAT	AGG	|||||||-|||[||||||||||||]PAM	63	Intergenic	1000	ubiB
NC_005126.1	1953334	1953359	-	1	CCGCGATCCATCTTGAAATCCAT	AGG	|||||||-|||[||||||||||||]PAM	70	Intergenic	1000	elyC
NC_005126.1	3234091	3234116	+	1	CCGCGATCCATCTTGAAATCCAT	AGG	|||||||-|||[||||||||||||]PAM	78	Intergenic	1000	dhbA
NC_005126.1	146188	146213	-	1	CCGCGATCCATCTTGAAATCCAT	TGG	|||||||-|||[||||||||||||]PAM	86	Intergenic	1000	PLU_RS24800
NC_005126.1	918410	918435	-	1	CCGCGATCCATCTTGAAATCCAT	TGG	|||||||-|||[||||||||||||]PAM	107	Intergenic	1000	PLU_RS03975
NC_005126.1	1800866	1800891	-	1	CCGCGATCCATCTTGAAATCCAT	AGG	|||||||-|||[||||||||||||]PAM	111	Intergenic	1000	PLU_RS07595
NC_005126.1	2672922	2672947	-	1	CCGCGATCCATCTTGAAATCCAT	AGG	|||||||-|||[||||||||||||]PAM	115	Intergenic	1000	xylA
NC_005126.1	3305803	3305828	+	1	CCGCGATCCATCTTGAAATCCAT	AGG	|||||||-|||[||||||||||||]PAM	117	Intergenic	1000	pagP
NC_005126.1	4585735	4585760	+	1	CCGCGATTCATCTTGAAATCCAT	AGG	|||||||-|||[||||||||||||]PAM	122	Intergenic	1000	phoB
NC_005126.1	4108090	4108115	+	1	CCGCGATCCATCTTGAAATCCAT	AGG	|||||||-|||[||||||||||||]PAM	127	Intergenic	1000	PLU_RS17425
NC_005126.1	5081050	5081075	-	1	CCGCGATACATCTTGAAATCCAT	AGG	|||||||-|||[||||||||||||]PAM	127	Intergenic	1000	uvrA
NC_005126.1	3804707	3804732	+	1	CCGCGATCCATCTTGAAATCCAT	AGG	|||||||-|||[||||||||||||]PAM	128	Intergenic	1000	rtxA
NC_005126.1	2746055	2746080	-	1	CCGCGATCCATCTTGAAATCCAT	AGG	|||||||-|||[||||||||||||]PAM	130	Intergenic	1000	PLU_RS11595
NC_005126.1	4434113	4434138	-	1	CCGCGATCCATCTTGAAATCCAT	AGG	|||||||-|||[||||||||||||]PAM	146	Intergenic	1000	sctW
NC_005126.1	2450697	2450722	-	1	CCGCGATCCATCTTGAAATCCAT	AGG	|||||||-|||[||||||||||||]PAM	149	Intergenic	1000	hemA
NC_005126.1	5585785	5585810	-	1	CCGCGATCCATCTTGAAATCCAT	AGG	|||||||-|||[||||||||||||]PAM	169	Intergenic	1000	PLU_RS23860
NC_005126.1	4984116	4984141	+	1	CCGCGATCCATCTTGAAATCCAT	AGG	|||||||-|||[||||||||||||]PAM	198	Intergenic	1000	PLU_RS21065
NC_005126.1	5041363	5041388	+	1	CCGCGATCCATCTTGAAATCCAT	AGG	|||||||-|||[||||||||||||]PAM	241	Intergenic	1000	PLU_RS21325
NC_005126.1	2417550	2417575	+	1	CCGCGATCCATCTTGAAATCCAT	AGG	|||||||-|||[||||||||||||]PAM	243	Intergenic	1000	PLU_RS10215
NC_005126.1	4441579	4441604	+	1	CCGCGATACATCTTGAAATCCAT	AGG	|||||||-|||[||||||||||||]PAM	303	Intergenic	1000	PLU_RS18745
NC_005126.1	1920213	1920238	+	1	CCGCGATCCATCTTGAAATCCAT	TGG	|||||||-|||[||||||||||||]PAM	596	Intergenic	1000	PLU_RS27140
NC_005126.1	575968	575993	+	2	CCGTAATGCATCTTGAAATCCAT	AGG	|||--||||||[||||||||||||]PAM	77	Intergenic	1000	deoC
NC_005126.1	4895301	4895326	-	2	TCGCGAAGCATCTTGAAATCCAT	AGG	-|||||-||||[||||||||||||]PAM	87	Intergenic	1000	PLU_RS26960
NC_005126.1	1694747	1694772	-	2	TCGCGACGCATCTTGAAATCCAT	AGG	-|||||-||||[||||||||||||]PAM	97	Intergenic	1000	PLU_RS07085
NC_005126.1	829777	829802	-	2	TCGCGAAGCATCTTGAAATCCAT	AGG	-|||||-||||[||||||||||||]PAM	104	Intergenic	1000	PLU_RS03600
NC_005126.1	5663452	5663477	+	2	TCGCGAAGCATCTTGAAATCCAT	AGG	-|||||-||||[||||||||||||]PAM	117	Intergenic	1000	PLU_RS24235
NC_005126.1	180524	180549	-	2	TCGCGAAGCATCTTGAAATCCAT	AGG	-|||||-||||[||||||||||||]PAM	130	Intergenic	1000	PLU_RS26290
NC_005126.1	5166123	5166148	+	2	TCGCGAAGCATCTTGAAATCCAT	AGG	-|||||-||||[||||||||||||]PAM	160	Intergenic	1000	udp
NC_005126.1	1445466	1445491	-	2	TCGCGAAGCATCTTGAAATCCAT	AGG	-|||||-||||[||||||||||||]PAM	169	Intergenic	1000	alaS
NC_005126.1	2430421	2430446	-	2	TCGCGAAGCATCTTGAAATCCAT	TGG	-|||||-||||[||||||||||||]PAM	210	Intergenic	1000	PLU_RS10270
NC_005126.1	3037717	3037742	+	3	TCAAGATGCATCTTGAAATCCAT	TGG	-|--|||||||[||||||||||||]PAM	4	Intergenic	1000	pdxY
NC_005126.1	484051	484076	+	1	CCGCGATGTATCTTGAAATCCAT	AGG	||||||||-||[||||||||||||]PAM	65	Intergenic	1000	PLU_RS02220
NC_005126.1	209738	209763	+	2	TCGCGATCCATCTTGAAATCCAT	AGG	-||||||-|||[||||||||||||]PAM	0	Exonic	1000	PLU_RS00985
NC_005126.1	1004638	1004663	+	2	TCGCGATCCATCTTGAAATCCAT	TGG	-||||||-|||[||||||||||||]PAM	0	Exonic	1000	PLU_RS26395
NC_005126.1	2339327	2339352	+	2	TCGCGATCCATCTTGAAATCCAT	TGG	-||||||-|||[||||||||||||]PAM	7	Intergenic	1000	PLU_RS09820
NC_005126.1	1377773	1377798	-	2	TCGCGATCCATCTTGAAATCCAT	AGG	-||||||-|||[||||||||||||]PAM	9	Intergenic	1000	lpcA
NC_005126.1	2856650	2856675	+	2	TCGCGATCCATCTTGAAATCCAT	TGG	-||||||-|||[||||||||||||]PAM	11	Intergenic	1000	cysB
NC_005126.1	5012690	5012715	+	2	TCGCGATCCATCTTGAAATCCAT	TGG	-||||||-|||[||||||||||||]PAM	14	Intergenic	1000	PLU_RS21190
NC_005126.1	172515	172540	-	2	TCGCGATCCATCTTGAAATCCAT	AGG	-||||||-|||[||||||||||||]PAM	18	Intergenic	1000	PLU_RS00800
NC_005126.1	3018169	3018194	-	2	TCGCGATCCATCTTGAAATCCAT	AGG	-||||||-|||[||||||||||||]PAM	20	Intergenic	1000	ttcA
NC_005126.1	1952217	1952242	-	2	TCGCGATCCATCTTGAAATCCAT	AGG	-||||||-|||[||||||||||||]PAM	21	Intergenic	1000	kdsB
NC_005126.1	712177	712202	-	2	TCGCGATCCATCTTGAAATCCAT	AGG	-||||||-|||[||||||||||||]PAM	21	Intergenic	1000	PLU_RS03080
NC_005126.1	69028	69053	-	2	TCGCGATCCATCTTGAAATCCAT	TGG	-||||||-|||[||||||||||||]PAM	27	Intergenic	1000	PLU_RS00345
NC_005126.1	4722175	4722200	+	2	TCGCGATCCATCTTGAAATCCAT	AGG	-||||||-|||[||||||||||||]PAM	31	Intergenic	1000	mlaB
NC_005126.1	2638664	2638689	+	2	TCGCGATCCATCTTGAAATCCAT	AGG	-||||||-|||[||||||||||||]PAM	33	Intergenic	1000	PLU_RS11200
NC_005126.1	83905	83930	+	2	TCGCGATCCATCTTGAAATCCAT	AGG	-||||||-|||[||||||||||||]PAM	35	Intergenic	1000	aroB
NC_005126.1	1762385	1762410	-	2	TCGCGATCCATCTTGAAATCCAT	TGG	-||||||-|||[||||||||||||]PAM	37	Intergenic	1000	nadA
NC_005126.1	2487146	2487171	+	2	TCGCGATCCATCTTGAAATCCAT	AGG	-||||||-|||[||||||||||||]PAM	39	Intergenic	1000	cmoB
NC_005126.1	5334972	5334997	-	2	TCGCGATCCATCTTGAAATCCAT	TGG	-||||||-|||[||||||||||||]PAM	51	Intergenic	1000	PLU_RS22565
NC_005126.1	3361478	3361503	+	2	TCGCGATCCATCTTGAAATCCAT	TGG	-||||||-|||[||||||||||||]PAM	53	Intergenic	1000	fabF
NC_005126.1	1936888	1936913	-	2	TCGCGATCCATCTTGAAATCCAT	TGG	-||||||-|||[||||||||||||]PAM	53	Intergenic	1000	aroA
NC_005126.1	4906319	4906344	+	2	TCGCGATCCATCTTGAAATCCAT	TGG	-||||||-|||[||||||||||||]PAM	60	Intergenic	1000	PLU_RS20730
NC_005126.1	4642539	4642564	+	2	TCGCGATCCATCTTGAAATCCAT	AGG	-||||||-|||[||||||||||||]PAM	61	Intergenic	1000	PLU_RS19610
NC_005126.1	2940752	2940777	+	2	TCGCGATCCATCTTGAAATCCAT	TGG	-||||||-|||[||||||||||||]PAM	61	Intergenic	1000	PLU_RS12385
NC_005126.1	2711967	2711992	-	2	TCGCGATCCATCTTGAAATCCAT	TGG	-||||||-|||[||||||||||||]PAM	66	Intergenic	1000	PLU_RS11530
NC_005126.1	4630129	4630154	-	2	TCGCGATCCATCTTGAAATCCAT	AGG	-||||||-|||[||||||||||||]PAM	70	Intergenic	1000	PLU_RS19560
NC_005126.1	1094554	1094579	-	2	TCGCGATCCATCTTGAAATCCAT	AGG	-||||||-|||[||||||||||||]PAM	70	Intergenic	1000	PLU_RS04750
NC_005126.1	4983117	4983142	+	2	TCGCGATCCATCTTGAAATCCAT	TGG	-||||||-|||[||||||||||||]PAM	75	Intergenic	1000	PLU_RS21060
NC_005126.1	3388549	3388574	+	2	TCGCGATCCATCTTGAAATCCAT	AGG	-||||||-|||[||||||||||||]PAM	76	Intergenic	1000	PLU_RS14160
NC_005126.1	2159440	2159465	-	2	TCGCGATCCATCTTGAAATCCAT	AGG	-||||||-|||[||||||||||||]PAM	82	Intergenic	1000	PLU_RS09055
NC_005126.1	1935385	1935410	-	2	TCGCGATCCATCTTGAAATCCAT	TGG	-||||||-|||[||||||||||||]PAM	86	Intergenic	1000	serC
NC_005126.1	3051829	3051854	+	2	TCGCGATCCATCTTGAAATCCAT	AGG	-||||||-|||[||||||||||||]PAM	96	Intergenic	1000	PLU_RS12915
NC_005126.1	2461723	2461748	-	2	TCGCGATCCATCTTGAAATCCAT	TGG	-||||||-|||[||||||||||||]PAM	98	Intergenic	1000	PLU_RS10375
NC_005126.1	2751529	2751554	+	2	TCGCGATCCATCTTGAAATCCAT	TGG	-||||||-|||[||||||||||||]PAM	100	Intergenic	1000	PLU_RS11615
NC_005126.1	1850991	1851016	+	2	TCGCGATCCATCTTGAAATCCAT	AGG	-||||||-|||[||||||||||||]PAM	102	Intergenic	1000	cdd
NC_005126.1	2481402	2481427	-	2	TCGCGATCCATCTTGAAATCCAT	AGG	-||||||-|||[||||||||||||]PAM	108	Intergenic	1000	PLU_RS10460
NC_005126.1	2524709	2524734	-	2	TCGCGATCCATCTTGAAATCCAT	TGG	-||||||-|||[||||||||||||]PAM	117	Intergenic	1000	PLU_RS10695
NC_005126.1	2523338	2523363	-	2	TCGCGATCCATCTTGAAATCCAT	TGG	-||||||-|||[||||||||||||]PAM	117	Intergenic	1000	PLU_RS10690
NC_005126.1	3741016	3741041	+	2	TCGCGATCCATCTTGAAATCCAT	TGG	-||||||-|||[||||||||||||]PAM	119	Intergenic	1000	tctD
NC_005126.1	2157413	2157438	-	2	TCGCGATCCATCTTGAAATCCAT	AGG	-||||||-|||[||||||||||||]PAM	120	Intergenic	1000	PLU_RS09035
NC_005126.1	925779	925804	-	2	TCGCGATCCATCTTGAAATCCAT	AGG	-||||||-|||[||||||||||||]PAM	121	Intergenic	1000	PLU_RS03995
NC_005126.1	5465790	5465815	-	2	TCGCGATCCATCTTGAAATCCAT	TGG	-||||||-|||[||||||||||||]PAM	121	Intergenic	1000	PLU_RS23175
NC_005126.1	1358917	1358942	-	2	TCGCGATCCATCTTGAAATCCAT	AGG	-||||||-|||[||||||||||||]PAM	125	Intergenic	1000	PLU_RS05800
NC_005126.1	1708473	1708498	+	2	TCGCGATTCATCTTGAAATCCAT	TGG	-||||||-|||[||||||||||||]PAM	126	Intergenic	1000	kdpF
NC_005126.1	3893659	3893684	+	2	TCGCGATCCATCTTGAAATCCAT	TGG	-||||||-|||[||||||||||||]PAM	129	Intergenic	1000	iscX
NC_005126.1	3953394	3953419	+	2	TCGCGATACATCTTGAAATCCAT	TGG	-||||||-|||[||||||||||||]PAM	129	Intergenic	1000	rtxA
NC_005126.1	855256	855281	-	2	TCGCGATCCATCTTGAAATCCAT	AGG	-||||||-|||[||||||||||||]PAM	133	Intergenic	1000	PLU_RS03700
NC_005126.1	1942464	1942489	+	2	TCGCGATCCATCTTGAAATCCAT	AGG	-||||||-|||[||||||||||||]PAM	135	Intergenic	1000	PLU_RS08190
NC_005126.1	2480395	2480420	-	2	TCGCGATCCATCTTGAAATCCAT	AGG	-||||||-|||[||||||||||||]PAM	137	Intergenic	1000	PLU_RS10460
NC_005126.1	2528321	2528346	-	2	TCGCGATCCATCTTGAAATCCAT	AGG	-||||||-|||[||||||||||||]PAM	140	Intergenic	1000	PLU_RS10720
NC_005126.1	1837277	1837302	-	2	TCGCGATCCATCTTGAAATCCAT	AGG	-||||||-|||[||||||||||||]PAM	142	Intergenic	1000	PLU_RS07750
NC_005126.1	1769899	1769924	-	2	TCGCGATCCATCTTGAAATCCAT	AGG	-||||||-|||[||||||||||||]PAM	145	Intergenic	1000	modA
NC_005126.1	1536588	1536613	-	2	TCGCGATACATCTTGAAATCCAT	AGG	-||||||-|||[||||||||||||]PAM	147	Intergenic	1000	PLU_RS06610
NC_005126.1	508954	508979	-	2	TCGCGATCCATCTTGAAATCCAT	TGG	-||||||-|||[||||||||||||]PAM	147	Intergenic	1000	malT
NC_005126.1	3624861	3624886	+	2	TCGCGATCCATCTTGAAATCCAT	AGG	-||||||-|||[||||||||||||]PAM	152	Intergenic	1000	PLU_RS15460
NC_005126.1	4712943	4712968	-	2	TCGCGATCCATCTTGAAATCCAT	AGG	-||||||-|||[||||||||||||]PAM	158	Intergenic	1000	degS
NC_005126.1	3886390	3886415	+	2	TCGCGATCCATCTTGAAATCCAT	TGG	-||||||-|||[||||||||||||]PAM	165	Intergenic	1000	PLU_RS16280
NC_005126.1	1643836	1643861	-	2	TCGCGATCCATCTTGAAATCCAT	TGG	-||||||-|||[||||||||||||]PAM	169	Intergenic	1000	PLU_RS06845
NC_005126.1	2335560	2335585	+	2	TCGCGATCCATCTTGAAATCCAT	TGG	-||||||-|||[||||||||||||]PAM	170	Intergenic	1000	wrbA
NC_005126.1	4113326	4113351	-	2	TCGCGATCCATCTTGAAATCCAT	TGG	-||||||-|||[||||||||||||]PAM	171	Intergenic	1000	PLU_RS17445
NC_005126.1	4263440	4263465	+	2	TCGCGATCCATCTTGAAATCCAT	AGG	-||||||-|||[||||||||||||]PAM	172	Intergenic	1000	mscS
NC_005126.1	868437	868462	+	2	TCGCGATCCATCTTGAAATCCAT	AGG	-||||||-|||[||||||||||||]PAM	175	Intergenic	1000	PLU_RS03745
NC_005126.1	2422936	2422961	+	2	TCGCGATCCATCTTGAAATCCAT	AGG	-||||||-|||[||||||||||||]PAM	176	Intergenic	1000	PLU_RS10240
NC_005126.1	2390545	2390570	+	2	TCGCGATCCATCTTGAAATCCAT	TGG	-||||||-|||[||||||||||||]PAM	177	Intergenic	1000	PLU_RS10080
NC_005126.1	1154407	1154432	-	2	TCGCGATCCATCTTGAAATCCAT	AGG	-||||||-|||[||||||||||||]PAM	182	Intergenic	1000	hpaC
NC_005126.1	3088720	3088745	+	2	TCGCGATACATCTTGAAATCCAT	AGG	-||||||-|||[||||||||||||]PAM	193	Intergenic	1000	PLU_RS13075
NC_005126.1	3745607	3745632	-	2	TCGCGATCCATCTTGAAATCCAT	AGG	-||||||-|||[||||||||||||]PAM	194	Intergenic	1000	fabB
NC_005126.1	4284692	4284717	+	2	TCGCGATCCATCTTGAAATCCAT	AGG	-||||||-|||[||||||||||||]PAM	204	Intergenic	1000	ampE
NC_005126.1	4408979	4409004	-	2	TCGCGATCCATCTTGAAATCCAT	AGG	-||||||-|||[||||||||||||]PAM	207	Intergenic	1000	PLU_RS18570
NC_005126.1	1012592	1012617	+	2	TCGCGATCCATCTTGAAATCCAT	AGG	-||||||-|||[||||||||||||]PAM	208	Intergenic	1000	mrcB
NC_005126.1	564959	564984	-	2	TCGCGATTCATCTTGAAATCCAT	AGG	-||||||-|||[||||||||||||]PAM	213	Intergenic	1000	PLU_RS02535
NC_005126.1	4408867	4408892	-	2	TCGCGATCCATCTTGAAATCCAT	AGG	-||||||-|||[||||||||||||]PAM	222	Intergenic	1000	PLU_RS18565
NC_005126.1	4890622	4890647	-	2	TCGCGATCCATCTTGAAATCCAT	TGG	-||||||-|||[||||||||||||]PAM	253	Intergenic	1000	PLU_RS20675
NC_005126.1	1643052	1643077	-	2	TCGCGATCCATCTTGAAATCCAT	TGG	-||||||-|||[||||||||||||]PAM	264	Intergenic	1000	PLU_RS06840
NC_005126.1	513432	513457	+	2	TCGCGATCCATCTTGAAATCCAT	AGG	-||||||-|||[||||||||||||]PAM	267	Intergenic	1000	PLU_RS02310
NC_005126.1	1944678	1944703	+	2	TCGCGATCCATCTTGAAATCCAT	AGG	-||||||-|||[||||||||||||]PAM	282	Intergenic	1000	PLU_RS08200
NC_005126.1	2343039	2343064	-	2	TCGCGATCCATCTTGAAATCCAT	TGG	-||||||-|||[||||||||||||]PAM	305	Intergenic	1000	dsdX
NC_005126.1	2250865	2250890	-	2	TCGCGATCCATCTTGAAATCCAT	AGG	-||||||-|||[||||||||||||]PAM	318	Intergenic	1000	PLU_RS09415
NC_005126.1	5663657	5663682	+	2	TCGCGATCCATCTTGAAATCCAT	TGG	-||||||-|||[||||||||||||]PAM	322	Intergenic	1000	PLU_RS24235
NC_005126.1	4820885	4820910	+	2	TCGCGATCCATCTTGAAATCCAT	AGG	-||||||-|||[||||||||||||]PAM	359	Intergenic	1000	PLU_RS20450
NC_005126.1	2484141	2484166	-	2	TCGCGATCCATCTTGAAATCCAT	TGG	-||||||-|||[||||||||||||]PAM	402	Intergenic	1000	PLU_RS10475
NC_005126.1	2360899	2360924	-	2	TCGCGATACATCTTGAAATCCAT	AGG	-||||||-|||[||||||||||||]PAM	406	Intergenic	1000	PLU_RS09915
NC_005126.1	752315	752340	-	2	TCGCGATCCATCTTGAAATCCAT	AGG	-||||||-|||[||||||||||||]PAM	485	Intergenic	1000	PLU_RS03235
NC_005126.1	1183895	1183920	+	2	TCGCGATCCATCTTGAAATCCAT	TGG	-||||||-|||[||||||||||||]PAM	486	Intergenic	1000	PLU_RS04980
NC_005126.1	3663119	3663144	+	2	TCGCGATCCATCTTGAAATCCAT	AGG	-||||||-|||[||||||||||||]PAM	627	Intergenic	1000	PLU_RS15540
NC_005126.1	4890147	4890172	-	2	TCGCGATCCATCTTGAAATCCAT	AGG	-||||||-|||[||||||||||||]PAM	728	Intergenic	1000	PLU_RS20675
NC_005126.1	2186782	2186807	+	2	TCGCGATCCATCTTGAAATCCAT	AGG	-||||||-|||[||||||||||||]PAM	831	Intergenic	1000	PLU_RS09185
NC_005126.1	3382997	3383022	+	1	CCGCGATGCCTCTTGAAATCCAT	AGG	|||||||||-|[||||||||||||]PAM	24	Intergenic	1000	PLU_RS14140
NC_005126.1	2472551	2472576	+	2	TCGCGATGTATCTTGAAATCCAT	AGG	-|||||||-||[||||||||||||]PAM	20	Intergenic	1000	PLU_RS10435
NC_005126.1	1831259	1831284	+	2	TCGCGATGTATCTTGAAATCCAT	AGG	-|||||||-||[||||||||||||]PAM	48	Intergenic	1000	PLU_RS07715
NC_005126.1	3356314	3356339	+	2	TCGCGATGTATCTTGAAATCCAT	AGG	-|||||||-||[||||||||||||]PAM	86	Intergenic	1000	hinT
NC_005126.1	1057593	1057618	-	2	TCGCGATGTATCTTGAAATCCAT	AGG	-|||||||-||[||||||||||||]PAM	167	Intergenic	1000	PLU_RS04570
NC_005126.1	5086537	5086562	-	2	TCGCGATGTATCTTGAAATCCAT	AGG	-|||||||-||[||||||||||||]PAM	250	Intergenic	1000	PLU_RS21495
NC_005126.1	1188718	1188743	-	2	CCGTGATCCATCTTGAAATCCAT	TGG	|||-|||-|||[||||||||||||]PAM	20	Intergenic	1000	PLU_RS04995
NC_005126.1	4421965	4421990	-	2	CCGTGATCCATCTTGAAATCCAT	AGG	|||-|||-|||[||||||||||||]PAM	108	Intergenic	1000	PLU_RS18625
NC_005126.1	5033021	5033046	-	4	TTTGGATGCATCTTGAAATCCAT	TGG	----|||||||[||||||||||||]PAM	88	Intergenic	1000	PLU_RS21285
NC_005126.1	3486654	3486679	+	2	CCGCAATACATCTTGAAATCCAT	AGG	||||-||-|||[||||||||||||]PAM	76	Intergenic	1000	PLU_RS14835
NC_005126.1	5669860	5669885	+	3	TCGTGACGCATCTTGAAATCCAT	TGG	-||-||-||||[||||||||||||]PAM	109	Intergenic	1000	PLU_RS24255
NC_005126.1	5014566	5014591	+	3	TCTCGATACATCTTGAAATCCAT	AGG	-|-||||-|||[||||||||||||]PAM	100	Intergenic	1000	PLU_RS21195
NC_005126.1	4462477	4462502	+	3	TCGCAAAGCATCTTGAAATCCAT	AGG	-|||-|-||||[||||||||||||]PAM	178	Intergenic	1000	PLU_RS18850
NC_005126.1	5186166	5186191	-	2	CCGCGGTCCATCTTGAAATCCAT	AGG	|||||-|-|||[||||||||||||]PAM	64	Intergenic	1000	PLU_RS21915
NC_005126.1	1759372	1759397	+	2	TCGCGATGCTTCTTGAAATCCAT	AGG	-||||||||-|[||||||||||||]PAM	0	Exonic	1000	PLU_RS27135
NC_005126.1	4983895	4983920	+	2	TCGCGATGCCTCTTGAAATCCAT	AGG	-||||||||-|[||||||||||||]PAM	55	Intergenic	1000	PLU_RS21060
NC_005126.1	1915175	1915200	-	2	TCGCGATGCTTCTTGAAATCCAT	AGG	-||||||||-|[||||||||||||]PAM	82	Intergenic	1000	PLU_RS08075
NC_005126.1	1870072	1870097	-	1	CCGCGATGCAACTTGAAATCCAT	TGG	||||||||||-[||||||||||||]PAM	97	Intergenic	1000	PLU_RS07880
NC_005126.1	3193139	3193164	+	3	TCGCAATCCATCTTGAAATCCAT	TGG	-|||-||-|||[||||||||||||]PAM	13	Intergenic	1000	pip
NC_005126.1	2493541	2493566	-	3	TCGCAATCCATCTTGAAATCCAT	AGG	-|||-||-|||[||||||||||||]PAM	20	Intergenic	1000	PLU_RS10535
NC_005126.1	527996	528021	-	3	TCGCAATCCATCTTGAAATCCAT	AGG	-|||-||-|||[||||||||||||]PAM	133	Intergenic	1000	nudC
NC_005126.1	4898116	4898141	+	3	TCGCAATCCATCTTGAAATCCAT	AGG	-|||-||-|||[||||||||||||]PAM	181	Intergenic	1000	PLU_RS20695
NC_005126.1	4479289	4479314	+	3	TCGCAATCCATCTTGAAATCCAT	TGG	-|||-||-|||[||||||||||||]PAM	205	Intergenic	1000	PLU_RS18925
NC_005126.1	4896920	4896945	+	3	TCGCAATCCATCTTGAAATCCAT	AGG	-|||-||-|||[||||||||||||]PAM	289	Intergenic	1000	PLU_RS20695
NC_005126.1	5009136	5009161	+	4	TCAAGAGGCATCTTGAAATCCAT	AGG	-|--||-||||[||||||||||||]PAM	0	Exonic	1000	PLU_RS21170
NC_005126.1	1182340	1182365	+	2	TCGCGATGCAACTTGAAATCCAT	AGG	-|||||||||-[||||||||||||]PAM	0	Exonic	1000	PLU_RS27105
NC_005126.1	1615191	1615216	-	2	TCGCGATGCAACTTGAAATCCAT	AGG	-|||||||||-[||||||||||||]PAM	0	Exonic	1000	PLU_RS06720
NC_005126.1	1770848	1770873	-	2	TCGCGATGCAGCTTGAAATCCAT	AGG	-|||||||||-[||||||||||||]PAM	9	Intergenic	1000	modA
NC_005126.1	3104001	3104026	-	2	TCGCGATGCAACTTGAAATCCAT	AGG	-|||||||||-[||||||||||||]PAM	14	Intergenic	1000	PLU_RS13130
NC_005126.1	4494314	4494339	-	2	TCGCGATGCACCTTGAAATCCAT	AGG	-|||||||||-[||||||||||||]PAM	21	Intergenic	1000	PLU_RS18990
NC_005126.1	4817741	4817766	-	2	TCGCGATGCACCTTGAAATCCAT	AGG	-|||||||||-[||||||||||||]PAM	22	Intergenic	1000	PLU_RS20420
NC_005126.1	2852674	2852699	-	2	TCGCGATGCAGCTTGAAATCCAT	AGG	-|||||||||-[||||||||||||]PAM	56	Intergenic	1000	acnA
NC_005126.1	696841	696866	+	2	TCGCGATGCAGCTTGAAATCCAT	AGG	-|||||||||-[||||||||||||]PAM	86	Intergenic	1000	djlA
NC_005126.1	3048712	3048737	-	2	TCGCGATGCACCTTGAAATCCAT	AGG	-|||||||||-[||||||||||||]PAM	106	Intergenic	1000	PLU_RS12900
NC_005126.1	2098912	2098937	-	2	TCGCGATGCACCTTGAAATCCAT	AGG	-|||||||||-[||||||||||||]PAM	109	Intergenic	1000	PLU_RS08825
NC_005126.1	1830695	1830720	+	2	TCGCGATGCAACTTGAAATCCAT	AGG	-|||||||||-[||||||||||||]PAM	110	Intergenic	1000	dkgB
NC_005126.1	3181639	3181664	-	2	TCGCGATGCAGCTTGAAATCCAT	AGG	-|||||||||-[||||||||||||]PAM	110	Intergenic	1000	hxpB
NC_005126.1	2420106	2420131	+	2	TCGCGATGCACCTTGAAATCCAT	AGG	-|||||||||-[||||||||||||]PAM	118	Intergenic	1000	PLU_RS10225
NC_005126.1	643402	643427	+	2	TCGCGATGCAACTTGAAATCCAT	AGG	-|||||||||-[||||||||||||]PAM	130	Intergenic	1000	PLU_RS02800
NC_005126.1	218222	218247	+	2	TCGCGATGCAACTTGAAATCCAT	AGG	-|||||||||-[||||||||||||]PAM	138	Intergenic	1000	greB
NC_005126.1	5563285	5563310	+	2	TCGCGATGCAACTTGAAATCCAT	AGG	-|||||||||-[||||||||||||]PAM	370	Intergenic	1000	PLU_RS23745
NC_005126.1	3067210	3067235	-	2	TCGCGATGCAACTTGAAATCCAT	AGG	-|||||||||-[||||||||||||]PAM	377	Intergenic	1000	PLU_RS25410
NC_005126.1	5059315	5059340	-	1	CCGCGATGCATTTTGAAATCCAT	TGG	|||||||||||[-|||||||||||]PAM	0	Exonic	1000	PLU_RS27280
NC_005126.1	1782015	1782040	+	1	CCGCGATGCATTTTGAAATCCAT	AGG	|||||||||||[-|||||||||||]PAM	111	Intergenic	1000	PLU_RS07525
NC_005126.1	1664625	1664650	-	3	TCGCGAGCCATCTTGAAATCCAT	AGG	-|||||--|||[||||||||||||]PAM	9	Intergenic	1000	PLU_RS06915
NC_005126.1	3090503	3090528	-	3	TCGCGGTGTATCTTGAAATCCAT	AGG	-||||-||-||[||||||||||||]PAM	119	Intergenic	1000	PLU_RS13085
NC_005126.1	1746981	1747006	-	2	TCGCGATGCATTTTGAAATCCAT	AGG	-||||||||||[-|||||||||||]PAM	16	Intergenic	1000	tolA
NC_005126.1	4193112	4193137	+	2	TCGCGATGCATTTTGAAATCCAT	AGG	-||||||||||[-|||||||||||]PAM	108	Intergenic	1000	PLU_RS17650
NC_005126.1	3964009	3964034	-	2	TCGCGATGCATTTTGAAATCCAT	AGG	-||||||||||[-|||||||||||]PAM	182	Intergenic	1000	PLU_RS16580
NC_005126.1	3374448	3374473	+	2	TCGCGATGCATTTTGAAATCCAT	TGG	-||||||||||[-|||||||||||]PAM	213	Intergenic	1000	PLU_RS14105
NC_005126.1	5139149	5139174	+	3	TCACGATGCAACTTGAAATCCAT	AGG	-|-|||||||-[||||||||||||]PAM	700	Intergenic	1000	metA
NC_005126.1	5662024	5662049	-	4	TTGCGAGCCATCTTGAAATCCAT	AGG	--||||--|||[||||||||||||]PAM	46	Intergenic	1000	fdoI
NC_005126.1	3689445	3689470	-	3	TCGCGATCTATCTTGAAATCCAT	TGG	-||||||--||[||||||||||||]PAM	223	Intergenic	1000	PLU_RS26790
NC_005126.1	3190418	3190443	+	4	GCGAAATGGATCTTGAAATCCAT	AGG	-||--|||-||[||||||||||||]PAM	32	Intergenic	1000	copD
NC_005126.1	5009126	5009151	-	4	TCAAGATGCCTCTTGAAATCCAT	AGG	-|--|||||-|[||||||||||||]PAM	0	Exonic	1000	PLU_RS21170
NC_005126.1	2761271	2761296	-	3	TCGCGATCCCTCTTGAAATCCAT	AGG	-||||||-|-|[||||||||||||]PAM	0	Exonic	1000	PLU_RS11650
NC_005126.1	5462026	5462051	+	3	TCGCGATCCCTCTTGAAATCCAT	TGG	-||||||-|-|[||||||||||||]PAM	12	Intergenic	1000	PLU_RS23160
NC_005126.1	3976737	3976762	+	3	TCGCGATCCCTCTTGAAATCCAT	AGG	-||||||-|-|[||||||||||||]PAM	89	Intergenic	1000	srmB
NC_005126.1	2998701	2998726	-	3	TCGCGATCCCTCTTGAAATCCAT	AGG	-||||||-|-|[||||||||||||]PAM	96	Intergenic	1000	sppA
NC_005126.1	3001467	3001492	-	3	TCGCGATCCCTCTTGAAATCCAT	TGG	-||||||-|-|[||||||||||||]PAM	116	Intergenic	1000	msrB
NC_005126.1	3607577	3607602	+	3	TCGCGATCCCTCTTGAAATCCAT	TGG	-||||||-|-|[||||||||||||]PAM	135	Intergenic	1000	yfbR
NC_005126.1	4453788	4453813	+	3	TCGCGATCCCTCTTGAAATCCAT	TGG	-||||||-|-|[||||||||||||]PAM	656	Intergenic	1000	PLU_RS18825
NC_005126.1	1849016	1849041	-	3	TCTCGATGCATTTTGAAATCCAT	AGG	-|-||||||||[-|||||||||||]PAM	113	Intergenic	1000	sanA
NC_005126.1	2557957	2557982	-	2	TCGCGATGCATCCTGAAATCCAT	TGG	-||||||||||[|-||||||||||]PAM	16	Intergenic	1000	PLU_RS10845
NC_005126.1	3399971	3399996	+	3	TCGCGAAGCAACTTGAAATCCAT	AGG	-|||||-|||-[||||||||||||]PAM	8	Intergenic	1000	PLU_RS14215
NC_005126.1	2959618	2959643	+	4	TCACGATCTATCTTGAAATCCAT	TGG	-|-||||--||[||||||||||||]PAM	70	Intergenic	1000	PLU_RS12475
NC_005126.1	2438480	2438505	-	2	CCACGATGCATCCTGAAATCCAT	AGG	||-||||||||[|-||||||||||]PAM	125	Intergenic	1000	PLU_RS10285
NC_005126.1	2259807	2259832	+	1	CCGCGATGCATCTCGAAATCCAT	AGG	|||||||||||[||-|||||||||]PAM	170	Intergenic	1000	flhA
NC_005126.1	3504375	3504400	+	1	CCGCGATGCATCTCGAAATCCAT	AGG	|||||||||||[||-|||||||||]PAM	244	Intergenic	1000	PLU_RS14930
NC_005126.1	3106375	3106400	-	1	CCGCGATGCATCTCGAAATCCAT	AGG	|||||||||||[||-|||||||||]PAM	303	Intergenic	1000	PLU_RS13145
NC_005126.1	839098	839123	-	3	TCGCGATCCACCTTGAAATCCAT	AGG	-||||||-||-[||||||||||||]PAM	289	Intergenic	1000	PLU_RS03650
NC_005126.1	3953714	3953739	+	3	TCGCGATACAACTTGAAATCCAT	AGG	-||||||-||-[||||||||||||]PAM	449	Intergenic	1000	rtxA
NC_005126.1	2536909	2536934	-	2	TCGCGATGCATCTCGAAATCCAT	AGG	-||||||||||[||-|||||||||]PAM	0	Exonic	1000	PLU_RS26655
NC_005126.1	2354943	2354968	+	2	TCGCGATGCATCTCGAAATCCAT	AGG	-||||||||||[||-|||||||||]PAM	31	Intergenic	1000	PLU_RS09895
NC_005126.1	5678011	5678036	+	2	TCGCGATGCATCTCGAAATCCAT	AGG	-||||||||||[||-|||||||||]PAM	73	Intergenic	1000	PLU_RS24285
NC_005126.1	477416	477441	-	2	TCGCGATGCATCTGGAAATCCAT	AGG	-||||||||||[||-|||||||||]PAM	97	Intergenic	1000	PLU_RS02180
NC_005126.1	3959615	3959640	-	2	TCGCGATGCATCTCGAAATCCAT	AGG	-||||||||||[||-|||||||||]PAM	117	Intergenic	1000	PLU_RS16560
NC_005126.1	3279465	3279490	-	2	TCGCGATGCATCTCGAAATCCAT	AGG	-||||||||||[||-|||||||||]PAM	179	Intergenic	1000	PLU_RS13725
NC_005126.1	1391755	1391780	-	2	TCGCGATGCATCTCGAAATCCAT	AGG	-||||||||||[||-|||||||||]PAM	274	Intergenic	1000	PLU_RS05975
NC_005126.1	1601078	1601103	+	2	TCGCGATGCATCTCGAAATCCAT	AGG	-||||||||||[||-|||||||||]PAM	317	Intergenic	1000	rtxA
NC_005126.1	4895550	4895575	-	2	TCGCGATGCATCTCGAAATCCAT	AGG	-||||||||||[||-|||||||||]PAM	336	Intergenic	1000	PLU_RS26960
NC_005126.1	4412469	4412494	-	2	TCGCGATGCATCTCGAAATCCAT	AGG	-||||||||||[||-|||||||||]PAM	357	Intergenic	1000	PLU_RS18580
NC_005126.1	3354640	3354665	+	3	TCGCGATCCATTTTGAAATCCAT	TGG	-||||||-|||[-|||||||||||]PAM	33	Intergenic	1000	thiK
NC_005126.1	5394630	5394655	-	3	TCGCGATCCATTTTGAAATCCAT	AGG	-||||||-|||[-|||||||||||]PAM	88	Intergenic	1000	fhuF
NC_005126.1	1837040	1837065	-	3	TCGCGATCCATTTTGAAATCCAT	TGG	-||||||-|||[-|||||||||||]PAM	276	Intergenic	1000	rhtA
NC_005126.1	4898850	4898875	+	3	TCGCGATGTATATTGAAATCCAT	TGG	-|||||||-||[-|||||||||||]PAM	13	Intergenic	1000	PLU_RS20700
NC_005126.1	3284422	3284447	+	2	CCGCGAAGCATCTCGAAATCCAT	AGG	||||||-||||[||-|||||||||]PAM	58	Intergenic	1000	PLU_RS13745
NC_005126.1	2372279	2372304	+	2	TCGCGATGCATCTTTAAATCCAT	AGG	-||||||||||[|||-||||||||]PAM	109	Intergenic	1000	PLU_RS09975
NC_005126.1	4115101	4115126	-	2	CCGCGATCCATCTCGAAATCCAT	AGG	|||||||-|||[||-|||||||||]PAM	283	Intergenic	1000	PLU_RS17450
NC_005126.1	5664251	5664276	+	3	TCGCGATGCAATTTGAAATCCAT	AGG	-|||||||||-[-|||||||||||]PAM	20	Intergenic	1000	PLU_RS24240
NC_005126.1	3464884	3464909	+	3	TCGCGAAGCATCTCGAAATCCAT	AGG	-|||||-||||[||-|||||||||]PAM	161	Intergenic	1000	PLU_RS14715
NC_005126.1	3692563	3692588	+	3	TCACGATGCATCTTAAAATCCAT	AGG	-|-||||||||[|||-||||||||]PAM	336	Intergenic	1000	PLU_RS15595
NC_005126.1	2300490	2300515	+	3	TCGCGATGTATCTCGAAATCCAT	AGG	-|||||||-||[||-|||||||||]PAM	185	Intergenic	1000	PLU_RS09645
NC_005126.1	566832	566857	-	2	TCGCGATGCATCTTGCAATCCAT	AGG	-||||||||||[||||-|||||||]PAM	43	Intergenic	1000	PLU_RS02535
NC_005126.1	2778813	2778838	+	3	TCGCGAAGCATCTTAAAATCCAT	AGG	-|||||-||||[|||-||||||||]PAM	136	Intergenic	1000	fumC
NC_005126.1	2496010	2496035	-	3	TCGCGATCCATCTTAAAATCCAT	AGG	-||||||-|||[|||-||||||||]PAM	8	Intergenic	1000	ruvB
NC_005126.1	576902	576927	-	3	TCGCGATCCATCTTAAAATCCAT	AGG	-||||||-|||[|||-||||||||]PAM	53	Intergenic	1000	deoC
NC_005126.1	5035360	5035385	+	3	TCGCGATGCACCTCGAAATCCAT	AGG	-|||||||||-[||-|||||||||]PAM	12	Intergenic	1000	PLU_RS21295
NC_005126.1	2211049	2211074	-	3	CCACGATGCAACTCGAAATCCAT	AGG	||-|||||||-[||-|||||||||]PAM	53	Intergenic	1000	aepX
NC_005126.1	4850859	4850884	-	3	TCGCGATTCATCTTGGAATCCAT	AGG	-||||||-|||[||||-|||||||]PAM	155	Intergenic	1000	PLU_RS20525
NC_005126.1	5337922	5337947	+	2	CCGCGATGCATCTCGCAATCCAT	AGG	|||||||||||[||-|-|||||||]PAM	22	Intergenic	1000	rlmB
NC_005126.1	2357414	2357439	+	1	CCGCGATGCATCTTGAAACCCAT	AGG	|||||||||||[|||||||-||||]PAM	91	Intergenic	1000	PLU_RS09905
NC_005126.1	3004002	3004027	+	4	TCGCGATGCACCTCAAAATCCAT	AGG	-|||||||||-[||--||||||||]PAM	0	Exonic	1000	dadX
NC_005126.1	3198951	3198976	-	3	TCGCGATCCATCTTGAAACCCAT	AGG	-||||||-|||[|||||||-||||]PAM	121	Intergenic	1000	manX
NC_005126.1	5000411	5000436	-	1	CCGCGATGCATCTTGAAATTCAT	AGG	|||||||||||[||||||||-|||]PAM	111	Intergenic	1000	PLU_RS21135
NC_005126.1	1499938	1499963	+	3	TCGCGATGCAGCTTGAAACCCAT	AGG	-|||||||||-[|||||||-||||]PAM	16	Intergenic	1000	lipA
NC_005126.1	5665351	5665376	+	3	TCGCGATGCATTTTGAAACCCAT	AGG	-||||||||||[-||||||-||||]PAM	102	Intergenic	1000	PLU_RS24240
NC_005126.1	3561426	3561451	-	1	CCGCGATGCATCTTGAAATCAAT	AGG	|||||||||||[|||||||||-||]PAM	31	Intergenic	1000	PLU_RS15210
NC_005126.1	3689570	3689595	-	1	CCGCGATGCATCTTGAAATCAAT	AGG	|||||||||||[|||||||||-||]PAM	98	Intergenic	1000	PLU_RS26790
NC_005126.1	2407966	2407991	+	1	CCGCGATGCATCTTGAAATCAAT	AGG	|||||||||||[|||||||||-||]PAM	106	Intergenic	1000	PLU_RS10175
NC_005126.1	3011796	3011821	-	1	CCGCGATGCATCTTGAAATCAAT	AGG	|||||||||||[|||||||||-||]PAM	108	Intergenic	1000	PLU_RS12710
NC_005126.1	1691220	1691245	+	1	CCGCGATGCATCTTGAAATCTAT	AGG	|||||||||||[|||||||||-||]PAM	112	Intergenic	1000	PLU_RS07070
NC_005126.1	3038765	3038790	+	1	CCGCGATGCATCTTGAAATCAAT	AGG	|||||||||||[|||||||||-||]PAM	133	Intergenic	1000	tyrS
NC_005126.1	1822222	1822247	-	1	CCGCGATGCATCTTGAAATCTAT	AGG	|||||||||||[|||||||||-||]PAM	233	Intergenic	1000	PLU_RS07685
NC_005126.1	1530592	1530617	+	1	CCGCGATGCATCTTGAAATCTAT	TGG	|||||||||||[|||||||||-||]PAM	370	Intergenic	1000	PLU_RS06585
NC_005126.1	1643605	1643630	-	1	CCGCGATGCATCTTGAAATCTAT	TGG	|||||||||||[|||||||||-||]PAM	400	Intergenic	1000	PLU_RS06845
NC_005126.1	1867616	1867641	-	3	TCGCGATGCAACTTGAAATTCAT	AGG	-|||||||||-[||||||||-|||]PAM	207	Intergenic	1000	PLU_RS07870
NC_005126.1	4483468	4483493	-	2	TCGCGATGCATCTTGAAATCTAT	TGG	-||||||||||[|||||||||-||]PAM	0	Exonic	1000	PLU_RS18940
NC_005126.1	3038879	3038904	+	2	TCGCGATGCATCTTGAAATCTAT	AGG	-||||||||||[|||||||||-||]PAM	19	Intergenic	1000	tyrS
NC_005126.1	4717621	4717646	-	2	TCGCGATGCATCTTGAAATCTAT	TGG	-||||||||||[|||||||||-||]PAM	39	Intergenic	1000	PLU_RS24685
NC_005126.1	3923499	3923524	-	2	TCGCGATGCATCTTGAAATCTAT	TGG	-||||||||||[|||||||||-||]PAM	51	Intergenic	1000	PLU_RS16455
NC_005126.1	2163344	2163369	-	2	TCGCGATGCATCTTGAAATCTAT	AGG	-||||||||||[|||||||||-||]PAM	52	Intergenic	1000	PLU_RS09070
NC_005126.1	838043	838068	-	2	TCGCGATGCATCTTGAAATCTAT	TGG	-||||||||||[|||||||||-||]PAM	74	Intergenic	1000	PLU_RS03640
NC_005126.1	1812704	1812729	+	2	TCGCGATGCATCTTGAAATCTAT	TGG	-||||||||||[|||||||||-||]PAM	97	Intergenic	1000	dusC
NC_005126.1	1666045	1666070	-	2	TCGCGATGCATCTTGAAATCTAT	TGG	-||||||||||[|||||||||-||]PAM	105	Intergenic	1000	PLU_RS06925
NC_005126.1	1763495	1763520	-	2	TCGCGATGCATCTTGAAATCTAT	TGG	-||||||||||[|||||||||-||]PAM	122	Intergenic	1000	aroG
NC_005126.1	2832714	2832739	-	2	TCGCGATGCATCTTGAAATCTAT	TGG	-||||||||||[|||||||||-||]PAM	127	Intergenic	1000	PLU_RS11985
NC_005126.1	5115422	5115447	-	2	TCGCGATGCATCTTGAAATCTAT	TGG	-||||||||||[|||||||||-||]PAM	143	Intergenic	1000	PLU_RS26985
NC_005126.1	1740797	1740822	-	2	TCGCGATGCATCTTGAAATCTAT	TGG	-||||||||||[|||||||||-||]PAM	223	Intergenic	1000	cydA
NC_005126.1	161941	161966	+	2	TCGCGATGCATCTTGAAATCTAT	TGG	-||||||||||[|||||||||-||]PAM	278	Intergenic	1000	PLU_RS00760
NC_005126.1	853562	853587	-	2	TCGCGATGCATCTTGAAATCTAT	TGG	-||||||||||[|||||||||-||]PAM	299	Intergenic	1000	PLU_RS03695
NC_005126.1	4862943	4862968	-	2	TCGCGATGCATCTTGAAATCTAT	AGG	-||||||||||[|||||||||-||]PAM	300	Intergenic	1000	PLU_RS20580
NC_005126.1	2119215	2119240	+	2	TCGCGATGCATCTTGAAATCTAT	AGG	-||||||||||[|||||||||-||]PAM	315	Intergenic	1000	ompA
NC_005126.1	4168154	4168179	+	2	TCGCGATGCATCTTGAAATCTAT	TGG	-||||||||||[|||||||||-||]PAM	496	Intergenic	1000	ectB
NC_005126.1	4457410	4457435	+	2	TCGCGATGCATCTTGAAATCTAT	TGG	-||||||||||[|||||||||-||]PAM	711	Intergenic	1000	PLU_RS18835
NC_005126.1	2355863	2355888	+	2	CCGTGATGCATCTTGAAATCAAT	AGG	|||-|||||||[|||||||||-||]PAM	0	Exonic	1000	PLU_RS26615
NC_005126.1	4466097	4466122	+	3	TTGCGATGCATCTTGAAATCTAT	TGG	--|||||||||[|||||||||-||]PAM	391	Intergenic	1000	PLU_RS18865
NC_005126.1	2862621	2862646	+	2	CCGCGAAGCATCTTGAAATCAAT	AGG	||||||-||||[|||||||||-||]PAM	40	Intergenic	1000	sohB
NC_005126.1	3233966	3233991	+	2	CCGCGATCCATCTTGAAATCTAT	AGG	|||||||-|||[|||||||||-||]PAM	111	Intergenic	1000	PLU_RS13515
NC_005126.1	2557765	2557790	-	2	CCGCGATACATCTTGAAATCAAT	AGG	|||||||-|||[|||||||||-||]PAM	208	Intergenic	1000	PLU_RS10845
NC_005126.1	2465508	2465533	-	3	TCGCGATCCATCTTGAAATCTAT	AGG	-||||||-|||[|||||||||-||]PAM	23	Intergenic	1000	PLU_RS10390
NC_005126.1	5670396	5670421	+	3	TCGCGATCCATCTTGAAATCTAT	TGG	-||||||-|||[|||||||||-||]PAM	43	Intergenic	1000	PLU_RS24260
NC_005126.1	2629939	2629964	+	3	TCGCGATCCATCTTGAAATCTAT	TGG	-||||||-|||[|||||||||-||]PAM	63	Intergenic	1000	PLU_RS11165
NC_005126.1	518639	518664	+	3	TCGCGATCCATCTTGAAATCTAT	AGG	-||||||-|||[|||||||||-||]PAM	64	Intergenic	1000	PLU_RS02335
NC_005126.1	2343262	2343287	-	3	TCGCGATCCATCTTGAAATCTAT	AGG	-||||||-|||[|||||||||-||]PAM	132	Intergenic	1000	PLU_RS09835
NC_005126.1	1969580	1969605	-	3	TCGCGATCCATCTTGAAATCTAT	TGG	-||||||-|||[|||||||||-||]PAM	163	Intergenic	1000	PLU_RS08305
NC_005126.1	3881229	3881254	+	3	TCGCGATCCATCTTGAAATCTAT	TGG	-||||||-|||[|||||||||-||]PAM	186	Intergenic	1000	PLU_RS26820
NC_005126.1	3314989	3315014	-	3	TCGCGATCCATCTTGAAATCTAT	AGG	-||||||-|||[|||||||||-||]PAM	316	Intergenic	1000	PLU_RS13850
NC_005126.1	2604634	2604659	+	3	TCGCGATCCATCTTGAAATCTAT	AGG	-||||||-|||[|||||||||-||]PAM	349	Intergenic	1000	PLU_RS11060
NC_005126.1	3311412	3311437	+	3	TCGCGATGCAGCTTGAAATCTAT	AGG	-|||||||||-[|||||||||-||]PAM	23	Intergenic	1000	PLU_RS13845
NC_005126.1	1820189	1820214	+	1	CCGCGATGCATCTTGAAATCCGT	AGG	|||||||||||[||||||||||-|]PAM	139	Intergenic	1000	PLU_RS07675
NC_005126.1	4908814	4908839	+	5	TCATGATACATCTTGAAATCTAT	AGG	-|--|||-|||[|||||||||-||]PAM	110	Intergenic	1000	PLU_RS20740
NC_005126.1	2626001	2626026	+	3	CCGCGATCTATCTTGAAATCTAT	TGG	|||||||--||[|||||||||-||]PAM	64	Intergenic	1000	PLU_RS11155
NC_005126.1	4127545	4127570	+	2	TCGCGATGCATCTTGAAATCCGT	AGG	-||||||||||[||||||||||-|]PAM	8	Intergenic	1000	PLU_RS17495
NC_005126.1	2362128	2362153	-	2	TCGCGATGCATCTTGAAATCCGT	AGG	-||||||||||[||||||||||-|]PAM	38	Intergenic	1000	PLU_RS09925
NC_005126.1	2132105	2132130	-	2	TCGCGATGCATCTTGAAATCCGT	AGG	-||||||||||[||||||||||-|]PAM	62	Intergenic	1000	PLU_RS08950
NC_005126.1	5104045	5104070	-	2	TCGCGATGCATCTTGAAATCCGT	AGG	-||||||||||[||||||||||-|]PAM	101	Intergenic	1000	PLU_RS21590
NC_005126.1	3189783	3189808	-	2	TCGCGATGCATCTTGAAATCCGT	AGG	-||||||||||[||||||||||-|]PAM	114	Intergenic	1000	PLU_RS13320
NC_005126.1	214587	214612	+	2	TCGCGATGCATCTTGAAATCCGT	AGG	-||||||||||[||||||||||-|]PAM	127	Intergenic	1000	feoA
NC_005126.1	2544473	2544498	+	2	TCGCGATGCATCTTGAAATCCGT	AGG	-||||||||||[||||||||||-|]PAM	194	Intergenic	1000	PLU_RS10785
NC_005126.1	5394688	5394713	-	3	TCGTGATGCATCTTGAAATCCGT	AGG	-||-|||||||[||||||||||-|]PAM	146	Intergenic	1000	fhuF
NC_005126.1	2123214	2123239	-	3	TCGCTATGCATCTTGAAATCCGT	AGG	-|||-||||||[||||||||||-|]PAM	44	Intergenic	1000	yccS
NC_005126.1	4128451	4128476	+	4	CCGCACTGCAACTTGAAATCTAT	TGG	||||--||||-[|||||||||-||]PAM	0	Exonic	1000	PLU_RS17500
NC_005126.1	2016610	2016635	+	4	CCGCACTGCAACTTGAAATCTAT	TGG	||||--||||-[|||||||||-||]PAM	8	Intergenic	1000	PLU_RS08490
NC_005126.1	620808	620833	+	4	CCGCACTGCAACTTGAAATCTAT	TGG	||||--||||-[|||||||||-||]PAM	85	Intergenic	1000	PLU_RS26335
NC_005126.1	2417492	2417517	+	4	CCGCACTGCAACTTGAAATCTAT	TGG	||||--||||-[|||||||||-||]PAM	185	Intergenic	1000	PLU_RS10215
NC_005126.1	3002872	3002897	-	4	ACCCTATGCATCTTGAAATCCGT	AGG	-|-|-||||||[||||||||||-|]PAM	20	Intergenic	1000	PLU_RS12670
NC_005126.1	4855076	4855101	+	3	CCGTGATGCATCTTTAAATCAAT	AGG	|||-|||||||[|||-|||||-||]PAM	0	Exonic	1000	PLU_RS20535
NC_005126.1	2342866	2342891	-	3	TCGCGATGCAGCTTGAAATCCGT	AGG	-|||||||||-[||||||||||-|]PAM	132	Intergenic	1000	dsdX
NC_005126.1	5060333	5060358	-	3	TCGCGATGCAACTTGAAATCCCT	TGG	-|||||||||-[||||||||||-|]PAM	139	Intergenic	1000	PLU_RS21400
NC_005126.1	4985314	4985339	-	2	TCGCGATGCATCTTGAAATCCAA	GGG	-||||||||||[|||||||||||-]PAM	37	Intergenic	1000	PLU_RS21065
NC_005126.1	5666955	5666980	+	2	CCGCGATCCATCTTGAAATCCAC	AGG	|||||||-|||[|||||||||||-]PAM	123	Intergenic	1000	PLU_RS24245
NC_005126.1	4243303	4243328	+	3	TCGCGATCCATCTTGAAATCCAG	AGG	-||||||-|||[|||||||||||-]PAM	85	Intergenic	1000	gcvP
NC_005126.1	3314190	3314215	-	4	TCGCGATCCATTTTGAAATCCAG	AGG	-||||||-|||[-||||||||||-]PAM	1115	Intergenic	1000	PLU_RS13850
NC_005126.1	3955053	3955078	-	3	TCGCGATGCATCTTGAAATCTTT	AGG	-||||||||||[|||||||||--|]PAM	13	Intergenic	1000	PLU_RS27225
NC_005126.1	5111526	5111551	+	3	TCGCGATGCATCTTGAAATCTTT	AGG	-||||||||||[|||||||||--|]PAM	89	Intergenic	1000	pgi
NC_005126.1	663810	663835	-	3	TCGCGATGCATCTTGAAATCTTT	AGG	-||||||||||[|||||||||--|]PAM	123	Intergenic	1000	PLU_RS02890
NC_005126.1	2338861	2338886	+	3	TCGCGATGCATCTTGAAATCTTT	AGG	-||||||||||[|||||||||--|]PAM	127	Intergenic	1000	PLU_RS09815
NC_005126.1	1686465	1686490	-	3	TCGCGATGCATCTTGAAATCTTT	AGG	-||||||||||[|||||||||--|]PAM	148	Intergenic	1000	glk
NC_005126.1	3759169	3759194	-	3	TCGCGATGCATCTTGAAATCTTT	AGG	-||||||||||[|||||||||--|]PAM	257	Intergenic	1000	PLU_RS15895
NC_005126.1	3769938	3769963	-	3	CCGCAATGCATCTTGAAATCTGT	AGG	||||-||||||[|||||||||--|]PAM	82	Intergenic	1000	fadL
NC_005126.1	2337800	2337825	+	4	TCACGATGCATCTTGAAATCTTT	AGG	-|-||||||||[|||||||||--|]PAM	64	Intergenic	1000	PLU_RS09815
NC_005126.1	5065669	5065694	-	4	TCGCGATCCATCTTGAAATCTTT	AGG	-||||||-|||[|||||||||--|]PAM	19	Intergenic	1000	PLU_RS21415
NC_005126.1	4710969	4710994	+	4	TCGCGATCCATCTTGAAATCTTT	AGG	-||||||-|||[|||||||||--|]PAM	104	Intergenic	1000	PLU_RS19920
NC_005126.1	651311	651336	+	4	TCGCGATCCATCTTGAAATCTTT	AGG	-||||||-|||[|||||||||--|]PAM	156	Intergenic	1000	PLU_RS02840
NC_005126.1	2303881	2303906	-	4	TCGCGATCCATCTTGAAATCTGT	AGG	-||||||-|||[|||||||||--|]PAM	183	Intergenic	1000	PLU_RS09655
NC_005126.1	4684404	4684429	+	4	TCGCGATACATCTTGAAATCTTT	AGG	-||||||-|||[|||||||||--|]PAM	300	Intergenic	1000	PLU_RS19810
T8	TTCAAGATGCATCGCGGCGGCAAGGG	10
Oligo adding fwd	TAggTTCAAGATGCATCGCGGCGGCAA
Oligo adding rev	AAACTTGCCGCCGCGATGCATCTTGAA
Oligo substituting fwd	TAggCAAGATGCATCGCGGCGGCAA
Oligo substituting rev	AAACTTGCCGCCGCGATGCATCTTG
Chromosome	start	end	strand	MM	target_seq	PAM	alignment	distance	position	gene name	gene id
NC_005126.1	5115733	5115758	+	0	TTCAAGATGCATCGCGGCGGCAA	GGG	|||||||||||[||||||||||||]PAM	0	Exonic	1000	PLU_RS26985
NC_005126.1	2615074	2615099	+	0	TTCAAGATGCATCGCGGCGGCAA	GGG	|||||||||||[||||||||||||]PAM	0	Exonic	1000	PLU_RS26675
NC_005126.1	1536062	1536087	+	0	TTCAAGATGCATCGCGGCGGCAA	GGG	|||||||||||[||||||||||||]PAM	0	Exonic	1000	PLU_RS26485
NC_005126.1	835876	835901	+	0	TTCAAGATGCATCGCGGCGGCAA	GGG	|||||||||||[||||||||||||]PAM	0	Exonic	1000	PLU_RS26380
NC_005126.1	5402300	5402325	+	0	TTCAAGATGCATCGCGGCGGCAA	GGG	|||||||||||[||||||||||||]PAM	0	Exonic	1000	PLU_RS22895
NC_005126.1	1940796	1940821	+	0	TTCAAGATGCATCGCGGCGGCAA	GGG	|||||||||||[||||||||||||]PAM	13	Intergenic	1000	PLU_RS26560
NC_005126.1	5403076	5403101	-	0	TTCAAGATGCATCGCGGCGGCAA	GGG	|||||||||||[||||||||||||]PAM	15	Intergenic	1000	corA
NC_005126.1	5421076	5421101	-	0	TTCAAGATGCATCGCGGCGGCAA	GGG	|||||||||||[||||||||||||]PAM	15	Intergenic	1000	PLU_RS22995
NC_005126.1	3016747	3016772	+	0	TTCAAGATGCATCGCGGCGGCAA	GGG	|||||||||||[||||||||||||]PAM	18	Intergenic	1000	PLU_RS26065
NC_005126.1	768294	768319	-	0	TTCAAGATGCATCGCGGCGGCAA	GGG	|||||||||||[||||||||||||]PAM	22	Intergenic	1000	glnD
NC_005126.1	3678480	3678505	-	0	TTCAAGATGCATCGCGGCGGCAA	AGG	|||||||||||[||||||||||||]PAM	23	Intergenic	1000	PLU_RS15575
NC_005126.1	5019401	5019426	-	0	TTCAAGATGCATCGCGGCGGCAA	GGG	|||||||||||[||||||||||||]PAM	33	Intergenic	1000	PLU_RS21220
NC_005126.1	4108202	4108227	-	0	TTCAAGATGCATCGCGGCGGCAA	GGG	|||||||||||[||||||||||||]PAM	35	Intergenic	1000	PLU_RS17430
NC_005126.1	5641820	5641845	+	0	TTCAAGATGCATCGCGGCGGCAA	GGG	|||||||||||[||||||||||||]PAM	37	Intergenic	1000	dut
NC_005126.1	1835167	1835192	-	0	TTCAAGATGCATCGCGGCGGCAA	GGG	|||||||||||[||||||||||||]PAM	37	Intergenic	1000	dps
NC_005126.1	3561435	3561460	+	0	TTCAAGATGCATCGCGGCGGCAA	GGG	|||||||||||[||||||||||||]PAM	40	Intergenic	1000	PLU_RS15210
NC_005126.1	170832	170857	-	0	TTCAAGATGCATCGCGGCGGCAA	AGG	|||||||||||[||||||||||||]PAM	48	Intergenic	1000	PLU_RS00800
NC_005126.1	1879543	1879568	-	0	TTCAAGATGCATCGCGGCGGCAA	GGG	|||||||||||[||||||||||||]PAM	53	Intergenic	1000	PLU_RS07930
NC_005126.1	3745393	3745418	+	0	TTCAAGATGCATCGCGGCGGCAA	GGG	|||||||||||[||||||||||||]PAM	54	Intergenic	1000	PLU_RS15840
NC_005126.1	905095	905120	-	0	TTCAAGATGCATCGCGGCGGCAA	GGG	|||||||||||[||||||||||||]PAM	54	Intergenic	1000	PLU_RS03910
NC_005126.1	620924	620949	-	0	TTCAAGATGCATCGCGGCGGCAA	GGG	|||||||||||[||||||||||||]PAM	56	Intergenic	1000	PLU_RS02715
NC_005126.1	976276	976301	-	0	TTCAAGATGCATCGCGGCGGCAA	GGG	|||||||||||[||||||||||||]PAM	63	Intergenic	1000	cueO
NC_005126.1	2221523	2221548	-	0	TTCAAGATGCATCGCGGCGGCAA	GGG	|||||||||||[||||||||||||]PAM	69	Intergenic	1000	PLU_RS09360
NC_005126.1	5098824	5098849	-	0	TTCAAGATGCATCGCGGCGGCAA	GGG	|||||||||||[||||||||||||]PAM	71	Intergenic	1000	PLU_RS21560
NC_005126.1	5115489	5115514	+	0	TTCAAGATGCATCGCGGCGGCAA	GGG	|||||||||||[||||||||||||]PAM	76	Intergenic	1000	PLU_RS26985
NC_005126.1	930470	930495	+	0	TTCAAGATGCATCGCGGCGGCAA	AGG	|||||||||||[||||||||||||]PAM	76	Intergenic	1000	PLU_RS04010
NC_005126.1	2357405	2357430	-	0	TTCAAGATGCATCGCGGCGGCAA	GGG	|||||||||||[||||||||||||]PAM	82	Intergenic	1000	PLU_RS09905
NC_005126.1	1040710	1040735	+	0	TTCAAGATGCATCGCGGCGGCAA	GGG	|||||||||||[||||||||||||]PAM	88	Intergenic	1000	mtnN
NC_005126.1	4114884	4114909	+	0	TTCAAGATGCATCGCGGCGGCAA	GGG	|||||||||||[||||||||||||]PAM	88	Intergenic	1000	PLU_RS17445
NC_005126.1	3689579	3689604	+	0	TTCAAGATGCATCGCGGCGGCAA	GGG	|||||||||||[||||||||||||]PAM	89	Intergenic	1000	PLU_RS26790
NC_005126.1	4616325	4616350	+	0	TTCAAGATGCATCGCGGCGGCAA	GGG	|||||||||||[||||||||||||]PAM	90	Intergenic	1000	PLU_RS19505
NC_005126.1	3276823	3276848	+	0	TTCAAGATGCATCGCGGCGGCAA	GGG	|||||||||||[||||||||||||]PAM	92	Intergenic	1000	PLU_RS13715
NC_005126.1	5610372	5610397	-	0	TTCAAGATGCATCGCGGCGGCAA	GGG	|||||||||||[||||||||||||]PAM	92	Intergenic	1000	PLU_RS23980
NC_005126.1	2407957	2407982	-	0	TTCAAGATGCATCGCGGCGGCAA	GGG	|||||||||||[||||||||||||]PAM	97	Intergenic	1000	PLU_RS10175
NC_005126.1	3011805	3011830	+	0	TTCAAGATGCATCGCGGCGGCAA	GGG	|||||||||||[||||||||||||]PAM	99	Intergenic	1000	PLU_RS12710
NC_005126.1	5533023	5533048	+	0	TTCAAGATGCATCGCGGCGGCAA	GGG	|||||||||||[||||||||||||]PAM	101	Intergenic	1000	PLU_RS25840
NC_005126.1	1691211	1691236	-	0	TTCAAGATGCATCGCGGCGGCAA	GGG	|||||||||||[||||||||||||]PAM	103	Intergenic	1000	PLU_RS07070
NC_005126.1	4721935	4721960	-	0	TTCAAGATGCATCGCGGCGGCAA	GGG	|||||||||||[||||||||||||]PAM	103	Intergenic	1000	PLU_RS19955
NC_005126.1	5322930	5322955	-	0	TTCAAGATGCATCGCGGCGGCAA	GGG	|||||||||||[||||||||||||]PAM	104	Intergenic	1000	PLU_RS27020
NC_005126.1	5618551	5618576	+	0	TTCAAGATGCATCGCGGCGGCAA	AGG	|||||||||||[||||||||||||]PAM	106	Intergenic	1000	PLU_RS24020
NC_005126.1	3764309	3764334	-	0	TTCAAGATGCATCGCGGCGGCAA	GGG	|||||||||||[||||||||||||]PAM	107	Intergenic	1000	fadJ
NC_005126.1	3484143	3484168	-	0	TTCAAGATGCATCGCGGCGGCAA	GGG	|||||||||||[||||||||||||]PAM	108	Intergenic	1000	cobT
NC_005126.1	2820273	2820298	+	0	TTCAAGATGCATCGCGGCGGCAA	GGG	|||||||||||[||||||||||||]PAM	117	Intergenic	1000	PLU_RS11925
NC_005126.1	3470575	3470600	+	0	TTCAAGATGCATCGCGGCGGCAA	GGG	|||||||||||[||||||||||||]PAM	119	Intergenic	1000	PLU_RS14740
NC_005126.1	4706685	4706710	+	0	TTCAAGATGCATCGCGGCGGCAA	AGG	|||||||||||[||||||||||||]PAM	120	Intergenic	1000	PLU_RS19900
NC_005126.1	434535	434560	-	0	TTCAAGATGCATCGCGGCGGCAA	GGG	|||||||||||[||||||||||||]PAM	123	Intergenic	1000	murQ
NC_005126.1	1087559	1087584	-	0	TTCAAGATGCATCGCGGCGGCAA	GGG	|||||||||||[||||||||||||]PAM	123	Intergenic	1000	PLU_RS04710
NC_005126.1	1458442	1458467	+	0	TTCAAGATGCATCGCGGCGGCAA	GGG	|||||||||||[||||||||||||]PAM	129	Intergenic	1000	PLU_RS06255
NC_005126.1	1919333	1919358	-	0	TTCAAGATGCATCGCGGCGGCAA	GGG	|||||||||||[||||||||||||]PAM	130	Intergenic	1000	PLU_RS08090
NC_005126.1	1820180	1820205	-	0	TTCAAGATGCATCGCGGCGGCAA	GGG	|||||||||||[||||||||||||]PAM	130	Intergenic	1000	PLU_RS07675
NC_005126.1	4863112	4863137	+	0	TTCAAGATGCATCGCGGCGGCAA	GGG	|||||||||||[||||||||||||]PAM	131	Intergenic	1000	PLU_RS20580
NC_005126.1	2787915	2787940	+	0	TTCAAGATGCATCGCGGCGGCAA	GGG	|||||||||||[||||||||||||]PAM	133	Intergenic	1000	PLU_RS11795
NC_005126.1	2667496	2667521	-	0	TTCAAGATGCATCGCGGCGGCAA	GGG	|||||||||||[||||||||||||]PAM	133	Intergenic	1000	PLU_RS11330
NC_005126.1	4167791	4167816	-	0	TTCAAGATGCATCGCGGCGGCAA	GGG	|||||||||||[||||||||||||]PAM	133	Intergenic	1000	ectB
NC_005126.1	792269	792294	+	0	TTCAAGATGCATCGCGGCGGCAA	GGG	|||||||||||[||||||||||||]PAM	134	Intergenic	1000	tilS
NC_005126.1	1844636	1844661	-	0	TTCAAGATGCATCGCGGCGGCAA	GGG	|||||||||||[||||||||||||]PAM	140	Intergenic	1000	PLU_RS07775
NC_005126.1	3038756	3038781	-	0	TTCAAGATGCATCGCGGCGGCAA	GGG	|||||||||||[||||||||||||]PAM	142	Intergenic	1000	tyrS
NC_005126.1	3255515	3255540	-	0	TTCAAGATGCATCGCGGCGGCAA	GGG	|||||||||||[||||||||||||]PAM	146	Intergenic	1000	PLU_RS13600
NC_005126.1	542334	542359	+	0	TTCAAGATGCATCGCGGCGGCAA	GGG	|||||||||||[||||||||||||]PAM	149	Intergenic	1000	gntR
NC_005126.1	4497993	4498018	-	0	TTCAAGATGCATCGCGGCGGCAA	GGG	|||||||||||[||||||||||||]PAM	157	Intergenic	1000	PLU_RS19010
NC_005126.1	3997012	3997037	-	0	TTCAAGATGCATCGCGGCGGCAA	GGG	|||||||||||[||||||||||||]PAM	164	Intergenic	1000	PLU_RS16745
NC_005126.1	1883784	1883809	-	0	TTCAAGATGCATCGCGGCGGCAA	GGG	|||||||||||[||||||||||||]PAM	165	Intergenic	1000	PLU_RS07945
NC_005126.1	1177117	1177142	-	0	TTCAAGATGCATCGCGGCGGCAA	GGG	|||||||||||[||||||||||||]PAM	165	Intergenic	1000	PLU_RS04955
NC_005126.1	5024957	5024982	+	0	TTCAAGATGCATCGCGGCGGCAA	GGG	|||||||||||[||||||||||||]PAM	174	Intergenic	1000	PLU_RS21255
NC_005126.1	315944	315969	-	0	TTCAAGATGCATCGCGGCGGCAA	GGG	|||||||||||[||||||||||||]PAM	174	Intergenic	1000	PLU_RS27065
NC_005126.1	271340	271365	+	0	TTCAAGATGCATCGCGGCGGCAA	GGG	|||||||||||[||||||||||||]PAM	175	Intergenic	1000	PLU_RS01245
NC_005126.1	4777268	4777293	-	0	TTCAAGATGCATCGCGGCGGCAA	GGG	|||||||||||[||||||||||||]PAM	184	Intergenic	1000	PLU_RS20240
NC_005126.1	117417	117442	+	0	TTCAAGATGCATCGCGGCGGCAA	GGG	|||||||||||[||||||||||||]PAM	187	Intergenic	1000	PLU_RS00570
NC_005126.1	2240146	2240171	-	0	TTCAAGATGCATCGCGGCGGCAA	GGG	|||||||||||[||||||||||||]PAM	194	Intergenic	1000	PLU_RS09380
NC_005126.1	1163099	1163124	-	0	TTCAAGATGCATCGCGGCGGCAA	GGG	|||||||||||[||||||||||||]PAM	202	Intergenic	1000	PLU_RS04885
NC_005126.1	1787557	1787582	-	0	TTCAAGATGCATCGCGGCGGCAA	GGG	|||||||||||[||||||||||||]PAM	215	Intergenic	1000	uvrB
NC_005126.1	1862469	1862494	+	0	TTCAAGATGCATCGCGGCGGCAA	AGG	|||||||||||[||||||||||||]PAM	221	Intergenic	1000	asmA
NC_005126.1	1822231	1822256	+	0	TTCAAGATGCATCGCGGCGGCAA	GGG	|||||||||||[||||||||||||]PAM	224	Intergenic	1000	PLU_RS07685
NC_005126.1	1950420	1950445	+	0	TTCAAGATGCATCGCGGCGGCAA	GGG	|||||||||||[||||||||||||]PAM	225	Intergenic	1000	PLU_RS08215
NC_005126.1	3806609	3806634	-	0	TTCAAGATGCATCGCGGCGGCAA	GGG	|||||||||||[||||||||||||]PAM	238	Intergenic	1000	PLU_RS16020
NC_005126.1	5613624	5613649	+	0	TTCAAGATGCATCGCGGCGGCAA	GGG	|||||||||||[||||||||||||]PAM	249	Intergenic	1000	PLU_RS24000
NC_005126.1	1565806	1565831	+	0	TTCAAGATGCATCGCGGCGGCAA	GGG	|||||||||||[||||||||||||]PAM	267	Intergenic	1000	PLU_RS06685
NC_005126.1	1161308	1161333	+	0	TTCAAGATGCATCGCGGCGGCAA	GGG	|||||||||||[||||||||||||]PAM	321	Intergenic	1000	PLU_RS04875
NC_005126.1	1830911	1830936	-	0	TTCAAGATGCATCGCGGCGGCAA	GGG	|||||||||||[||||||||||||]PAM	326	Intergenic	1000	dkgB
NC_005126.1	726014	726039	-	0	TTCAAGATGCATCGCGGCGGCAA	GGG	|||||||||||[||||||||||||]PAM	329	Intergenic	1000	PLU_RS03120
NC_005126.1	2605049	2605074	-	0	TTCAAGATGCATCGCGGCGGCAA	GGG	|||||||||||[||||||||||||]PAM	342	Intergenic	1000	PLU_RS11065
NC_005126.1	1530583	1530608	-	0	TTCAAGATGCATCGCGGCGGCAA	GGG	|||||||||||[||||||||||||]PAM	361	Intergenic	1000	PLU_RS06585
NC_005126.1	3956767	3956792	-	0	TTCAAGATGCATCGCGGCGGCAA	GGG	|||||||||||[||||||||||||]PAM	372	Intergenic	1000	PLU_RS16550
NC_005126.1	1643614	1643639	+	0	TTCAAGATGCATCGCGGCGGCAA	GGG	|||||||||||[||||||||||||]PAM	391	Intergenic	1000	PLU_RS06845
NC_005126.1	3401010	3401035	-	0	TTCAAGATGCATCGCGGCGGCAA	GGG	|||||||||||[||||||||||||]PAM	413	Intergenic	1000	PLU_RS14220
NC_005126.1	1099652	1099677	-	0	TTCAAGATGCATCGCGGCGGCAA	GGG	|||||||||||[||||||||||||]PAM	414	Intergenic	1000	PLU_RS04775
NC_005126.1	3805184	3805209	-	0	TTCAAGATGCATCGCGGCGGCAA	GGG	|||||||||||[||||||||||||]PAM	521	Intergenic	1000	PLU_RS16020
NC_005126.1	3864506	3864531	+	0	TTCAAGATGCATCGCGGCGGCAA	GGG	|||||||||||[||||||||||||]PAM	535	Intergenic	1000	tssB
NC_005126.1	2259798	2259823	-	1	TTCGAGATGCATCGCGGCGGCAA	GGG	|||-|||||||[||||||||||||]PAM	161	Intergenic	1000	flhA
NC_005126.1	3504366	3504391	-	1	TTCGAGATGCATCGCGGCGGCAA	GGG	|||-|||||||[||||||||||||]PAM	253	Intergenic	1000	PLU_RS14930
NC_005126.1	3106384	3106409	+	1	TTCGAGATGCATCGCGGCGGCAA	GGG	|||-|||||||[||||||||||||]PAM	312	Intergenic	1000	PLU_RS13145
NC_005126.1	493084	493109	+	2	ATAAAGATGCATCGCGGCGGCAA	GGG	-|-||||||||[||||||||||||]PAM	271	Intergenic	1000	PLU_RS02245
NC_005126.1	5059324	5059349	+	1	TTCAAAATGCATCGCGGCGGCAA	GGG	|||||-|||||[||||||||||||]PAM	0	Exonic	1000	PLU_RS27280
NC_005126.1	1782006	1782031	-	1	TTCAAAATGCATCGCGGCGGCAA	GGG	|||||-|||||[||||||||||||]PAM	120	Intergenic	1000	PLU_RS07525
NC_005126.1	5337913	5337938	-	2	TGCGAGATGCATCGCGGCGGCAA	GGG	|-|-|||||||[||||||||||||]PAM	31	Intergenic	1000	rlmB
NC_005126.1	1870081	1870106	+	1	TTCAAGTTGCATCGCGGCGGCAA	GGG	||||||-||||[||||||||||||]PAM	88	Intergenic	1000	PLU_RS07880
NC_005126.1	3382988	3383013	-	1	TTCAAGAGGCATCGCGGCGGCAA	GGG	|||||||-|||[||||||||||||]PAM	33	Intergenic	1000	PLU_RS14140
NC_005126.1	484042	484067	-	1	TTCAAGATACATCGCGGCGGCAA	GGG	||||||||-||[||||||||||||]PAM	74	Intergenic	1000	PLU_RS02220
NC_005126.1	3303031	3303056	-	1	TTCAAGATGGATCGCGGCGGCAA	GGG	|||||||||-|[||||||||||||]PAM	0	Exonic	1000	PLU_RS26735
NC_005126.1	5686105	5686130	-	1	TTCAAGATGGATCGCGGCGGCAA	GGG	|||||||||-|[||||||||||||]PAM	0	Exonic	1000	PLU_RS27325
NC_005126.1	3263322	3263347	+	1	TTCAAGATGGATCGCGGCGGCAA	GGG	|||||||||-|[||||||||||||]PAM	21	Intergenic	1000	arsC
NC_005126.1	1804102	1804127	+	1	TTCAAGATGGATCGCGGCGGCAA	GGG	|||||||||-|[||||||||||||]PAM	26	Intergenic	1000	PLU_RS07605
NC_005126.1	323641	323666	+	1	TTCAAGATGAATCGCGGCGGCAA	GGG	|||||||||-|[||||||||||||]PAM	27	Intergenic	1000	PLU_RS01485
NC_005126.1	2837690	2837715	-	1	TTCAAGATGGATCGCGGCGGCAA	GGG	|||||||||-|[||||||||||||]PAM	28	Intergenic	1000	PLU_RS12010
NC_005126.1	2525584	2525609	+	1	TTCAAGATGGATCGCGGCGGCAA	GGG	|||||||||-|[||||||||||||]PAM	45	Intergenic	1000	PLU_RS10700
NC_005126.1	581961	581986	-	1	TTCAAGATGGATCGCGGCGGCAA	GGG	|||||||||-|[||||||||||||]PAM	45	Intergenic	1000	PLU_RS02590
NC_005126.1	5094286	5094311	-	1	TTCAAGATGGATCGCGGCGGCAA	GGG	|||||||||-|[||||||||||||]PAM	59	Intergenic	1000	PLU_RS21535
NC_005126.1	3704744	3704769	-	1	TTCAAGATGGATCGCGGCGGCAA	GGG	|||||||||-|[||||||||||||]PAM	68	Intergenic	1000	lsrR
NC_005126.1	3965690	3965715	-	1	TTCAAGATGGATCGCGGCGGCAA	GGG	|||||||||-|[||||||||||||]PAM	70	Intergenic	1000	recO
NC_005126.1	3309379	3309404	+	1	TTCAAGATGGATCGCGGCGGCAA	GGG	|||||||||-|[||||||||||||]PAM	71	Intergenic	1000	PLU_RS13830
NC_005126.1	5158940	5158965	-	1	TTCAAGATGGATCGCGGCGGCAA	GGG	|||||||||-|[||||||||||||]PAM	72	Intergenic	1000	ubiB
NC_005126.1	1953343	1953368	+	1	TTCAAGATGGATCGCGGCGGCAA	GGG	|||||||||-|[||||||||||||]PAM	79	Intergenic	1000	elyC
NC_005126.1	3234082	3234107	-	1	TTCAAGATGGATCGCGGCGGCAA	GGG	|||||||||-|[||||||||||||]PAM	87	Intergenic	1000	dhbA
NC_005126.1	146197	146222	+	1	TTCAAGATGGATCGCGGCGGCAA	GGG	|||||||||-|[||||||||||||]PAM	95	Intergenic	1000	PLU_RS24800
NC_005126.1	918419	918444	+	1	TTCAAGATGGATCGCGGCGGCAA	GGG	|||||||||-|[||||||||||||]PAM	98	Intergenic	1000	PLU_RS03975
NC_005126.1	3233957	3233982	-	1	TTCAAGATGGATCGCGGCGGCAA	GGG	|||||||||-|[||||||||||||]PAM	102	Intergenic	1000	PLU_RS13515
NC_005126.1	2672931	2672956	+	1	TTCAAGATGGATCGCGGCGGCAA	GGG	|||||||||-|[||||||||||||]PAM	106	Intergenic	1000	xylA
NC_005126.1	3305794	3305819	-	1	TTCAAGATGGATCGCGGCGGCAA	GGG	|||||||||-|[||||||||||||]PAM	108	Intergenic	1000	pagP
NC_005126.1	4585726	4585751	-	1	TTCAAGATGAATCGCGGCGGCAA	GGG	|||||||||-|[||||||||||||]PAM	113	Intergenic	1000	phoB
NC_005126.1	5666946	5666971	-	1	TTCAAGATGGATCGCGGCGGCAA	GGG	|||||||||-|[||||||||||||]PAM	114	Intergenic	1000	PLU_RS24245
NC_005126.1	5081059	5081084	+	1	TTCAAGATGTATCGCGGCGGCAA	GGG	|||||||||-|[||||||||||||]PAM	118	Intergenic	1000	uvrA
NC_005126.1	4108081	4108106	-	1	TTCAAGATGGATCGCGGCGGCAA	GGG	|||||||||-|[||||||||||||]PAM	118	Intergenic	1000	PLU_RS17425
NC_005126.1	3804698	3804723	-	1	TTCAAGATGGATCGCGGCGGCAA	GGG	|||||||||-|[||||||||||||]PAM	119	Intergenic	1000	rtxA
NC_005126.1	1800875	1800900	+	1	TTCAAGATGGATCGCGGCGGCAA	GGG	|||||||||-|[||||||||||||]PAM	120	Intergenic	1000	PLU_RS07595
NC_005126.1	2746064	2746089	+	1	TTCAAGATGGATCGCGGCGGCAA	GGG	|||||||||-|[||||||||||||]PAM	121	Intergenic	1000	PLU_RS11595
NC_005126.1	2450706	2450731	+	1	TTCAAGATGGATCGCGGCGGCAA	GGG	|||||||||-|[||||||||||||]PAM	140	Intergenic	1000	hemA
NC_005126.1	4434122	4434147	+	1	TTCAAGATGGATCGCGGCGGCAA	GGG	|||||||||-|[||||||||||||]PAM	155	Intergenic	1000	sctW
NC_005126.1	5585794	5585819	+	1	TTCAAGATGGATCGCGGCGGCAA	GGG	|||||||||-|[||||||||||||]PAM	178	Intergenic	1000	PLU_RS23860
NC_005126.1	2557774	2557799	+	1	TTCAAGATGTATCGCGGCGGCAA	GGG	|||||||||-|[||||||||||||]PAM	199	Intergenic	1000	PLU_RS10845
NC_005126.1	4984107	4984132	-	1	TTCAAGATGGATCGCGGCGGCAA	GGG	|||||||||-|[||||||||||||]PAM	207	Intergenic	1000	PLU_RS21065
NC_005126.1	2388610	2388635	-	1	TTCAAGATGGATCGCGGCGGCAA	GGG	|||||||||-|[||||||||||||]PAM	214	Intergenic	1000	PLU_RS10075
NC_005126.1	5041354	5041379	-	1	TTCAAGATGGATCGCGGCGGCAA	GGG	|||||||||-|[||||||||||||]PAM	232	Intergenic	1000	PLU_RS21325
NC_005126.1	2417541	2417566	-	1	TTCAAGATGGATCGCGGCGGCAA	GGG	|||||||||-|[||||||||||||]PAM	234	Intergenic	1000	PLU_RS10215
NC_005126.1	4441570	4441595	-	1	TTCAAGATGTATCGCGGCGGCAA	GGG	|||||||||-|[||||||||||||]PAM	312	Intergenic	1000	PLU_RS18745
NC_005126.1	1920204	1920229	-	1	TTCAAGATGGATCGCGGCGGCAA	GGG	|||||||||-|[||||||||||||]PAM	605	Intergenic	1000	PLU_RS27140
NC_005126.1	3737199	3737224	-	1	TTCAAGATGCTTCGCGGCGGCAA	GGG	||||||||||-[||||||||||||]PAM	0	Exonic	1000	PLU_RS26800
NC_005126.1	775673	775698	+	1	TTCAAGATGCTTCGCGGCGGCAA	GGG	||||||||||-[||||||||||||]PAM	31	Intergenic	1000	frr
NC_005126.1	2862612	2862637	-	1	TTCAAGATGCTTCGCGGCGGCAA	GGG	||||||||||-[||||||||||||]PAM	49	Intergenic	1000	sohB
NC_005126.1	3500886	3500911	-	1	TTCAAGATGCGTCGCGGCGGCAA	GGG	||||||||||-[||||||||||||]PAM	366	Intergenic	1000	PLU_RS14920
NC_005126.1	1641126	1641151	+	1	TTCAAGATGCTTCGCGGCGGCAA	GGG	||||||||||-[||||||||||||]PAM	722	Intergenic	1000	PLU_RS06830
NC_005126.1	4115110	4115135	+	2	TTCGAGATGGATCGCGGCGGCAA	AGG	|||-|||||-|[||||||||||||]PAM	274	Intergenic	1000	PLU_RS17450
NC_005126.1	2503046	2503071	-	1	TTCAAGATGCACCGCGGCGGCAA	GGG	|||||||||||[-|||||||||||]PAM	160	Intergenic	1000	pyk
NC_005126.1	3284413	3284438	-	2	TTCGAGATGCTTCGCGGCGGCAA	AGG	|||-||||||-[||||||||||||]PAM	67	Intergenic	1000	PLU_RS13745
NC_005126.1	3538783	3538808	-	2	TTCAAGGTGGATCGCGGCGGCAA	GGG	||||||-||-|[||||||||||||]PAM	240	Intergenic	1000	PLU_RS27210
NC_005126.1	3769947	3769972	+	1	TTCAAGATGCATTGCGGCGGCAA	GGG	|||||||||||[|-||||||||||]PAM	88	Intergenic	1000	mlaA
NC_005126.1	2409608	2409633	+	1	TTCAAGATGCATTGCGGCGGCAA	GGG	|||||||||||[|-||||||||||]PAM	102	Intergenic	1000	PLU_RS10185
NC_005126.1	3036719	3036744	-	1	TTCAAGATGCATTGCGGCGGCAA	GGG	|||||||||||[|-||||||||||]PAM	169	Intergenic	1000	PLU_RS12835
NC_005126.1	920084	920109	-	1	TTCAAGATGCATAGCGGCGGCAA	GGG	|||||||||||[|-||||||||||]PAM	202	Intergenic	1000	PLU_RS03975
NC_005126.1	3999558	3999583	+	1	TTCAAGATGCATTGCGGCGGCAA	GGG	|||||||||||[|-||||||||||]PAM	343	Intergenic	1000	ung
NC_005126.1	2625992	2626017	-	2	TTCAAGATAGATCGCGGCGGCAA	AGG	||||||||--|[||||||||||||]PAM	73	Intergenic	1000	PLU_RS11155
NC_005126.1	2355854	2355879	-	1	TTCAAGATGCATCACGGCGGCAA	AGG	|||||||||||[||-|||||||||]PAM	0	Exonic	1000	PLU_RS26615
[truncated: 981 more rows]
