# Supplementary material for: Bacterial genome editing by coupling Cre-lox and CRISPR-Cas9 systems
Source: PLoS One. 2020 Nov 4;15(11):e0241867. doi: 10.1371/journal.pone.0241867 (PMC7641437; doi:10.1371/journal.pone.0241867)
Supplement: S1 File — (ZIP) [file pone.0241867.s013.zip › off-target-analysis-Archive/luminescensTarget5-CCCTATTCCGTTAGCCCTGA-TGG.xlsx]

## Sheet: luminescensTarget5-CCCTATTCCGTT
Input:	TAAATATAACGCAATTTATCATTAATGAGAATCATTATCAATAGTACGTAATGCGCTACTTTTGTCCCTATTCCGTTAGCCCTGATGGAAGACTATCGATAATCTCCCGTTATGTTTTTTGTTTTACCACACCTAATTTTCGTAAAACA
PAM:	NGG
Target site length:	23
Target site 5' limitation:	NN
Target site 3' limitation:	NN
Core length:	12
Core MM:	2
Total MM:	5
T1	TGTCCCTATTCCGTTAGCCCTGATGG	1000
Oligo adding fwd	TAggTGTCCCTATTCCGTTAGCCCTGA
Oligo adding rev	AAACTCAGGGCTAACGGAATAGGGACA
Oligo substituting fwd	TAggTCCCTATTCCGTTAGCCCTGA
Oligo substituting rev	AAACTCAGGGCTAACGGAATAGGGA
Chromosome	start	end	strand	MM	target_seq	PAM	alignment	distance	position	gene name	gene id
NC_005126.1	2713339	2713364	+	0	TGTCCCTATTCCGTTAGCCCTGA	TGG	|||||||||||[||||||||||||]PAM	93	Intergenic	1000	PLU_RS11540
T2	GTGTGGTAAAACAAAAAACATAACGG	1000
Oligo adding fwd	TAgGTGTGGTAAAACAAAAAACATAA
Oligo adding rev	AAACTTATGTTTTTTGTTTTACCACA
Oligo substituting fwd	TAGgGTGGTAAAACAAAAAACATAA
Oligo substituting rev	AAACTTATGTTTTTTGTTTTACCAC
Chromosome	start	end	strand	MM	target_seq	PAM	alignment	distance	position	gene name	gene id
NC_005126.1	2713383	2713408	-	0	GTGTGGTAAAACAAAAAACATAA	CGG	|||||||||||[||||||||||||]PAM	49	Intergenic	1000	PLU_RS11540
T3	TGTGGTAAAACAAAAAACATAACGGG	1000
Oligo adding fwd	TAggTGTGGTAAAACAAAAAACATAAC
Oligo adding rev	AAACGTTATGTTTTTTGTTTTACCACA
Oligo substituting fwd	TAggTGGTAAAACAAAAAACATAAC
Oligo substituting rev	AAACGTTATGTTTTTTGTTTTACCA
Chromosome	start	end	strand	MM	target_seq	PAM	alignment	distance	position	gene name	gene id
NC_005126.1	2713382	2713407	-	0	TGTGGTAAAACAAAAAACATAAC	GGG	|||||||||||[||||||||||||]PAM	50	Intergenic	1000	PLU_RS11540
T4	GAGATTATCGATAGTCTTCCATCAGG	1000
Oligo adding fwd	TAgGAGATTATCGATAGTCTTCCATC
Oligo adding rev	AAACGATGGAAGACTATCGATAATCT
Oligo substituting fwd	TAGgGATTATCGATAGTCTTCCATC
Oligo substituting rev	AAACGATGGAAGACTATCGATAATC
Chromosome	start	end	strand	MM	target_seq	PAM	alignment	distance	position	gene name	gene id
NC_005126.1	2713357	2713382	-	0	GAGATTATCGATAGTCTTCCATC	AGG	|||||||||||[||||||||||||]PAM	75	Intergenic	1000	PLU_RS11540
T5	AGATTATCGATAGTCTTCCATCAGGG	1000
Oligo adding fwd	TAggAGATTATCGATAGTCTTCCATCA
Oligo adding rev	AAACTGATGGAAGACTATCGATAATCT
Oligo substituting fwd	TAggATTATCGATAGTCTTCCATCA
Oligo substituting rev	AAACTGATGGAAGACTATCGATAAT
Chromosome	start	end	strand	MM	target_seq	PAM	alignment	distance	position	gene name	gene id
NC_005126.1	2713356	2713381	-	0	AGATTATCGATAGTCTTCCATCA	GGG	|||||||||||[||||||||||||]PAM	76	Intergenic	1000	PLU_RS11540
T6	CGATAGTCTTCCATCAGGGCTAACGG	1000
Oligo adding fwd	TAggCGATAGTCTTCCATCAGGGCTAA
Oligo adding rev	AAACTTAGCCCTGATGGAAGACTATCG
Oligo substituting fwd	TAggATAGTCTTCCATCAGGGCTAA
Oligo substituting rev	AAACTTAGCCCTGATGGAAGACTAT
Chromosome	start	end	strand	MM	target_seq	PAM	alignment	distance	position	gene name	gene id
NC_005126.1	2713349	2713374	-	0	CGATAGTCTTCCATCAGGGCTAA	CGG	|||||||||||[||||||||||||]PAM	83	Intergenic	1000	PLU_RS11540
T7	TCTTCCATCAGGGCTAACGGAATAGG	1000
Oligo adding fwd	TAggTCTTCCATCAGGGCTAACGGAAT
Oligo adding rev	AAACATTCCGTTAGCCCTGATGGAAGA
Oligo substituting fwd	TAggTTCCATCAGGGCTAACGGAAT
Oligo substituting rev	AAACATTCCGTTAGCCCTGATGGAA
Chromosome	start	end	strand	MM	target_seq	PAM	alignment	distance	position	gene name	gene id
NC_005126.1	2713343	2713368	-	0	TCTTCCATCAGGGCTAACGGAAT	AGG	|||||||||||[||||||||||||]PAM	89	Intergenic	1000	PLU_RS11540
T8	CTTCCATCAGGGCTAACGGAATAGGG	1000
Oligo adding fwd	TAggCTTCCATCAGGGCTAACGGAATA
Oligo adding rev	AAACTATTCCGTTAGCCCTGATGGAAG
Oligo substituting fwd	TAggTCCATCAGGGCTAACGGAATA
Oligo substituting rev	AAACTATTCCGTTAGCCCTGATGGA
Chromosome	start	end	strand	MM	target_seq	PAM	alignment	distance	position	gene name	gene id
NC_005126.1	2713342	2713367	-	0	CTTCCATCAGGGCTAACGGAATA	GGG	|||||||||||[||||||||||||]PAM	90	Intergenic	1000	PLU_RS11540
