# Supplementary material for: Bacterial genome editing by coupling Cre-lox and CRISPR-Cas9 systems
Source: PLoS One. 2020 Nov 4;15(11):e0241867. doi: 10.1371/journal.pone.0241867 (PMC7641437; doi:10.1371/journal.pone.0241867)
Supplement: S1 File — (ZIP) [file pone.0241867.s013.zip › off-target-analysis-Archive/luminescensTarget6-TACCCGTTTTTATTTCACCG-AGG.xlsx]

## Sheet: luminescensTarget6-TACCCGTTTTTA
Input:	TTGGCAACTGTCATTCTTGACAGTCGTCACAAGTGTTTTTTCTTAACTGTTGTCCCACCCACCCTCGGTGAAATAAAAACGGGTACGTTAAGCATTAATTAAAATACTCAGGAAATGCTTTCTCTCTGGAATTGGATGTAAATAACTTA
PAM:	NGG
Target site length:	23
Target site 5' limitation:	NN
Target site 3' limitation:	NN
Core length:	12
Core MM:	2
Total MM:	5
T1	TTAACTGTTGTCCCACCCACCCTCGG	1000
Oligo adding fwd	TAggTTAACTGTTGTCCCACCCACCCT
Oligo adding rev	AAACAGGGTGGGTGGGACAACAGTTAA
Oligo substituting fwd	TAggAACTGTTGTCCCACCCACCCT
Oligo substituting rev	AAACAGGGTGGGTGGGACAACAGTT
Chromosome	start	end	strand	MM	target_seq	PAM	alignment	distance	position	gene name	gene id
NC_005126.1	3173745	3173770	+	0	TTAACTGTTGTCCCACCCACCCT	CGG	|||||||||||[||||||||||||]PAM	71	Intergenic	1000	PLU_RS13235
T2	ACCCACCCTCGGTGAAATAAAAACGG	1000
Oligo adding fwd	TAggACCCACCCTCGGTGAAATAAAAA
Oligo adding rev	AAACTTTTTATTTCACCGAGGGTGGGT
Oligo substituting fwd	TAggCCACCCTCGGTGAAATAAAAA
Oligo substituting rev	AAACTTTTTATTTCACCGAGGGTGG
Chromosome	start	end	strand	MM	target_seq	PAM	alignment	distance	position	gene name	gene id
NC_005126.1	3173759	3173784	+	0	ACCCACCCTCGGTGAAATAAAAA	CGG	|||||||||||[||||||||||||]PAM	85	Intergenic	1000	PLU_RS13235
T3	CCCACCCTCGGTGAAATAAAAACGGG	1000
Oligo adding fwd	TAggCCCACCCTCGGTGAAATAAAAAC
Oligo adding rev	AAACGTTTTTATTTCACCGAGGGTGGG
Oligo substituting fwd	TAggCACCCTCGGTGAAATAAAAAC
Oligo substituting rev	AAACGTTTTTATTTCACCGAGGGTG
Chromosome	start	end	strand	MM	target_seq	PAM	alignment	distance	position	gene name	gene id
NC_005126.1	3173760	3173785	+	0	CCCACCCTCGGTGAAATAAAAAC	GGG	|||||||||||[||||||||||||]PAM	86	Intergenic	1000	PLU_RS13235
T4	GTTAAGCATTAATTAAAATACTCAGG	1000
Oligo adding fwd	TAgGTTAAGCATTAATTAAAATACTC
Oligo adding rev	AAACGAGTATTTTAATTAATGCTTAA
Oligo substituting fwd	TAGgTAAGCATTAATTAAAATACTC
Oligo substituting rev	AAACGAGTATTTTAATTAATGCTTA
Chromosome	start	end	strand	MM	target_seq	PAM	alignment	distance	position	gene name	gene id
NC_005126.1	3173789	3173814	+	0	GTTAAGCATTAATTAAAATACTC	AGG	|||||||||||[||||||||||||]PAM	115	Intergenic	1000	PLU_RS13235
T5	ATACTCAGGAAATGCTTTCTCTCTGG	1000
Oligo adding fwd	TAggATACTCAGGAAATGCTTTCTCTC
Oligo adding rev	AAACGAGAGAAAGCATTTCCTGAGTAT
Oligo substituting fwd	TAggACTCAGGAAATGCTTTCTCTC
Oligo substituting rev	AAACGAGAGAAAGCATTTCCTGAGT
Chromosome	start	end	strand	MM	target_seq	PAM	alignment	distance	position	gene name	gene id
NC_005126.1	3173806	3173831	+	0	ATACTCAGGAAATGCTTTCTCTC	TGG	|||||||||||[||||||||||||]PAM	132	Intergenic	1000	PLU_RS13235
T6	AGGAAATGCTTTCTCTCTGGAATTGG	1000
Oligo adding fwd	TAggAGGAAATGCTTTCTCTCTGGAAT
Oligo adding rev	AAACATTCCAGAGAGAAAGCATTTCCT
Oligo substituting fwd	TAggGAAATGCTTTCTCTCTGGAAT
Oligo substituting rev	AAACATTCCAGAGAGAAAGCATTTC
Chromosome	start	end	strand	MM	target_seq	PAM	alignment	distance	position	gene name	gene id
NC_005126.1	3173812	3173837	+	0	AGGAAATGCTTTCTCTCTGGAAT	TGG	|||||||||||[||||||||||||]PAM	138	Intergenic	1000	PLU_RS13235
T7	ACGTACCCGTTTTTATTTCACCGAGG	1000
Oligo adding fwd	TAggACGTACCCGTTTTTATTTCACCG
Oligo adding rev	AAACCGGTGAAATAAAAACGGGTACGT
Oligo substituting fwd	TAggGTACCCGTTTTTATTTCACCG
Oligo substituting rev	AAACCGGTGAAATAAAAACGGGTAC
Chromosome	start	end	strand	MM	target_seq	PAM	alignment	distance	position	gene name	gene id
NC_005126.1	3173765	3173790	-	0	ACGTACCCGTTTTTATTTCACCG	AGG	|||||||||||[||||||||||||]PAM	91	Intergenic	1000	PLU_RS13235
T8	CGTACCCGTTTTTATTTCACCGAGGG	1000
Oligo adding fwd	TAggCGTACCCGTTTTTATTTCACCGA
Oligo adding rev	AAACTCGGTGAAATAAAAACGGGTACG
Oligo substituting fwd	TAggTACCCGTTTTTATTTCACCGA
Oligo substituting rev	AAACTCGGTGAAATAAAAACGGGTA
Chromosome	start	end	strand	MM	target_seq	PAM	alignment	distance	position	gene name	gene id
NC_005126.1	3173764	3173789	-	0	CGTACCCGTTTTTATTTCACCGA	GGG	|||||||||||[||||||||||||]PAM	90	Intergenic	1000	PLU_RS13235
T9	ACCCGTTTTTATTTCACCGAGGGTGG	1000
Oligo adding fwd	TAggACCCGTTTTTATTTCACCGAGGG
Oligo adding rev	AAACCCCTCGGTGAAATAAAAACGGGT
Oligo substituting fwd	TAggCCGTTTTTATTTCACCGAGGG
Oligo substituting rev	AAACCCCTCGGTGAAATAAAAACGG
Chromosome	start	end	strand	MM	target_seq	PAM	alignment	distance	position	gene name	gene id
NC_005126.1	3173761	3173786	-	0	ACCCGTTTTTATTTCACCGAGGG	TGG	|||||||||||[||||||||||||]PAM	87	Intergenic	1000	PLU_RS13235
T10	CCCGTTTTTATTTCACCGAGGGTGGG	1000
Oligo adding fwd	TAggCCCGTTTTTATTTCACCGAGGGT
Oligo adding rev	AAACACCCTCGGTGAAATAAAAACGGG
Oligo substituting fwd	TAggCGTTTTTATTTCACCGAGGGT
Oligo substituting rev	AAACACCCTCGGTGAAATAAAAACG
Chromosome	start	end	strand	MM	target_seq	PAM	alignment	distance	position	gene name	gene id
NC_005126.1	3173760	3173785	-	0	CCCGTTTTTATTTCACCGAGGGT	GGG	|||||||||||[||||||||||||]PAM	86	Intergenic	1000	PLU_RS13235
T11	GTTTTTATTTCACCGAGGGTGGGTGG	1000
Oligo adding fwd	TAgGTTTTTATTTCACCGAGGGTGGG
Oligo adding rev	AAACCCCACCCTCGGTGAAATAAAAA
Oligo substituting fwd	TAGgTTTTATTTCACCGAGGGTGGG
Oligo substituting rev	AAACCCCACCCTCGGTGAAATAAAA
Chromosome	start	end	strand	MM	target_seq	PAM	alignment	distance	position	gene name	gene id
NC_005126.1	3173757	3173782	-	0	GTTTTTATTTCACCGAGGGTGGG	TGG	|||||||||||[||||||||||||]PAM	83	Intergenic	1000	PLU_RS13235
T12	TTTTTATTTCACCGAGGGTGGGTGGG	1000
Oligo adding fwd	TAggTTTTTATTTCACCGAGGGTGGGT
Oligo adding rev	AAACACCCACCCTCGGTGAAATAAAAA
Oligo substituting fwd	TAggTTTATTTCACCGAGGGTGGGT
Oligo substituting rev	AAACACCCACCCTCGGTGAAATAAA
Chromosome	start	end	strand	MM	target_seq	PAM	alignment	distance	position	gene name	gene id
NC_005126.1	3173756	3173781	-	0	TTTTTATTTCACCGAGGGTGGGT	GGG	|||||||||||[||||||||||||]PAM	82	Intergenic	1000	PLU_RS13235
