# Supplementary material for: Bacterial genome editing by coupling Cre-lox and CRISPR-Cas9 systems
Source: PLoS One. 2020 Nov 4;15(11):e0241867. doi: 10.1371/journal.pone.0241867 (PMC7641437; doi:10.1371/journal.pone.0241867)
Supplement: S1 File — (ZIP) [file pone.0241867.s013.zip › off-target-analysis-Archive/luminescensTarget7-AGTGCCGTTCCGTCATCTGG-TGG.xlsx]

## Sheet: luminescensTarget7-AGTGCCGTTCCG
Input:	CGCCAACATATCAGTGAAGAAACGGGTATGCGCTTCCTGGCTCACCCCAAGCCGAGCTTCAGCCACCAGATGACGGAACGGCACTGGCGCAGGCAGGCGATCCCCTTGCCCGGAAAAATAGGCCTGCACTTCACGGTGCATCACTTCCA
PAM:	NGG
Target site length:	23
Target site 5' limitation:	NN
Target site 3' limitation:	NN
Core length:	12
Core MM:	2
Total MM:	5
T1	TGAAGAAACGGGTATGCGCTTCCTGG	1000
Oligo adding fwd	TAggTGAAGAAACGGGTATGCGCTTCC
Oligo adding rev	AAACGGAAGCGCATACCCGTTTCTTCA
Oligo substituting fwd	TAggAAGAAACGGGTATGCGCTTCC
Oligo substituting rev	AAACGGAAGCGCATACCCGTTTCTT
Chromosome	start	end	strand	MM	target_seq	PAM	alignment	distance	position	gene name	gene id
NC_005126.1	3659189	3659214	+	0	TGAAGAAACGGGTATGCGCTTCC	TGG	|||||||||||[||||||||||||]PAM	0	Exonic	1000	PLU_RS15540
T2	ATCTGGTGGCTGAAGCTCGGCTTGGG	1000
Oligo adding fwd	TAggATCTGGTGGCTGAAGCTCGGCTT
Oligo adding rev	AAACAAGCCGAGCTTCAGCCACCAGAT
Oligo substituting fwd	TAggCTGGTGGCTGAAGCTCGGCTT
Oligo substituting rev	AAACAAGCCGAGCTTCAGCCACCAG
Chromosome	start	end	strand	MM	target_seq	PAM	alignment	distance	position	gene name	gene id
NC_005126.1	3659220	3659245	-	0	ATCTGGTGGCTGAAGCTCGGCTT	GGG	|||||||||||[||||||||||||]PAM	0	Exonic	1000	PLU_RS15540
T3	TCTGGTGGCTGAAGCTCGGCTTGGGG	1000
Oligo adding fwd	TAggTCTGGTGGCTGAAGCTCGGCTTG
Oligo adding rev	AAACCAAGCCGAGCTTCAGCCACCAGA
Oligo substituting fwd	TAggTGGTGGCTGAAGCTCGGCTTG
Oligo substituting rev	AAACCAAGCCGAGCTTCAGCCACCA
Chromosome	start	end	strand	MM	target_seq	PAM	alignment	distance	position	gene name	gene id
NC_005126.1	3659219	3659244	-	0	TCTGGTGGCTGAAGCTCGGCTTG	GGG	|||||||||||[||||||||||||]PAM	0	Exonic	1000	PLU_RS15540
T4	TGAAGCTCGGCTTGGGGTGAGCCAGG	1000
Oligo adding fwd	TAggTGAAGCTCGGCTTGGGGTGAGCC
Oligo adding rev	AAACGGCTCACCCCAAGCCGAGCTTCA
Oligo substituting fwd	TAggAAGCTCGGCTTGGGGTGAGCC
Oligo substituting rev	AAACGGCTCACCCCAAGCCGAGCTT
Chromosome	start	end	strand	MM	target_seq	PAM	alignment	distance	position	gene name	gene id
NC_005126.1	3659210	3659235	-	0	TGAAGCTCGGCTTGGGGTGAGCC	AGG	|||||||||||[||||||||||||]PAM	0	Exonic	1000	PLU_RS15540
T5	GCCGAGCTTCAGCCACCAGATGACGG	903
Oligo adding fwd	TAgGCCGAGCTTCAGCCACCAGATGA
Oligo adding rev	AAACTCATCTGGTGGCTGAAGCTCGG
Oligo substituting fwd	TAGgCGAGCTTCAGCCACCAGATGA
Oligo substituting rev	AAACTCATCTGGTGGCTGAAGCTCG
Chromosome	start	end	strand	MM	target_seq	PAM	alignment	distance	position	gene name	gene id
NC_005126.1	3659225	3659250	+	0	GCCGAGCTTCAGCCACCAGATGA	CGG	|||||||||||[||||||||||||]PAM	0	Exonic	1000	PLU_RS15540
NC_005126.1	1284658	1284683	-	4	GCCGGGCCTGCGCCACCAGATGA	CGG	||||-||-|--[||||||||||||]PAM	0	Exonic	1000	PLU_RS05480
NC_005126.1	3878197	3878222	+	4	GCCGAGCCTGAGCCACCAGATTG	CGG	|||||||-|-|[||||||||||--]PAM	0	Exonic	1000	PLU_RS16260
NC_005126.1	3128002	3128027	+	4	GCCGAGCCTGAGCCACCAGATTG	CGG	|||||||-|-|[||||||||||--]PAM	0	Exonic	1000	PLU_RS13235
T6	TGCAGGCCTATTTTTCCGGGCAAGGG	772
Oligo adding fwd	TAggTGCAGGCCTATTTTTCCGGGCAA
Oligo adding rev	AAACTTGCCCGGAAAAATAGGCCTGCA
Oligo substituting fwd	TAggCAGGCCTATTTTTCCGGGCAA
Oligo substituting rev	AAACTTGCCCGGAAAAATAGGCCTG
Chromosome	start	end	strand	MM	target_seq	PAM	alignment	distance	position	gene name	gene id
NC_005126.1	3659277	3659302	-	0	TGCAGGCCTATTTTTCCGGGCAA	GGG	|||||||||||[||||||||||||]PAM	0	Exonic	1000	PLU_RS15540
NC_005126.1	3682029	3682054	-	2	TGCAGGCCTATTTTACCGGGCAG	GGG	|||||||||||[|||-|||||||-]PAM	0	Exonic	1000	PLU_RS15575
T7	TCCGTCATCTGGTGGCTGAAGCTCGG	628
Oligo adding fwd	TAggTCCGTCATCTGGTGGCTGAAGCT
Oligo adding rev	AAACAGCTTCAGCCACCAGATGACGGA
Oligo substituting fwd	TAggCGTCATCTGGTGGCTGAAGCT
Oligo substituting rev	AAACAGCTTCAGCCACCAGATGACG
Chromosome	start	end	strand	MM	target_seq	PAM	alignment	distance	position	gene name	gene id
NC_005126.1	3659226	3659251	-	0	TCCGTCATCTGGTGGCTGAAGCT	CGG	|||||||||||[||||||||||||]PAM	0	Exonic	1000	PLU_RS15540
NC_005126.1	3128003	3128028	-	4	TCCGCAATCTGGTGGCTCAGGCT	CGG	||||--|||||[||||||-|-|||]PAM	0	Exonic	1000	PLU_RS13235
NC_005126.1	3878198	3878223	-	4	TCCGCAATCTGGTGGCTCAGGCT	CGG	||||--|||||[||||||-|-|||]PAM	0	Exonic	1000	PLU_RS16260
T8	GCAGGCCTATTTTTCCGGGCAAGGGG	612
Oligo adding fwd	TAgGCAGGCCTATTTTTCCGGGCAAG
Oligo adding rev	AAACCTTGCCCGGAAAAATAGGCCTG
Oligo substituting fwd	TAGgAGGCCTATTTTTCCGGGCAAG
Oligo substituting rev	AAACCTTGCCCGGAAAAATAGGCCT
Chromosome	start	end	strand	MM	target_seq	PAM	alignment	distance	position	gene name	gene id
NC_005126.1	3659276	3659301	-	0	GCAGGCCTATTTTTCCGGGCAAG	GGG	|||||||||||[||||||||||||]PAM	0	Exonic	1000	PLU_RS15540
NC_005126.1	3682028	3682053	-	2	GCAGGCCTATTTTACCGGGCAGG	GGG	|||||||||||[||-|||||||-|]PAM	0	Exonic	1000	PLU_RS15575
T9	AGATGACGGAACGGCACTGGCGCAGG	582
Oligo adding fwd	TAggAGATGACGGAACGGCACTGGCGC
Oligo adding rev	AAACGCGCCAGTGCCGTTCCGTCATCT
Oligo substituting fwd	TAggATGACGGAACGGCACTGGCGC
Oligo substituting rev	AAACGCGCCAGTGCCGTTCCGTCAT
Chromosome	start	end	strand	MM	target_seq	PAM	alignment	distance	position	gene name	gene id
NC_005126.1	3659242	3659267	+	0	AGATGACGGAACGGCACTGGCGC	AGG	|||||||||||[||||||||||||]PAM	0	Exonic	1000	PLU_RS15540
NC_005126.1	3871788	3871813	+	4	AAATGGCGGAACGGGACCGGCGC	AGG	|-|||-|||||[|||-||-|||||]PAM	0	Exonic	1000	PLU_RS16260
NC_005126.1	1295790	1295815	-	4	AGATTGCGGAACGGCACCGGGGC	CGG	||||--|||||[||||||-||-||]PAM	0	Exonic	1000	PLU_RS05490
NC_005126.1	1287860	1287885	-	4	AGATTGCGGAACGGCACCGGGGC	CGG	||||--|||||[||||||-||-||]PAM	0	Exonic	1000	PLU_RS05480
T10	CGTGAAGTGCAGGCCTATTTTTCCGG	493
Oligo adding fwd	TAggCGTGAAGTGCAGGCCTATTTTTC
Oligo adding rev	AAACGAAAAATAGGCCTGCACTTCACG
Oligo substituting fwd	TAggTGAAGTGCAGGCCTATTTTTC
Oligo substituting rev	AAACGAAAAATAGGCCTGCACTTCA
Chromosome	start	end	strand	MM	target_seq	PAM	alignment	distance	position	gene name	gene id
NC_005126.1	3659284	3659309	-	0	CGTGAAGTGCAGGCCTATTTTTC	CGG	|||||||||||[||||||||||||]PAM	0	Exonic	1000	PLU_RS15540
NC_005126.1	3682036	3682061	-	1	CGTGAAGTGCAGGCCTATTTTAC	CGG	|||||||||||[||||||||||-|]PAM	0	Exonic	1000	PLU_RS15575
NC_005126.1	3685267	3685292	-	2	CGTGAAGTGCGGGCCTATTTTGC	CGG	||||||||||-[||||||||||-|]PAM	0	Exonic	1000	PLU_RS15575
T11	TGCGCCAGTGCCGTTCCGTCATCTGG	457
Oligo adding fwd	TAggTGCGCCAGTGCCGTTCCGTCATC
Oligo adding rev	AAACGATGACGGAACGGCACTGGCGCA
Oligo substituting fwd	TAggCGCCAGTGCCGTTCCGTCATC
Oligo substituting rev	AAACGATGACGGAACGGCACTGGCG
Chromosome	start	end	strand	MM	target_seq	PAM	alignment	distance	position	gene name	gene id
NC_005126.1	3659240	3659265	-	0	TGCGCCAGTGCCGTTCCGTCATC	TGG	|||||||||||[||||||||||||]PAM	0	Exonic	1000	PLU_RS15540
NC_005126.1	1284643	1284668	+	3	TGCACCGGTGCCATTCCGTCATC	TGG	|||-||-||||[|-||||||||||]PAM	0	Exonic	1000	PLU_RS05480
NC_005126.1	1287862	1287887	+	5	GGCCCCGGTGCCGTTCCGCAATC	TGG	-||-||-||||[|||||||--|||]PAM	0	Exonic	1000	PLU_RS05480
NC_005126.1	1295792	1295817	+	5	GGCCCCGGTGCCGTTCCGCAATC	TGG	-||-||-||||[|||||||--|||]PAM	0	Exonic	1000	PLU_RS05490
T12	GTGAAGTGCAGGCCTATTTTTCCGGG	377
Oligo adding fwd	TAgGTGAAGTGCAGGCCTATTTTTCC
Oligo adding rev	AAACGGAAAAATAGGCCTGCACTTCA
Oligo substituting fwd	TAGgGAAGTGCAGGCCTATTTTTCC
Oligo substituting rev	AAACGGAAAAATAGGCCTGCACTTC
Chromosome	start	end	strand	MM	target_seq	PAM	alignment	distance	position	gene name	gene id
NC_005126.1	3659283	3659308	-	0	GTGAAGTGCAGGCCTATTTTTCC	GGG	|||||||||||[||||||||||||]PAM	0	Exonic	1000	PLU_RS15540
NC_005126.1	3682035	3682060	-	1	GTGAAGTGCAGGCCTATTTTACC	GGG	|||||||||||[|||||||||-||]PAM	0	Exonic	1000	PLU_RS15575
NC_005126.1	3685266	3685291	-	2	GTGAAGTGCGGGCCTATTTTGCC	GGG	|||||||||-|[|||||||||-||]PAM	0	Exonic	1000	PLU_RS15575
T13	CGCAGGCAGGCGATCCCCTTGCCCGG	330
Oligo adding fwd	TAggCGCAGGCAGGCGATCCCCTTGCC
Oligo adding rev	AAACGGCAAGGGGATCGCCTGCCTGCG
Oligo substituting fwd	TAggCAGGCAGGCGATCCCCTTGCC
Oligo substituting rev	AAACGGCAAGGGGATCGCCTGCCTG
Chromosome	start	end	strand	MM	target_seq	PAM	alignment	distance	position	gene name	gene id
NC_005126.1	3659262	3659287	+	0	CGCAGGCAGGCGATCCCCTTGCC	CGG	|||||||||||[||||||||||||]PAM	0	Exonic	1000	PLU_RS15540
NC_005126.1	3682014	3682039	+	4	TGCCGGCAGGCTATCCCCCTGCC	CGG	-||-|||||||[-||||||-||||]PAM	0	Exonic	1000	PLU_RS15575
T14	GGAAGTGATGCACCGTGAAGTGCAGG	299
Oligo fwd	TAGGAAGTGATGCACCGTGAAGTGC
Oligo rev	AAACGCACTTCACGGTGCATCACTT
Chromosome	start	end	strand	MM	target_seq	PAM	alignment	distance	position	gene name	gene id
NC_005126.1	3682049	3682074	-	0	GGAAGTGATGCACCGTGAAGTGC	AGG	|||||||||||[||||||||||||]PAM	0	Exonic	1000	PLU_RS15575
NC_005126.1	3659297	3659322	-	0	GGAAGTGATGCACCGTGAAGTGC	AGG	|||||||||||[||||||||||||]PAM	0	Exonic	1000	PLU_RS15540
NC_005126.1	1284586	1284611	+	1	GGAGGTGATGCACCGTGAAGTGC	AGG	|||-|||||||[||||||||||||]PAM	0	Exonic	1000	PLU_RS05480
NC_005126.1	3656081	3656106	-	2	GAAAGTGATGAACCGTGAAGTGC	AGG	|-||||||||-[||||||||||||]PAM	0	Exonic	1000	PLU_RS15540
NC_005126.1	3685280	3685305	-	1	GGAAGTGATGCATCGTGAAGTGC	GGG	|||||||||||[|-||||||||||]PAM	0	Exonic	1000	PLU_RS15575
NC_005126.1	3128074	3128099	-	3	GGATGTGATGAACCGTGAAGTTC	AGG	|||-||||||-[||||||||||-|]PAM	0	Exonic	1000	PLU_RS13235
NC_005126.1	3649625	3649650	-	3	GGACGTGATGAACCGTGAAGTAC	AGG	|||-||||||-[||||||||||-|]PAM	0	Exonic	1000	PLU_RS15540
NC_005126.1	3652850	3652875	-	2	GGAAGTGATGCACCGCGAAGTTC	AGG	|||||||||||[||||-|||||-|]PAM	0	Exonic	1000	PLU_RS15540
NC_005126.1	3140842	3140867	-	4	AGAAGTGATGAACGGTGAAGTTC	AGG	-|||||||||-[||-|||||||-|]PAM	0	Exonic	1000	PLU_RS13235
NC_005126.1	3156823	3156848	-	3	GGAAGTGATGAACCGCGAAGTTC	AGG	||||||||||-[||||-|||||-|]PAM	0	Exonic	1000	PLU_RS13235
NC_005126.1	3134443	3134468	-	3	GGAAGTGATGAACCGAGAAGTTC	AGG	||||||||||-[||||-|||||-|]PAM	0	Exonic	1000	PLU_RS13235
NC_005126.1	1287805	1287830	+	5	AGAAGTCCTGCACCGTGAAATCC	GGG	-|||||--|||[||||||||-|-|]PAM	0	Exonic	1000	PLU_RS05480
T15	CGCCAACATATCAGTGAAGAAACGGG	277
Oligo adding fwd	TAggCGCCAACATATCAGTGAAGAAAC
Oligo adding rev	AAACGTTTCTTCACTGATATGTTGGCG
Oligo substituting fwd	TAggCCAACATATCAGTGAAGAAAC
Oligo substituting rev	AAACGTTTCTTCACTGATATGTTGG
Chromosome	start	end	strand	MM	target_seq	PAM	alignment	distance	position	gene name	gene id
NC_005126.1	3659175	3659200	+	0	CGCCAACATATCAGTGAAGAAAC	GGG	|||||||||||[||||||||||||]PAM	0	Exonic	1000	PLU_RS15540
NC_005126.1	1295857	1295882	-	4	CGACAGCATGTCGGTGAAGAAAC	GGG	||-||-|||-|[|-||||||||||]PAM	0	Exonic	1000	PLU_RS05490
NC_005126.1	1287927	1287952	-	4	CGACAGCATGTCGGTGAAGAAAC	GGG	||-||-|||-|[|-||||||||||]PAM	0	Exonic	1000	PLU_RS05480
NC_005126.1	3134321	3134346	+	3	AGCCAACATGTCAGTAAAGAAAC	GGG	-||||||||-|[||||-|||||||]PAM	0	Exonic	1000	PLU_RS13235
NC_005126.1	3140720	3140745	+	3	AGCCAACATGTCAGTAAAGAAAC	GGG	-||||||||-|[||||-|||||||]PAM	0	Exonic	1000	PLU_RS13235
NC_005126.1	3868493	3868518	+	3	AGCCAACATTTCAGTAAAGAAAC	GGG	-||||||||-|[||||-|||||||]PAM	0	Exonic	1000	PLU_RS16260
NC_005126.1	3655959	3655984	+	3	CGCCAACATCTCGGTAAAGAAAC	GGG	|||||||||-|[|-||-|||||||]PAM	0	Exonic	1000	PLU_RS15540
NC_005126.1	3681927	3681952	+	3	CGCCAACATGTCGGTAAAGAAAC	GGG	|||||||||-|[|-||-|||||||]PAM	0	Exonic	1000	PLU_RS15575
NC_005126.1	3127952	3127977	+	3	TGCCAACATATCGGTGAAGAAGC	GGG	-||||||||||[|-||||||||-|]PAM	0	Exonic	1000	PLU_RS13235
NC_005126.1	3150332	3150357	+	4	AGCCAACATGTCAGTAAAGAAGC	GGG	-||||||||-|[||||-|||||-|]PAM	0	Exonic	1000	PLU_RS13235
NC_005126.1	3169415	3169440	+	4	AGCCAACATCTCAGTAAAGAAGC	GGG	-||||||||-|[||||-|||||-|]PAM	0	Exonic	1000	PLU_RS13235
NC_005126.1	3147089	3147114	+	5	AGACAACATGTCAGTAAAGAAGC	GGG	-|-||||||-|[||||-|||||-|]PAM	0	Exonic	1000	PLU_RS13235
NC_005126.1	3156701	3156726	+	5	AGCTAACATGTCAGTAAAGAAGC	GGG	-||-|||||-|[||||-|||||-|]PAM	0	Exonic	1000	PLU_RS13235
NC_005126.1	3163049	3163074	+	5	TGCCAGCATGTCAGTAAAGAAGC	GGG	-||||-|||-|[||||-|||||-|]PAM	0	Exonic	1000	PLU_RS13235
T16	GCTTCAGCCACCAGATGACGGAACGG	268
Oligo adding fwd	TAgGCTTCAGCCACCAGATGACGGAA
Oligo adding rev	AAACTTCCGTCATCTGGTGGCTGAAG
Oligo substituting fwd	TAGgTTCAGCCACCAGATGACGGAA
Oligo substituting rev	AAACTTCCGTCATCTGGTGGCTGAA
Chromosome	start	end	strand	MM	target_seq	PAM	alignment	distance	position	gene name	gene id
NC_005126.1	3659230	3659255	+	0	GCTTCAGCCACCAGATGACGGAA	CGG	|||||||||||[||||||||||||]PAM	0	Exonic	1000	PLU_RS15540
NC_005126.1	1284653	1284678	-	3	GCCTGCGCCACCAGATGACGGAA	TGG	||-|--|||||[||||||||||||]PAM	0	Exonic	1000	PLU_RS05480
NC_005126.1	3169470	3169495	+	4	GCCTGAGCCACCAGATTGCGGAA	AGG	||-|-||||||[|||||--|||||]PAM	0	Exonic	1000	PLU_RS13235
NC_005126.1	3163104	3163129	+	4	GCCTGAGCCACCAGATTGCGGAA	AGG	||-|-||||||[|||||--|||||]PAM	0	Exonic	1000	PLU_RS13235
NC_005126.1	3878202	3878227	+	4	GCCTGAGCCACCAGATTGCGGAA	AGG	||-|-||||||[|||||--|||||]PAM	0	Exonic	1000	PLU_RS16260
NC_005126.1	3128007	3128032	+	4	GCCTGAGCCACCAGATTGCGGAA	AGG	||-|-||||||[|||||--|||||]PAM	0	Exonic	1000	PLU_RS13235
NC_005126.1	3147144	3147169	+	4	GCCTGAGCCACCAGATTGCGGAA	AGG	||-|-||||||[|||||--|||||]PAM	0	Exonic	1000	PLU_RS13235
NC_005126.1	3156756	3156781	+	5	ACCTGAGCCACCAGATTGCGGAA	AGG	-|-|-||||||[|||||--|||||]PAM	0	Exonic	1000	PLU_RS13235
NC_005126.1	3134376	3134401	+	5	ACCTGAGCCACCAGATTGCGGAA	AGG	-|-|-||||||[|||||--|||||]PAM	0	Exonic	1000	PLU_RS13235
NC_005126.1	3681982	3682007	+	5	GTCTGAGCCACCAGATTGCGGAA	AGG	|--|-||||||[|||||--|||||]PAM	0	Exonic	1000	PLU_RS15575
NC_005126.1	3140775	3140800	+	5	GCCTGTGCCACCAGATTGCGGAA	AGG	||-|--|||||[|||||--|||||]PAM	0	Exonic	1000	PLU_RS13235
NC_005126.1	3656014	3656039	+	5	GCCTGCGCCACCAGATTGCGGAA	AGG	||-|--|||||[|||||--|||||]PAM	0	Exonic	1000	PLU_RS15540
NC_005126.1	1287872	1287897	-	5	GCCTGGGCCACCAGATTGCGGAA	CGG	||-|--|||||[|||||--|||||]PAM	0	Exonic	1000	PLU_RS05480
NC_005126.1	3150387	3150412	+	5	ACTTGAGCTACCAGATTGCGGAA	AGG	-|||-|||-||[|||||--|||||]PAM	0	Exonic	1000	PLU_RS13235
T17	GCCAGTGCCGTTCCGTCATCTGGTGG	253
Oligo adding fwd	TAgGCCAGTGCCGTTCCGTCATCTGG
Oligo adding rev	AAACCCAGATGACGGAACGGCACTGG
Oligo substituting fwd	TAGgCAGTGCCGTTCCGTCATCTGG
Oligo substituting rev	AAACCCAGATGACGGAACGGCACTG
Chromosome	start	end	strand	MM	target_seq	PAM	alignment	distance	position	gene name	gene id
NC_005126.1	3659237	3659262	-	0	GCCAGTGCCGTTCCGTCATCTGG	TGG	|||||||||||[||||||||||||]PAM	0	Exonic	1000	PLU_RS15540
NC_005126.1	1284646	1284671	+	3	ACCGGTGCCATTCCGTCATCTGG	TGG	-||-|||||-|[||||||||||||]PAM	0	Exonic	1000	PLU_RS05480
NC_005126.1	1295795	1295820	+	4	CCCGGTGCCGTTCCGCAATCTGG	TGG	-||-|||||||[||||--||||||]PAM	0	Exonic	1000	PLU_RS05490
NC_005126.1	1287865	1287890	+	4	CCCGGTGCCGTTCCGCAATCTGG	TGG	-||-|||||||[||||--||||||]PAM	0	Exonic	1000	PLU_RS05480
NC_005126.1	3681989	3682014	-	5	ACCGGTGCCTTTCCGCAATCTGG	TGG	-||-|||||-|[||||--||||||]PAM	0	Exonic	1000	PLU_RS15575
NC_005126.1	3140782	3140807	-	4	GCCAGTCCCTTTCCGCAATCTGG	TGG	||||||-||-|[||||--||||||]PAM	0	Exonic	1000	PLU_RS13235
NC_005126.1	3134383	3134408	-	5	GCCGGTCCCTTTCCGCAATCTGG	TGG	|||-||-||-|[||||--||||||]PAM	0	Exonic	1000	PLU_RS13235
NC_005126.1	3147151	3147176	-	5	GCCGGTCCCTTTCCGCAATCTGG	TGG	|||-||-||-|[||||--||||||]PAM	0	Exonic	1000	PLU_RS13235
NC_005126.1	3163111	3163136	-	5	GCCAGCCCCTTTCCGCAATCTGG	TGG	|||||--||-|[||||--||||||]PAM	0	Exonic	1000	PLU_RS13235
T18	TACCCGTTTCTTCACTGATATGTTGG	229
Oligo adding fwd	TAggTACCCGTTTCTTCACTGATATGT
Oligo adding rev	AAACACATATCAGTGAAGAAACGGGTA
Oligo substituting fwd	TAggCCCGTTTCTTCACTGATATGT
Oligo substituting rev	AAACACATATCAGTGAAGAAACGGG
Chromosome	start	end	strand	MM	target_seq	PAM	alignment	distance	position	gene name	gene id
NC_005126.1	3659177	3659202	-	0	TACCCGTTTCTTCACTGATATGT	TGG	|||||||||||[||||||||||||]PAM	0	Exonic	1000	PLU_RS15540
NC_005126.1	3127954	3127979	-	2	TACCCGCTTCTTCACCGATATGT	TGG	||||||-||||[||||-|||||||]PAM	0	Exonic	1000	PLU_RS13235
NC_005126.1	3868495	3868520	-	2	TACCCGTTTCTTTACTGAAATGT	TGG	|||||||||||[|-|||||-||||]PAM	0	Exonic	1000	PLU_RS16260
NC_005126.1	3140722	3140747	-	2	TACCCGTTTCTTTACTGACATGT	TGG	|||||||||||[|-|||||-||||]PAM	0	Exonic	1000	PLU_RS13235
NC_005126.1	3134323	3134348	-	2	TACCCGTTTCTTTACTGACATGT	TGG	|||||||||||[|-|||||-||||]PAM	0	Exonic	1000	PLU_RS13235
NC_005126.1	3169417	3169442	-	3	TACCCGCTTCTTTACTGAGATGT	TGG	||||||-||||[|-|||||-||||]PAM	0	Exonic	1000	PLU_RS13235
NC_005126.1	3150334	3150359	-	3	TACCCGCTTCTTTACTGACATGT	TGG	||||||-||||[|-|||||-||||]PAM	0	Exonic	1000	PLU_RS13235
NC_005126.1	3871723	3871748	-	4	TACTCGCTTCTTTACTGACATGT	TGG	|||-||-||||[|-|||||-||||]PAM	0	Exonic	1000	PLU_RS16260
T19	GCGATCCCCTTGCCCGGAAAAATAGG	218
Oligo adding fwd	TAgGCGATCCCCTTGCCCGGAAAAAT
Oligo adding rev	AAACATTTTTCCGGGCAAGGGGATCG
Oligo substituting fwd	TAGgGATCCCCTTGCCCGGAAAAAT
Oligo substituting rev	AAACATTTTTCCGGGCAAGGGGATC
Chromosome	start	end	strand	MM	target_seq	PAM	alignment	distance	position	gene name	gene id
NC_005126.1	3659271	3659296	+	0	GCGATCCCCTTGCCCGGAAAAAT	AGG	|||||||||||[||||||||||||]PAM	0	Exonic	1000	PLU_RS15540
NC_005126.1	3682023	3682048	+	3	GCTATCCCCCTGCCCGGTAAAAT	AGG	||-||||||-|[||||||-|||||]PAM	0	Exonic	1000	PLU_RS15575
T20	GCCACCAGATGACGGAACGGCACTGG	151
Oligo adding fwd	TAgGCCACCAGATGACGGAACGGCAC
Oligo adding rev	AAACGTGCCGTTCCGTCATCTGGTGG
Oligo substituting fwd	TAGgCACCAGATGACGGAACGGCAC
Oligo substituting rev	AAACGTGCCGTTCCGTCATCTGGTG
Chromosome	start	end	strand	MM	target_seq	PAM	alignment	distance	position	gene name	gene id
NC_005126.1	3659236	3659261	+	0	GCCACCAGATGACGGAACGGCAC	TGG	|||||||||||[||||||||||||]PAM	0	Exonic	1000	PLU_RS15540
NC_005126.1	1287866	1287891	-	2	GCCACCAGATTGCGGAACGGCAC	CGG	||||||||||-[-|||||||||||]PAM	0	Exonic	1000	PLU_RS05480
NC_005126.1	1295796	1295821	-	2	GCCACCAGATTGCGGAACGGCAC	CGG	||||||||||-[-|||||||||||]PAM	0	Exonic	1000	PLU_RS05490
NC_005126.1	1284647	1284672	-	1	GCCACCAGATGACGGAATGGCAC	CGG	|||||||||||[||||||-|||||]PAM	0	Exonic	1000	PLU_RS05480
NC_005126.1	3681988	3682013	+	3	GCCACCAGATTGCGGAAAGGCAC	CGG	||||||||||-[-|||||-|||||]PAM	0	Exonic	1000	PLU_RS15575
NC_005126.1	3871782	3871807	+	4	GCCACTAAATGGCGGAACGGGAC	CGG	|||||-|-|||[-||||||||-||]PAM	0	Exonic	1000	PLU_RS16260
T21	CATCTGGTGGCTGAAGCTCGGCTTGG	132
Oligo adding fwd	TAggCATCTGGTGGCTGAAGCTCGGCT
Oligo adding rev	AAACAGCCGAGCTTCAGCCACCAGATG
Oligo substituting fwd	TAggTCTGGTGGCTGAAGCTCGGCT
Oligo substituting rev	AAACAGCCGAGCTTCAGCCACCAGA
Chromosome	start	end	strand	MM	target_seq	PAM	alignment	distance	position	gene name	gene id
NC_005126.1	3659221	3659246	-	0	CATCTGGTGGCTGAAGCTCGGCT	TGG	|||||||||||[||||||||||||]PAM	0	Exonic	1000	PLU_RS15540
NC_005126.1	3127998	3128023	-	3	AATCTGGTGGCTCAGGCTCGGCT	GGG	-||||||||||[|-|-||||||||]PAM	0	Exonic	1000	PLU_RS13235
T22	GACGGAACGGCACTGGCGCAGGCAGG	67
Oligo adding fwd	TAgGACGGAACGGCACTGGCGCAGGC
Oligo adding rev	AAACGCCTGCGCCAGTGCCGTTCCGT
Oligo substituting fwd	TAGgCGGAACGGCACTGGCGCAGGC
Oligo substituting rev	AAACGCCTGCGCCAGTGCCGTTCCG
Chromosome	start	end	strand	MM	target_seq	PAM	alignment	distance	position	gene name	gene id
NC_005126.1	3659246	3659271	+	0	GACGGAACGGCACTGGCGCAGGC	AGG	|||||||||||[||||||||||||]PAM	0	Exonic	1000	PLU_RS15540
NC_005126.1	3871792	3871817	+	3	GGCGGAACGGGACCGGCGCAGGC	AGG	|-||||||||-[||-|||||||||]PAM	0	Exonic	1000	PLU_RS16260
T23	GTGCAGGCCTATTTTTCCGGGCAAGG	29
Oligo adding fwd	TAgGTGCAGGCCTATTTTTCCGGGCA
Oligo adding rev	AAACTGCCCGGAAAAATAGGCCTGCA
Oligo substituting fwd	TAGgGCAGGCCTATTTTTCCGGGCA
Oligo substituting rev	AAACTGCCCGGAAAAATAGGCCTGC
Chromosome	start	end	strand	MM	target_seq	PAM	alignment	distance	position	gene name	gene id
NC_005126.1	3659278	3659303	-	0	GTGCAGGCCTATTTTTCCGGGCA	AGG	|||||||||||[||||||||||||]PAM	0	Exonic	1000	PLU_RS15540
NC_005126.1	3682030	3682055	-	1	GTGCAGGCCTATTTTACCGGGCA	GGG	|||||||||||[||||-|||||||]PAM	0	Exonic	1000	PLU_RS15575
T24	CGGAAAAATAGGCCTGCACTTCACGG	0
Oligo adding fwd	TAggCGGAAAAATAGGCCTGCACTTCA
Oligo adding rev	AAACTGAAGTGCAGGCCTATTTTTCCG
Oligo substituting fwd	TAggGAAAAATAGGCCTGCACTTCA
Oligo substituting rev	AAACTGAAGTGCAGGCCTATTTTTC
Chromosome	start	end	strand	MM	target_seq	PAM	alignment	distance	position	gene name	gene id
NC_005126.1	3659285	3659310	+	0	CGGAAAAATAGGCCTGCACTTCA	CGG	|||||||||||[||||||||||||]PAM	0	Exonic	1000	PLU_RS15540
NC_005126.1	3682037	3682062	+	1	CGGTAAAATAGGCCTGCACTTCA	CGG	|||-|||||||[||||||||||||]PAM	0	Exonic	1000	PLU_RS15575
NC_005126.1	1284598	1284623	-	5	CTGCCAGATAAGCCTGCACTTCA	CGG	|-|--|-|||-[||||||||||||]PAM	0	Exonic	1000	PLU_RS05480
NC_005126.1	3656069	3656094	+	4	CGGCAAGGTATGCCTGCACTTCA	CGG	|||-||--||-[||||||||||||]PAM	0	Exonic	1000	PLU_RS15540
NC_005126.1	3128062	3128087	+	5	CGGCAAGGTACGCCTGAACTTCA	CGG	|||-||--||-[|||||-||||||]PAM	0	Exonic	1000	PLU_RS13235
