# Supplementary material for: Bacterial genome editing by coupling Cre-lox and CRISPR-Cas9 systems
Source: PLoS One. 2020 Nov 4;15(11):e0241867. doi: 10.1371/journal.pone.0241867 (PMC7641437; doi:10.1371/journal.pone.0241867)
Supplement: S1 File — (ZIP) [file pone.0241867.s013.zip › off-target-analysis-Archive/luminescensTarget8-CGGTATCTAAGTCTCTTGGA-TGG.xlsx]

## Sheet: luminescensTarget8-CGGTATCTAAGT
Input:	AGTCATCACTAATGTTTCTCTCCTACTTCTTGCCCAAAAATAAAAATAGACACATCTGCTATCCATCCAAGAGACTTAGATACCGGATGCCACTGCCCGATTAATAGCGGCTACTTACTGCCTATCTTCAATGCCAATTATCCTGATAA
PAM:	NGG
Target site length:	23
Target site 5' limitation:	NN
Target site 3' limitation:	NN
Core length:	12
Core MM:	2
Total MM:	5
T1	ATCCATCCAAGAGACTTAGATACCGG	1000
Oligo adding fwd	TAggATCCATCCAAGAGACTTAGATAC
Oligo adding rev	AAACGTATCTAAGTCTCTTGGATGGAT
Oligo substituting fwd	TAggCCATCCAAGAGACTTAGATAC
Oligo substituting rev	AAACGTATCTAAGTCTCTTGGATGG
Chromosome	start	end	strand	MM	target_seq	PAM	alignment	distance	position	gene name	gene id
NC_005126.1	3688576	3688601	+	0	ATCCATCCAAGAGACTTAGATAC	CGG	|||||||||||[||||||||||||]PAM	113	Intergenic	1000	PLU_RS15575
T2	GGATGCCACTGCCCGATTAATAGCGG	1000
Oligo fwd	TAGGATGCCACTGCCCGATTAATAG
Oligo rev	AAACCTATTAATCGGGCAGTGGCAT
Chromosome	start	end	strand	MM	target_seq	PAM	alignment	distance	position	gene name	gene id
NC_005126.1	3688600	3688625	+	0	GGATGCCACTGCCCGATTAATAG	CGG	|||||||||||[||||||||||||]PAM	137	Intergenic	1000	PLU_RS15575
T3	TCAGGATAATTGGCATTGAAGATAGG	1000
Oligo adding fwd	TAggTCAGGATAATTGGCATTGAAGAT
Oligo adding rev	AAACATCTTCAATGCCAATTATCCTGA
Oligo substituting fwd	TAggAGGATAATTGGCATTGAAGAT
Oligo substituting rev	AAACATCTTCAATGCCAATTATCCT
Chromosome	start	end	strand	MM	target_seq	PAM	alignment	distance	position	gene name	gene id
NC_005126.1	3688636	3688661	-	0	TCAGGATAATTGGCATTGAAGAT	AGG	|||||||||||[||||||||||||]PAM	173	Intergenic	1000	PLU_RS15575
T4	GGCAGTAAGTAGCCGCTATTAATCGG	1000
Oligo fwd	TAGGCAGTAAGTAGCCGCTATTAAT
Oligo rev	AAACATTAATAGCGGCTACTTACTG
Chromosome	start	end	strand	MM	target_seq	PAM	alignment	distance	position	gene name	gene id
NC_005126.1	3688612	3688637	-	0	GGCAGTAAGTAGCCGCTATTAAT	CGG	|||||||||||[||||||||||||]PAM	149	Intergenic	1000	PLU_RS15575
T5	GCAGTAAGTAGCCGCTATTAATCGGG	1000
Oligo adding fwd	TAgGCAGTAAGTAGCCGCTATTAATC
Oligo adding rev	AAACGATTAATAGCGGCTACTTACTG
Oligo substituting fwd	TAGgAGTAAGTAGCCGCTATTAATC
Oligo substituting rev	AAACGATTAATAGCGGCTACTTACT
Chromosome	start	end	strand	MM	target_seq	PAM	alignment	distance	position	gene name	gene id
NC_005126.1	3688611	3688636	-	0	GCAGTAAGTAGCCGCTATTAATC	GGG	|||||||||||[||||||||||||]PAM	148	Intergenic	1000	PLU_RS15575
T6	AGTAGCCGCTATTAATCGGGCAGTGG	1000
Oligo adding fwd	TAggAGTAGCCGCTATTAATCGGGCAG
Oligo adding rev	AAACCTGCCCGATTAATAGCGGCTACT
Oligo substituting fwd	TAggTAGCCGCTATTAATCGGGCAG
Oligo substituting rev	AAACCTGCCCGATTAATAGCGGCTA
Chromosome	start	end	strand	MM	target_seq	PAM	alignment	distance	position	gene name	gene id
NC_005126.1	3688605	3688630	-	0	AGTAGCCGCTATTAATCGGGCAG	TGG	|||||||||||[||||||||||||]PAM	142	Intergenic	1000	PLU_RS15575
T7	GCTATTAATCGGGCAGTGGCATCCGG	1000
Oligo adding fwd	TAgGCTATTAATCGGGCAGTGGCATC
Oligo adding rev	AAACGATGCCACTGCCCGATTAATAG
Oligo substituting fwd	TAGgTATTAATCGGGCAGTGGCATC
Oligo substituting rev	AAACGATGCCACTGCCCGATTAATA
Chromosome	start	end	strand	MM	target_seq	PAM	alignment	distance	position	gene name	gene id
NC_005126.1	3688598	3688623	-	0	GCTATTAATCGGGCAGTGGCATC	CGG	|||||||||||[||||||||||||]PAM	135	Intergenic	1000	PLU_RS15575
T8	TGGCATCCGGTATCTAAGTCTCTTGG	1000
Oligo adding fwd	TAggTGGCATCCGGTATCTAAGTCTCT
Oligo adding rev	AAACAGAGACTTAGATACCGGATGCCA
Oligo substituting fwd	TAggGCATCCGGTATCTAAGTCTCT
Oligo substituting rev	AAACAGAGACTTAGATACCGGATGC
Chromosome	start	end	strand	MM	target_seq	PAM	alignment	distance	position	gene name	gene id
NC_005126.1	3688582	3688607	-	0	TGGCATCCGGTATCTAAGTCTCT	TGG	|||||||||||[||||||||||||]PAM	119	Intergenic	1000	PLU_RS15575
T9	ATCCGGTATCTAAGTCTCTTGGATGG	1000
Oligo adding fwd	TAggATCCGGTATCTAAGTCTCTTGGA
Oligo adding rev	AAACTCCAAGAGACTTAGATACCGGAT
Oligo substituting fwd	TAggCCGGTATCTAAGTCTCTTGGA
Oligo substituting rev	AAACTCCAAGAGACTTAGATACCGG
Chromosome	start	end	strand	MM	target_seq	PAM	alignment	distance	position	gene name	gene id
NC_005126.1	3688578	3688603	-	0	ATCCGGTATCTAAGTCTCTTGGA	TGG	|||||||||||[||||||||||||]PAM	115	Intergenic	1000	PLU_RS15575
T10	GCAGATGTGTCTATTTTTATTTTTGG	1000
Oligo adding fwd	TAgGCAGATGTGTCTATTTTTATTTT
Oligo adding rev	AAACAAAATAAAAATAGACACATCTG
Oligo substituting fwd	TAGgAGATGTGTCTATTTTTATTTT
Oligo substituting rev	AAACAAAATAAAAATAGACACATCT
Chromosome	start	end	strand	MM	target_seq	PAM	alignment	distance	position	gene name	gene id
NC_005126.1	3688549	3688574	-	0	GCAGATGTGTCTATTTTTATTTT	TGG	|||||||||||[||||||||||||]PAM	86	Intergenic	1000	PLU_RS15575
T11	ATTTTTATTTTTGGGCAAGAAGTAGG	1000
Oligo adding fwd	TAggATTTTTATTTTTGGGCAAGAAGT
Oligo adding rev	AAACACTTCTTGCCCAAAAATAAAAAT
Oligo substituting fwd	TAggTTTTATTTTTGGGCAAGAAGT
Oligo substituting rev	AAACACTTCTTGCCCAAAAATAAAA
Chromosome	start	end	strand	MM	target_seq	PAM	alignment	distance	position	gene name	gene id
NC_005126.1	3688537	3688562	-	0	ATTTTTATTTTTGGGCAAGAAGT	AGG	|||||||||||[||||||||||||]PAM	74	Intergenic	1000	PLU_RS15575
T12	CAGATGTGTCTATTTTTATTTTTGGG	0
Oligo adding fwd	TAggCAGATGTGTCTATTTTTATTTTT
Oligo adding rev	AAACAAAAATAAAAATAGACACATCTG
Oligo substituting fwd	TAggGATGTGTCTATTTTTATTTTT
Oligo substituting rev	AAACAAAAATAAAAATAGACACATC
Chromosome	start	end	strand	MM	target_seq	PAM	alignment	distance	position	gene name	gene id
NC_005126.1	3688548	3688573	-	0	CAGATGTGTCTATTTTTATTTTT	GGG	|||||||||||[||||||||||||]PAM	85	Intergenic	1000	PLU_RS15575
NC_005126.1	3662577	3662602	-	4	CAGATCTGTCCGTTTTTATTTCT	TGG	|||||-||||-[-|||||||||-|]PAM	85	Intergenic	1000	PLU_RS15540
