# Supplementary material for: Bacterial genome editing by coupling Cre-lox and CRISPR-Cas9 systems
Source: PLoS One. 2020 Nov 4;15(11):e0241867. doi: 10.1371/journal.pone.0241867 (PMC7641437; doi:10.1371/journal.pone.0241867)
Supplement: S1 File — (ZIP) [file pone.0241867.s013.zip › off-target-analysis-Archive/luminescensTarget9-CCAAGAGAATGTGCTGTCTG-AGG.xlsx]

## Sheet: luminescensTarget9-CCAAGAGAATGT
Input:	TTTGCCCTTCTTCCTTCCCCCCAAGAAATAAAAACGGGCACACATCAGGCATCAATTAAAATCCTCAGACAGCACATTCTCTTGGACGCTGGAGGTAATAGCCCGGTTAATAGCCTCATAATTAGCAATTCTTCGACAATTATTTTCCT
PAM:	NGG
Target site length:	23
Target site 5' limitation:	NN
Target site 3' limitation:	NN
Core length:	12
Core MM:	2
Total MM:	5
T1	CCTTCCCCCCAAGAAATAAAAACGGG	1000
Oligo adding fwd	TAggCCTTCCCCCCAAGAAATAAAAAC
Oligo adding rev	AAACGTTTTTATTTCTTGGGGGGAAGG
Oligo substituting fwd	TAggTTCCCCCCAAGAAATAAAAAC
Oligo substituting rev	AAACGTTTTTATTTCTTGGGGGGAA
Chromosome	start	end	strand	MM	target_seq	PAM	alignment	distance	position	gene name	gene id
NC_005126.1	3880858	3880883	+	0	CCTTCCCCCCAAGAAATAAAAAC	GGG	|||||||||||[||||||||||||]PAM	14	Intergenic	1000	PLU_RS26820
T2	AGAAATAAAAACGGGCACACATCAGG	1000
Oligo adding fwd	TAggAGAAATAAAAACGGGCACACATC
Oligo adding rev	AAACGATGTGTGCCCGTTTTTATTTCT
Oligo substituting fwd	TAggAAATAAAAACGGGCACACATC
Oligo substituting rev	AAACGATGTGTGCCCGTTTTTATTT
Chromosome	start	end	strand	MM	target_seq	PAM	alignment	distance	position	gene name	gene id
NC_005126.1	3880869	3880894	+	0	AGAAATAAAAACGGGCACACATC	AGG	|||||||||||[||||||||||||]PAM	3	Intergenic	1000	PLU_RS26820
T3	AATCCTCAGACAGCACATTCTCTTGG	1000
Oligo adding fwd	TAggAATCCTCAGACAGCACATTCTCT
Oligo adding rev	AAACAGAGAATGTGCTGTCTGAGGATT
Oligo substituting fwd	TAggTCCTCAGACAGCACATTCTCT
Oligo substituting rev	AAACAGAGAATGTGCTGTCTGAGGA
Chromosome	start	end	strand	MM	target_seq	PAM	alignment	distance	position	gene name	gene id
NC_005126.1	3880905	3880930	+	0	AATCCTCAGACAGCACATTCTCT	TGG	|||||||||||[||||||||||||]PAM	0	Exonic	1000	PLU_RS26820
T4	CAGCACATTCTCTTGGACGCTGGAGG	1000
Oligo adding fwd	TAggCAGCACATTCTCTTGGACGCTGG
Oligo adding rev	AAACCCAGCGTCCAAGAGAATGTGCTG
Oligo substituting fwd	TAggGCACATTCTCTTGGACGCTGG
Oligo substituting rev	AAACCCAGCGTCCAAGAGAATGTGC
Chromosome	start	end	strand	MM	target_seq	PAM	alignment	distance	position	gene name	gene id
NC_005126.1	3880915	3880940	+	0	CAGCACATTCTCTTGGACGCTGG	AGG	|||||||||||[||||||||||||]PAM	0	Exonic	1000	PLU_RS26820
T5	CTTGGACGCTGGAGGTAATAGCCCGG	1000
Oligo adding fwd	TAggCTTGGACGCTGGAGGTAATAGCC
Oligo adding rev	AAACGGCTATTACCTCCAGCGTCCAAG
Oligo substituting fwd	TAggTGGACGCTGGAGGTAATAGCC
Oligo substituting rev	AAACGGCTATTACCTCCAGCGTCCA
Chromosome	start	end	strand	MM	target_seq	PAM	alignment	distance	position	gene name	gene id
NC_005126.1	3880926	3880951	+	0	CTTGGACGCTGGAGGTAATAGCC	CGG	|||||||||||[||||||||||||]PAM	0	Exonic	1000	PLU_RS26820
T6	TTGTCGAAGAATTGCTAATTATGAGG	1000
Oligo adding fwd	TAggTTGTCGAAGAATTGCTAATTATG
Oligo adding rev	AAACCATAATTAGCAATTCTTCGACAA
Oligo substituting fwd	TAggGTCGAAGAATTGCTAATTATG
Oligo substituting rev	AAACCATAATTAGCAATTCTTCGAC
Chromosome	start	end	strand	MM	target_seq	PAM	alignment	distance	position	gene name	gene id
NC_005126.1	3880959	3880984	-	0	TTGTCGAAGAATTGCTAATTATG	AGG	|||||||||||[||||||||||||]PAM	0	Exonic	1000	PLU_RS26820
T7	TTGCTAATTATGAGGCTATTAACCGG	1000
Oligo adding fwd	TAggTTGCTAATTATGAGGCTATTAAC
Oligo adding rev	AAACGTTAATAGCCTCATAATTAGCAA
Oligo substituting fwd	TAggGCTAATTATGAGGCTATTAAC
Oligo substituting rev	AAACGTTAATAGCCTCATAATTAGC
Chromosome	start	end	strand	MM	target_seq	PAM	alignment	distance	position	gene name	gene id
NC_005126.1	3880948	3880973	-	0	TTGCTAATTATGAGGCTATTAAC	CGG	|||||||||||[||||||||||||]PAM	0	Exonic	1000	PLU_RS26820
T8	TGCTAATTATGAGGCTATTAACCGGG	1000
Oligo adding fwd	TAggTGCTAATTATGAGGCTATTAACC
Oligo adding rev	AAACGGTTAATAGCCTCATAATTAGCA
Oligo substituting fwd	TAggCTAATTATGAGGCTATTAACC
Oligo substituting rev	AAACGGTTAATAGCCTCATAATTAG
Chromosome	start	end	strand	MM	target_seq	PAM	alignment	distance	position	gene name	gene id
NC_005126.1	3880947	3880972	-	0	TGCTAATTATGAGGCTATTAACC	GGG	|||||||||||[||||||||||||]PAM	0	Exonic	1000	PLU_RS26820
T9	CGTCCAAGAGAATGTGCTGTCTGAGG	1000
Oligo adding fwd	TAggCGTCCAAGAGAATGTGCTGTCTG
Oligo adding rev	AAACCAGACAGCACATTCTCTTGGACG
Oligo substituting fwd	TAggTCCAAGAGAATGTGCTGTCTG
Oligo substituting rev	AAACCAGACAGCACATTCTCTTGGA
Chromosome	start	end	strand	MM	target_seq	PAM	alignment	distance	position	gene name	gene id
NC_005126.1	3880908	3880933	-	0	CGTCCAAGAGAATGTGCTGTCTG	AGG	|||||||||||[||||||||||||]PAM	0	Exonic	1000	PLU_RS26820
T10	TGTGCCCGTTTTTATTTCTTGGGGGG	1000
Oligo adding fwd	TAggTGTGCCCGTTTTTATTTCTTGGG
Oligo adding rev	AAACCCCAAGAAATAAAAACGGGCACA
Oligo substituting fwd	TAggTGCCCGTTTTTATTTCTTGGG
Oligo substituting rev	AAACCCCAAGAAATAAAAACGGGCA
Chromosome	start	end	strand	MM	target_seq	PAM	alignment	distance	position	gene name	gene id
NC_005126.1	3880862	3880887	-	0	TGTGCCCGTTTTTATTTCTTGGG	GGG	|||||||||||[||||||||||||]PAM	10	Intergenic	1000	PLU_RS26820
T11	CCCGTTTTTATTTCTTGGGGGGAAGG	1000
Oligo adding fwd	TAggCCCGTTTTTATTTCTTGGGGGGA
Oligo adding rev	AAACTCCCCCCAAGAAATAAAAACGGG
Oligo substituting fwd	TAggCGTTTTTATTTCTTGGGGGGA
Oligo substituting rev	AAACTCCCCCCAAGAAATAAAAACG
Chromosome	start	end	strand	MM	target_seq	PAM	alignment	distance	position	gene name	gene id
NC_005126.1	3880858	3880883	-	0	CCCGTTTTTATTTCTTGGGGGGA	AGG	|||||||||||[||||||||||||]PAM	14	Intergenic	1000	PLU_RS26820
T12	TTATTTCTTGGGGGGAAGGAAGAAGG	1000
Oligo adding fwd	TAggTTATTTCTTGGGGGGAAGGAAGA
Oligo adding rev	AAACTCTTCCTTCCCCCCAAGAAATAA
Oligo substituting fwd	TAggATTTCTTGGGGGGAAGGAAGA
Oligo substituting rev	AAACTCTTCCTTCCCCCCAAGAAAT
Chromosome	start	end	strand	MM	target_seq	PAM	alignment	distance	position	gene name	gene id
NC_005126.1	3880851	3880876	-	0	TTATTTCTTGGGGGGAAGGAAGA	AGG	|||||||||||[||||||||||||]PAM	21	Intergenic	1000	PLU_RS26820
T13	AGACAGCACATTCTCTTGGACGCTGG	777
Oligo adding fwd	TAggAGACAGCACATTCTCTTGGACGC
Oligo adding rev	AAACGCGTCCAAGAGAATGTGCTGTCT
Oligo substituting fwd	TAggACAGCACATTCTCTTGGACGC
Oligo substituting rev	AAACGCGTCCAAGAGAATGTGCTGT
Chromosome	start	end	strand	MM	target_seq	PAM	alignment	distance	position	gene name	gene id
NC_005126.1	3880912	3880937	+	0	AGACAGCACATTCTCTTGGACGC	TGG	|||||||||||[||||||||||||]PAM	0	Exonic	1000	PLU_RS26820
NC_005126.1	3684948	3684973	+	5	AAACACCACTTTCTCTTGCCCGC	TGG	|-|||-|||-|[|||||||--|||]PAM	0	Exonic	1000	PLU_RS15575
NC_005126.1	3877937	3877962	+	5	AAACACCACTTTCTCTTGTCCGC	TGG	|-|||-|||-|[|||||||--|||]PAM	0	Exonic	1000	PLU_RS16260
T14	TATTTCTTGGGGGGAAGGAAGAAGGG	453
Oligo adding fwd	TAggTATTTCTTGGGGGGAAGGAAGAA
Oligo adding rev	AAACTTCTTCCTTCCCCCCAAGAAATA
Oligo substituting fwd	TAggTTTCTTGGGGGGAAGGAAGAA
Oligo substituting rev	AAACTTCTTCCTTCCCCCCAAGAAA
Chromosome	start	end	strand	MM	target_seq	PAM	alignment	distance	position	gene name	gene id
NC_005126.1	3880850	3880875	-	0	TATTTCTTGGGGGGAAGGAAGAA	GGG	|||||||||||[||||||||||||]PAM	22	Intergenic	1000	PLU_RS26820
NC_005126.1	5441435	5441460	-	5	TATTTCTGGTTGGCATGGAAGAA	GGG	|||||||-|--[||-|-|||||||]PAM	0	Exonic	1000	rep
T15	GATGTGTGCCCGTTTTTATTTCTTGG	92
Oligo adding fwd	TAgGATGTGTGCCCGTTTTTATTTCT
Oligo adding rev	AAACAGAAATAAAAACGGGCACACAT
Oligo substituting fwd	TAGgTGTGTGCCCGTTTTTATTTCT
Oligo substituting rev	AAACAGAAATAAAAACGGGCACACA
Chromosome	start	end	strand	MM	target_seq	PAM	alignment	distance	position	gene name	gene id
NC_005126.1	3880866	3880891	-	0	GATGTGTGCCCGTTTTTATTTCT	TGG	|||||||||||[||||||||||||]PAM	6	Intergenic	1000	PLU_RS26820
NC_005126.1	3662577	3662602	-	5	CAGATCTGTCCGTTTTTATTTCT	TGG	-|--|-||-||[||||||||||||]PAM	85	Intergenic	1000	PLU_RS15540
T16	ATGTGTGCCCGTTTTTATTTCTTGGG	58
Oligo adding fwd	TAggATGTGTGCCCGTTTTTATTTCTT
Oligo adding rev	AAACAAGAAATAAAAACGGGCACACAT
Oligo substituting fwd	TAggGTGTGCCCGTTTTTATTTCTT
Oligo substituting rev	AAACAAGAAATAAAAACGGGCACAC
Chromosome	start	end	strand	MM	target_seq	PAM	alignment	distance	position	gene name	gene id
NC_005126.1	3880865	3880890	-	0	ATGTGTGCCCGTTTTTATTTCTT	GGG	|||||||||||[||||||||||||]PAM	7	Intergenic	1000	PLU_RS26820
NC_005126.1	3662576	3662601	-	4	AGATCTGTCCGTTTTTATTTCTT	GGG	|--|-||-|||[||||||||||||]PAM	84	Intergenic	1000	PLU_RS15540
T17	TGTGTGCCCGTTTTTATTTCTTGGGG	41
Oligo adding fwd	TAggTGTGTGCCCGTTTTTATTTCTTG
Oligo adding rev	AAACCAAGAAATAAAAACGGGCACACA
Oligo substituting fwd	TAggTGTGCCCGTTTTTATTTCTTG
Oligo substituting rev	AAACCAAGAAATAAAAACGGGCACA
Chromosome	start	end	strand	MM	target_seq	PAM	alignment	distance	position	gene name	gene id
NC_005126.1	3880864	3880889	-	0	TGTGTGCCCGTTTTTATTTCTTG	GGG	|||||||||||[||||||||||||]PAM	8	Intergenic	1000	PLU_RS26820
NC_005126.1	3662575	3662600	-	4	GATCTGTCCGTTTTTATTTCTTG	GGG	--|-||-||||[||||||||||||]PAM	83	Intergenic	1000	PLU_RS15540
T18	GTGTGCCCGTTTTTATTTCTTGGGGG	16
Oligo adding fwd	TAgGTGTGCCCGTTTTTATTTCTTGG
Oligo adding rev	AAACCCAAGAAATAAAAACGGGCACA
Oligo substituting fwd	TAGgGTGCCCGTTTTTATTTCTTGG
Oligo substituting rev	AAACCCAAGAAATAAAAACGGGCAC
Chromosome	start	end	strand	MM	target_seq	PAM	alignment	distance	position	gene name	gene id
NC_005126.1	3880863	3880888	-	0	GTGTGCCCGTTTTTATTTCTTGG	GGG	|||||||||||[||||||||||||]PAM	9	Intergenic	1000	PLU_RS26820
NC_005126.1	3662574	3662599	-	3	ATCTGTCCGTTTTTATTTCTTGG	GGG	-|-||-|||||[||||||||||||]PAM	82	Intergenic	1000	PLU_RS15540
T19	TCCTTCCCCCCAAGAAATAAAAACGG	0
Oligo adding fwd	TAggTCCTTCCCCCCAAGAAATAAAAA
Oligo adding rev	AAACTTTTTATTTCTTGGGGGGAAGGA
Oligo substituting fwd	TAggCTTCCCCCCAAGAAATAAAAA
Oligo substituting rev	AAACTTTTTATTTCTTGGGGGGAAG
Chromosome	start	end	strand	MM	target_seq	PAM	alignment	distance	position	gene name	gene id
NC_005126.1	3880857	3880882	+	0	TCCTTCCCCCCAAGAAATAAAAA	CGG	|||||||||||[||||||||||||]PAM	15	Intergenic	1000	PLU_RS26820
NC_005126.1	3662568	3662593	+	2	TTCTTGCCCCCAAGAAATAAAAA	CGG	|-|||-|||||[||||||||||||]PAM	76	Intergenic	1000	PLU_RS15540
