# Supplementary material for: Bacterial genome editing by coupling Cre-lox and CRISPR-Cas9 systems
Source: PLoS One. 2020 Nov 4;15(11):e0241867. doi: 10.1371/journal.pone.0241867 (PMC7641437; doi:10.1371/journal.pone.0241867)
Supplement: S1 File — (ZIP) [file pone.0241867.s013.zip › off-target-analysis-Archive/Pseudomonas-target-GCATACAGCGTGTTTCAGTT-TGG .xlsx]

## Sheet: Pseudomonas-target1
Input	TCGGGTCGGCGCACTCATCGAGTGACGACTCCAAACTGAAACACGCTGTATGCACGATAAAAACCCATTTCGTCCTCCTGCGG
PAM	NGG
Target site length	23
Target site 5' limitation	NN
Target site 3' limitation	NN
Core length	12
Core MM	2
Total MM	3
T1 TAAAAACCCATTTCGTCCTCCTGCGG 1000
Oligo adding fwd TAggTAAAAACCCATTTCGTCCTCCTG
Oligo adding rev AAACCAGGAGGACGAAATGGGTTTTTA
Oligo substituting fwd TAggAAAACCCATTTCGTCCTCCTG
Oligo substituting rev AAACCAGGAGGACGAAATGGGTTTT
Chromosome start end strand MM target_seq PAM alignment distance position gene name gene id
NZ_CP007637.1 4253228 4253253 + 0 TAAAAACCCATTTCGTCCTCCTG CGG |||||||||||[||||||||||||]PAM 40 Intergenic 1000 PS417_RS08765
T2 CGTGCATACAGCGTGTTTCAGTTTGG 1000
Oligo adding fwd TAggCGTGCATACAGCGTGTTTCAGTT
Oligo adding rev AAACAACTGAAACACGCTGTATGCACG
Oligo substituting fwd TAggTGCATACAGCGTGTTTCAGTT
Oligo substituting rev AAACAACTGAAACACGCTGTATGCA
Chromosome start end strand MM target_seq PAM alignment distance position gene name gene id
NZ_CP007637.1 4253201 4253226 - 0 CGTGCATACAGCGTGTTTCAGTT TGG |||||||||||[||||||||||||]PAM 13 Intergenic 1000 PS417_RS08765
