# Supplementary material for: Bacterial genome editing by coupling Cre-lox and CRISPR-Cas9 systems
Source: PLoS One. 2020 Nov 4;15(11):e0241867. doi: 10.1371/journal.pone.0241867 (PMC7641437; doi:10.1371/journal.pone.0241867)
Supplement: S1 File — (ZIP) [file pone.0241867.s013.zip › off-target-analysis-Archive/Shewanella-target-ACAAATGCTTATGATGGTGAGGTATAGCTA-TGG.xlsx]

## Sheet: target1-oneidensis
Input:	TTGAGCCAAATCAACACGGTTTGAGACCTGCATTGATGTGCTTGCTATATTGATATCCATAGCTATACCTCACCATCATAAGCATTTGTCTTTTACAGCCTAACAAACACTATAACTTAATGACCATTTATGTGGCAAAGGGAG
PAM:	NGG
Target site length:	23
Target site 5' limitation:	NN
Target site 3' limitation:	NN
Core length:	12
Core MM:	2
Total MM:	5
T1	CTATAACTTAATGACCATTTATGTGG	1000
Oligo adding fwd	TAggCTATAACTTAATGACCATTTATG
Oligo adding rev	AAACCATAAATGGTCATTAAGTTATAG
Oligo substituting fwd	TAggATAACTTAATGACCATTTATG
Oligo substituting rev	AAACCATAAATGGTCATTAAGTTAT
Chromosome	start	end	strand	MM	target_seq	PAM	alignment	distance	position	gene name	gene id
NC_004347.2	3375707	3375732	+	0	CTATAACTTAATGACCATTTATG	TGG	|||||||||||[||||||||||||]PAM	50	Intergenic	1000	SO_RS15100
T2	GTCATTAAGTTATAGTGTTTGTTAGG	1000
Oligo adding fwd	TAgGTCATTAAGTTATAGTGTTTGTT
Oligo adding rev	AAACAACAAACACTATAACTTAATGA
Oligo substituting fwd	TAGgCATTAAGTTATAGTGTTTGTT
Oligo substituting rev	AAACAACAAACACTATAACTTAATG
Chromosome	start	end	strand	MM	target_seq	PAM	alignment	distance	position	gene name	gene id
NC_004347.2	3375696	3375721	-	0	GTCATTAAGTTATAGTGTTTGTT	AGG	|||||||||||[||||||||||||]PAM	39	Intergenic	1000	SO_RS15100
T3	CTGTAAAAGACAAATGCTTATGATGG	1000
Oligo adding fwd	TAggCTGTAAAAGACAAATGCTTATGA
Oligo adding rev	AAACTCATAAGCATTTGTCTTTTACAG
Oligo substituting fwd	TAggGTAAAAGACAAATGCTTATGA
Oligo substituting rev	AAACTCATAAGCATTTGTCTTTTAC
Chromosome	start	end	strand	MM	target_seq	PAM	alignment	distance	position	gene name	gene id
NC_004347.2	3375670	3375695	-	0	CTGTAAAAGACAAATGCTTATGA	TGG	|||||||||||[||||||||||||]PAM	13	Intergenic	1000	SO_RS15100
T4	AAAGACAAATGCTTATGATGGTGAGG	1000
Oligo adding fwd	TAggAAAGACAAATGCTTATGATGGTG
Oligo adding rev	AAACCACCATCATAAGCATTTGTCTTT
Oligo substituting fwd	TAggAGACAAATGCTTATGATGGTG
Oligo substituting rev	AAACCACCATCATAAGCATTTGTCT
Chromosome	start	end	strand	MM	target_seq	PAM	alignment	distance	position	gene name	gene id
NC_004347.2	3375665	3375690	-	0	AAAGACAAATGCTTATGATGGTG	AGG	|||||||||||[||||||||||||]PAM	8	Intergenic	1000	SO_RS15100
T5	CTTATGATGGTGAGGTATAGCTATGG	1000
Oligo adding fwd	TAggCTTATGATGGTGAGGTATAGCTA
Oligo adding rev	AAACTAGCTATACCTCACCATCATAAG
Oligo substituting fwd	TAggTATGATGGTGAGGTATAGCTA
Oligo substituting rev	AAACTAGCTATACCTCACCATCATA
Chromosome	start	end	strand	MM	target_seq	PAM	alignment	distance	position	gene name	gene id
NC_004347.2	3375654	3375679	-	0	CTTATGATGGTGAGGTATAGCTA	TGG	|||||||||||[||||||||||||]PAM	0	Exonic	1000	SO_RS15100
T6	GCAGGTCTCAAACCGTGTTGATTTGG	1000
Oligo adding fwd	TAgGCAGGTCTCAAACCGTGTTGATT
Oligo adding rev	AAACAATCAACACGGTTTGAGACCTG
Oligo substituting fwd	TAGgAGGTCTCAAACCGTGTTGATT
Oligo substituting rev	AAACAATCAACACGGTTTGAGACCT
Chromosome	start	end	strand	MM	target_seq	PAM	alignment	distance	position	gene name	gene id
NC_004347.2	3375603	3375628	-	0	GCAGGTCTCAAACCGTGTTGATT	TGG	|||||||||||[||||||||||||]PAM	0	Exonic	1000	SO_RS15100
T7	TTAATGACCATTTATGTGGCAAAGGG	863
Oligo adding fwd	TAggTTAATGACCATTTATGTGGCAAA
Oligo adding rev	AAACTTTGCCACATAAATGGTCATTAA
Oligo substituting fwd	TAggAATGACCATTTATGTGGCAAA
Oligo substituting rev	AAACTTTGCCACATAAATGGTCATT
Chromosome	start	end	strand	MM	target_seq	PAM	alignment	distance	position	gene name	gene id
NC_004347.2	3375714	3375739	+	0	TTAATGACCATTTATGTGGCAAA	GGG	|||||||||||[||||||||||||]PAM	48	Intergenic	1000	SO_RS15105
NC_004347.2	3265903	3265928	-	5	TCAATGCCCAATTGTGTGGCAAT	GGG	|-||||-|||-[||-||||||||-]PAM	0	Exonic	1000	SO_RS14610
T8	CAATATAGCAAGCACATCAATGCAGG	4
Oligo adding fwd	TAggCAATATAGCAAGCACATCAATGC
Oligo adding rev	AAACGCATTGATGTGCTTGCTATATTG
Oligo substituting fwd	TAggATATAGCAAGCACATCAATGC
Oligo substituting rev	AAACGCATTGATGTGCTTGCTATAT
Chromosome	start	end	strand	MM	target_seq	PAM	alignment	distance	position	gene name	gene id
NC_004347.2	3375624	3375649	-	0	CAATATAGCAAGCACATCAATGC	AGG	|||||||||||[||||||||||||]PAM	0	Exonic	1000	SO_RS15100
NC_004347.2	4640271	4640296	+	5	CAGTAGATCACGCAAATCAATGC	CGG	||-||-|-||-[|||-||||||||]PAM	0	Exonic	1000	moaA
T9	CTTAATGACCATTTATGTGGCAAAGG	0
Oligo adding fwd	TAggCTTAATGACCATTTATGTGGCAA
Oligo adding rev	AAACTTGCCACATAAATGGTCATTAAG
Oligo substituting fwd	TAggTAATGACCATTTATGTGGCAA
Oligo substituting rev	AAACTTGCCACATAAATGGTCATTA
Chromosome	start	end	strand	MM	target_seq	PAM	alignment	distance	position	gene name	gene id
NC_004347.2	3375713	3375738	+	0	CTTAATGACCATTTATGTGGCAA	AGG	|||||||||||[||||||||||||]PAM	49	Intergenic	1000	SO_RS15105
NC_004347.2	3265904	3265929	-	5	GTCAATGCCCAATTGTGTGGCAA	TGG	-|-||||-|||[-||-||||||||]PAM	0	Exonic	1000	SO_RS14610
