# Supplementary material for: Bacterial genome editing by coupling Cre-lox and CRISPR-Cas9 systems
Source: PLoS One. 2020 Nov 4;15(11):e0241867. doi: 10.1371/journal.pone.0241867 (PMC7641437; doi:10.1371/journal.pone.0241867)
Supplement: S2 File — (ZIP) [file pone.0241867.s014.zip]

Archive with 21 entries (18 files):
- 3-lox_Supp_File_2_vector_maps/
- 3-lox_Supp_File_2_vector_maps/pCC1-3L.ape
- __MACOSX/
- __MACOSX/3-lox_Supp_File_2_vector_maps/
- __MACOSX/3-lox_Supp_File_2_vector_maps/._pCC1-3L.ape
- 3-lox_Supp_File_2_vector_maps/pCC1-Gprot-LPCure-pw1.ape
- __MACOSX/3-lox_Supp_File_2_vector_maps/._pCC1-Gprot-LPCure-pw1.ape
- 3-lox_Supp_File_2_vector_maps/pCC1-Gprot-LPCure.ape
- __MACOSX/3-lox_Supp_File_2_vector_maps/._pCC1-Gprot-LPCure.ape
- 3-lox_Supp_File_2_vector_maps/pR6K-lox2272WT-Asa-sgRNA-BsaI.ape
- __MACOSX/3-lox_Supp_File_2_vector_maps/._pR6K-lox2272WT-Asa-sgRNA-BsaI.ape
- 3-lox_Supp_File_2_vector_maps/pR6K-lox2272WT-Plu-sgRNA-BsaI.ape
- __MACOSX/3-lox_Supp_File_2_vector_maps/._pR6K-lox2272WT-Plu-sgRNA-BsaI.ape
- 3-lox_Supp_File_2_vector_maps/pR6K-lox2272WT-Psi-sgRNA-BsaI.ape
- __MACOSX/3-lox_Supp_File_2_vector_maps/._pR6K-lox2272WT-Psi-sgRNA-BsaI.ape
- 3-lox_Supp_File_2_vector_maps/pR6K-lox2272WT-Son-sgRNA-BsaI.ape
- __MACOSX/3-lox_Supp_File_2_vector_maps/._pR6K-lox2272WT-Son-sgRNA-BsaI.ape
- 3-lox_Supp_File_2_vector_maps/pR6K-lox2272WT.ape
- __MACOSX/3-lox_Supp_File_2_vector_maps/._pR6K-lox2272WT.ape
- 3-lox_Supp_File_2_vector_maps/pR6K-loxWT5171-SpCas9.ape
- __MACOSX/3-lox_Supp_File_2_vector_maps/._pR6K-loxWT5171-SpCas9.ape
