# Supplementary material for: Bacterial genome editing by coupling Cre-lox and CRISPR-Cas9 systems
Source: PLoS One. 2020 Nov 4;15(11):e0241867. doi: 10.1371/journal.pone.0241867 (PMC7641437; doi:10.1371/journal.pone.0241867)
Supplement: S2 File — (ZIP) [file pone.0241867.s014.zip › 3-lox_Supp_File_2_vector_maps/pCC1-3L.ape]

LOCUS       pCC1_KMW2_SpCre_       11269 bp ds-DNA     circular     02-DEC-2019
DEFINITION  .
ACCESSION   
VERSION     
SOURCE      .
  ORGANISM  .
COMMENT     
COMMENT     
COMMENT     ApEinfo:methylated:0
FEATURES             Location/Qualifiers
     CDS             complement(5669..6016)
                     /locus_tag="redF"
                     /ApEinfo_fwdcolor="#10ff4e"
                     /ApEinfo_revcolor="#10ff4e"
                     /ApEinfo_graphicformat="arrow_data {{0 1 2 0 0 -1} {} 1}
                     width 5 offset 0"
     misc_feature    6454..6487
                     /locus_tag="loxP2272"
                     /ApEinfo_fwdcolor="#ff1736"
                     /ApEinfo_revcolor="#ff1736"
                     /ApEinfo_graphicformat="arrow_data {{0 1 2 0 0 -1} {} 1}
                     width 5 offset 0"
     rep_origin      complement(4633..5149)
                     /locus_tag="oriV"
                     /ApEinfo_fwdcolor="#8d8bff"
                     /ApEinfo_revcolor="#8d8bff"
                     /ApEinfo_graphicformat="arrow_data {{} {} 0} width 5
                     offset 0"
     promoter        6525..6731
                     /locus_tag="SpCas9 promoter"
                     /ApEinfo_fwdcolor="#f00cff"
                     /ApEinfo_revcolor="#f00cff"
                     /ApEinfo_graphicformat="arrow_data {{0 1 2 0 0 -1} {} 1}
                     width 5 offset 0"
     rep_origin      complement(4368..4584)
                     /locus_tag="oriS"
                     /ApEinfo_fwdcolor="#8d8bff"
                     /ApEinfo_revcolor="#8d8bff"
                     /ApEinfo_graphicformat="arrow_data {{} {} 0} width 5
                     offset 0"
     CDS             complement(3519..4274)
                     /locus_tag="repE"
                     /ApEinfo_fwdcolor="#10ff4e"
                     /ApEinfo_revcolor="#10ff4e"
                     /ApEinfo_graphicformat="arrow_data {{0 1 2 0 0 -1} {} 1}
                     width 5 offset 0"
     misc_feature    9449..10045
                     /locus_tag="pKMW2Backbone"
                     /ApEinfo_fwdcolor="#19fff6"
                     /ApEinfo_revcolor="#19fff6"
                     /ApEinfo_graphicformat="arrow_data {{0 1 2 0 0 -1} {} 0}
                     width 5 offset 0"
     misc_feature    10046..11269
                     /locus_tag="pKMW2Backbone(1)"
                     /ApEinfo_label="pKMW2Backbone"
                     /ApEinfo_fwdcolor="#19fff6"
                     /ApEinfo_revcolor="#19fff6"
                     /ApEinfo_graphicformat="arrow_data {{0 1 2 0 0 -1} {} 0}
                     width 5 offset 0"
     misc_feature    6087..6400
                     /locus_tag="pKMW2Backbone(2)"
                     /ApEinfo_label="pKMW2Backbone"
                     /ApEinfo_fwdcolor="#19fff6"
                     /ApEinfo_revcolor="#19fff6"
                     /ApEinfo_graphicformat="arrow_data {{0 1 2 0 0 -1} {} 0}
                     width 5 offset 0"
     CDS             complement(1765..2931)
                     /locus_tag="parA"
                     /ApEinfo_fwdcolor="#10ff4e"
                     /ApEinfo_revcolor="#10ff4e"
                     /ApEinfo_graphicformat="arrow_data {{0 1 2 0 0 -1} {} 1}
                     width 5 offset 0"
     CDS             complement(794..1765)
                     /locus_tag="parB"
                     /ApEinfo_fwdcolor="#0bc73d"
                     /ApEinfo_revcolor="#10ff4e"
                     /ApEinfo_graphicformat="arrow_data {{0 1 2 0 0 -1} {} 1}
                     width 5 offset 0"
     protein_bind    complement(join(3269..3317,3319..3516))
                     /locus_tag="IncC, repE binding site"
                     /ApEinfo_fwdcolor="#ff1de9"
                     /ApEinfo_revcolor="#ff15f2"
                     /ApEinfo_graphicformat="arrow_data {{} {} 1} width 5
                     offset 0"
     protein_bind    9243..9276
                     /locus_tag="lox5171"
                     /ApEinfo_fwdcolor="#ff0d0a"
                     /ApEinfo_revcolor="#ff0d0a"
                     /ApEinfo_graphicformat="arrow_data {{0 1 2 0 0 -1} {} 1}
                     width 5 offset 0"
     protein_bind    complement(204..721)
                     /locus_tag="parC, parB binding site"
                     /ApEinfo_fwdcolor="#ff1de9"
                     /ApEinfo_revcolor="#ff15f2"
                     /ApEinfo_graphicformat="arrow_data {{} {} 1} width 5
                     offset 0"
     primer_bind     57..82
                     /locus_tag="pCC1Fos(HpaI)_screen.rev"
                     /ApEinfo_fwdcolor="#ffbc1e"
                     /ApEinfo_revcolor="#ffbc1e"
                     /ApEinfo_graphicformat="arrow_data {{} {0 1 2 0 0 -1} 1}
                     width 5 offset 0"
     primer_bind     2..22
                     /locus_tag="pCC1Fos(HpaI)_screen.fwd"
                     /ApEinfo_fwdcolor="#ffbc1e"
                     /ApEinfo_revcolor="#ffbc1e"
                     /ApEinfo_graphicformat="arrow_data {{0 1 2 0 0 -1} {} 1}
                     width 5 offset 0"
     CDS             6732..7763
                     /locus_tag="Cre"
                     /ApEinfo_fwdcolor="#0bce3f"
                     /ApEinfo_revcolor="#0bce3f"
                     /ApEinfo_graphicformat="arrow_data {{0 1 2 0 0 -1} {} 1}
                     width 5 offset 0"
     promoter        8326..8375
                     /locus_tag="KanR Promoter (Drosophila prediction)"
                     /ApEinfo_fwdcolor="#f00cff"
                     /ApEinfo_revcolor="#f00cff"
                     /ApEinfo_graphicformat="arrow_data {{0 1 2 0 0 -1} {} 1}
                     width 5 offset 0"
     rep_origin      9681..9791
                     /locus_tag="OriT"
                     /ApEinfo_fwdcolor="#8d8bff"
                     /ApEinfo_revcolor="#8d8bff"
                     /ApEinfo_graphicformat="arrow_data {{} {} 1} width 5
                     offset 0"
     primer_bind     6087..6113
                     /locus_tag="pKMW2.fwd2"
                     /ApEinfo_fwdcolor="#ffbc1e"
                     /ApEinfo_revcolor="#ffbc1e"
                     /ApEinfo_graphicformat="arrow_data {{0 1 2 0 0 -1} {} 1}
                     width 5 offset 0"
     misc_feature    6264..6285
                     /locus_tag="mariner IR end"
                     /ApEinfo_fwdcolor="#6a6b6a"
                     /ApEinfo_revcolor="#6a6b6a"
                     /ApEinfo_graphicformat="arrow_data {{0 1 2 0 0 -1} {} 1}
                     width 5 offset 0"
     CDS             join(10046..10104,10106..10875,10877..11089)
                     /locus_tag="Transposase"
                     /ApEinfo_fwdcolor="#0bce3f"
                     /ApEinfo_revcolor="#0bce3f"
                     /ApEinfo_graphicformat="arrow_data {{0 1 2 0 0 -1} {} 1}
                     width 5 offset 0"
     promoter        9967..10016
                     /locus_tag="Transposase promoter (Drosophila prediction)"
                     /ApEinfo_fwdcolor="#f00cff"
                     /ApEinfo_revcolor="#f00cff"
                     /ApEinfo_graphicformat="arrow_data {{0 1 2 0 0 -1} {} 1}
                     width 5 offset 0"
     misc_feature    9514..9535
                     /locus_tag="mariner IR end(1)"
                     /ApEinfo_label="mariner IR end"
                     /ApEinfo_fwdcolor="#666666"
                     /ApEinfo_revcolor="#666666"
                     /ApEinfo_graphicformat="arrow_data {{0 1 2 0 0 -1} {} 1}
                     width 5 offset 0"
     CDS             8411..9205
                     /locus_tag="KanR"
                     /ApEinfo_fwdcolor="#0bce3f"
                     /ApEinfo_revcolor="#0bce3f"
                     /ApEinfo_graphicformat="arrow_data {{0 1 2 0 0 -1} {} 1}
                     width 5 offset 0"
     protein_bind    complement(7967..8000)
                     /bound_moiety=Cre recombinase
                     /locus_tag="loxP WT"
                     /ApEinfo_fwdcolor="#ff2c04"
                     /ApEinfo_revcolor="#ff2c04"
                     /ApEinfo_graphicformat="arrow_data {{0 1 2 0 0 -1} {} 1}
                     width 5 offset 0"
     primer_bind     complement(6374..6400)
                     /locus_tag="pKMW2.rev2"
                     /ApEinfo_fwdcolor="#ffbc1e"
                     /ApEinfo_revcolor="#ffbc1e"
                     /ApEinfo_graphicformat="arrow_data {{0 1 2 0 0 -1} {} 1}
                     width 5 offset 0"
     primer_bind     complement(8058..8077)
                     /locus_tag="pR6K-Km.univR"
                     /ApEinfo_fwdcolor="#ffbc1e"
                     /ApEinfo_revcolor="#ffbc1e"
                     /ApEinfo_graphicformat="arrow_data {{0 1 2 0 0 -1} {} 1}
                     width 5 offset 0"
     primer_bind     6374..6400
                     /locus_tag="T7pol.rev"
                     /ApEinfo_fwdcolor="#ffbc1e"
                     /ApEinfo_revcolor="#ffbc1e"
                     /ApEinfo_graphicformat="arrow_data {{0 1 2 0 0 -1} {} 1}
                     width 5 offset 0"
ORIGIN
        1 CTCGTCGACA GCGACACACT TGCATCGGAT GCAGCCCGGT TAACGTGCCG GCACGGCCTG
       61 GGTAACCAGG TATTTTGTCC ACATAACCGT GCGCAAAATG TTGTGGATAA GCAGGACACA
      121 GCAGCAATCC ACAGCAGGCA TACAACCGCA CACCGAGGTT ACTCCGTTCT ACAGGTTACG
      181 ACGACATGTC AATACTTGCC CTTGACAGGC ATTGATGGAA TCGTAGTCTC ACGCTGATAG
      241 TCTGATCGAC AATACAAGTG GGACCGTGGT CCCAGACCGA TAATCAGACC GACAACACGA
      301 GTGGGATCGT GGTCCCAGAC TAATAATCAG ACCGACGATA CGAGTGGGAC CGTGGTCCCA
      361 GACTAATAAT CAGACCGACG ATACGAGTGG GACCGTGGTT CCAGACTAAT AATCAGACCG
      421 ACGATACGAG TGGGACCGTG GTCCCAGACT AATAATCAGA CCGACGATAC GAGTGGGACC
      481 ATGGTCCCAG ACTAATAATC AGACCGACGA TACGAGTGGG ACCGTGGTCC CAGTCTGATT
      541 ATCAGACCGA CGATACGAGT GGGACCGTGG TCCCAGACTA ATAATCAGAC CGACGATACG
      601 AGTGGGACCG TGGTCCCAGA CTAATAATCA GACCGACGAT ACGAGTGGGA CCGTGGTCCC
      661 AGTCTGATTA TCAGACCGAC GATACAAGTG GAACAGTGGG CCCAGAGAGA ATATTCAGGC
      721 CAGTTATGCT TTCTGGCCTG TAACAAAGGA CATTAAGTAA AGACAGATAA ACGTAGACTA
      781 AAACGTGGTC GCATCAGGGT GCTGGCTTTT CAAGTTCCTT AAGAATGGCC TCAATTTTCT
      841 CTATACACTC AGTTGGAACA CGAGACCTGT CCAGGTTAAG CACCATTTTA TCGCCCTTAT
      901 ACAATACTGT CGCTCCAGGA GCAAACTGAT GTCGTGAGCT TAAACTAGTT CTTGATGCAG
      961 ATGACGTTTT AAGCACAGAA GTTAAAAGAG TGATAACTTC TTCAGCTTCA AATATCACCC
     1021 CAGCTTTTTT CTGCTCATGA AGGTTAGATG CCTGCTGCTT AAGTAATTCC TCTTTATCTG
     1081 TAAAGGCTTT TTGAAGTGCA TCACCTGACC GGGCAGATAG TTCACCGGGG TGAGAAAAAA
     1141 GAGCAACAAC TGATTTAGGC AATTTGGCGG TGTTGATACA GCGGGTAATA ATCTTACGTG
     1201 AAATATTTTC CGCATCAGCC AGCGCAGAAA TATTTCCAGC AAATTCATTC TGCAATCGGC
     1261 TTGCATAACG CTGACCACGT TCATAAGCAC TTGTTGGGCG ATAATCGTTA CCCAATCTGG
     1321 ATAATGCAGC CATCTGCTCA TCATCCAGCT CGCCAACCAG AACACGATAA TCACTTTCGG
     1381 TAAGTGCAGC AGCTTTACGA CGGCGACTCC CATCGGCAAT TTCTATGACA CCAGATACTC
     1441 TTCGACCGAA CGCCGGTGTC TGTTGACCAG TCAGTAGAAA AGAAGGGATG AGATCATCCA
     1501 GTGCGTCCTC AGTAAGCAGC TCCTGGTCAC GTTCATTACC TGACCATACC CGAGAGGTCT
     1561 TCTCAACACT ATCACCCCGG AGCACTTCAA GAGTAAACTT CACATCCCGA CCACATACAG
     1621 GCAAAGTAAT GGCATTACCG CGAGCCATTA CTCCTACGCG CGCAATTAAC GAATCCACCA
     1681 TCGGGGCAGC TGGTGTCGAT AACGAAGTAT CTTCAACCGG TTGAGTATTG AGCGTATGTT
     1741 TTGGAATAAC AGGCGCACGC TTCATTATCT AATCTCCCAG CGTGGTTTAA TCAGACGATC
     1801 GAAAATTTCA TTGCAGACAG GTTCCCAAAT AGAAAGAGCA TTTCTCCAGG CACCAGTTGA
     1861 AGAGCGTTGA TCAATGGCCT GTTCAAAAAC AGTTCTCATC CGGATCTGAC CTTTACCAAC
     1921 TTCATCCGTT TCACGTACAA CATTTTTTAG AACCATGCTT CCCCAGGCAT CCCGAATTTG
     1981 CTCCTCCATC CACGGGGACT GAGAGCCATT ACTATTGCTG TATTTGGTAA GCAAAATACG
     2041 TACATCAGGC TCGAACCCTT TAAGATCAAC GTTCTTGAGC AGATCACGAA GCATATCGAA
     2101 AAACTGCAGT GCGGAGGTGT AGTCAAACAA CTCAGCAGGC GTGGGAACAA TCAGCACATC
     2161 AGCAGCACAT ACGACATTAA TCGTGCCGAT ACCCAGGTTA GGCGCGCTGT CAATAACTAT
     2221 GACATCATAG TCATGAGCAA CAGTTTCAAT GGCCAGTCGG AGCATCAGGT GTGGATCGGT
     2281 GGGCAGTTTA CCTTCATCAA ATTTGCCCAT TAACTCAGTT TCAATACGGT GCAGAGCCAG
     2341 ACAGGAAGGA ATAATGTCAA GCCCCGGCCA GCAAGTGGGC TTTATTGCAT AAGTGACATC
     2401 GTCCTTTTCC CCAAGATAGA AAGGCAGGAG AGTGTCTTCT GCATGAATAT GAAGATCTGG
     2461 TACCCATCCG TGATACATTG AGGCTGTTCC CTGGGGGTCG TTACCTTCCA CGAGCAAAAC
     2521 ACGTAGCCCC TTCAGAGCCA GATCCTGAGC AAGATGAACA GAAACTGAGG TTTTGTAAAC
     2581 GCCACCTTTA TGGGCAGCAA CCCCGATCAC CGGTGGAAAT ACGTCTTCAG CACGTCGCAA
     2641 TCGCGTACCA AACACATCAC GCATATGATT AATTTGTTCA ATTGTATAAC CAACACGTTG
     2701 CTCAACCCGT CCTCGAATTT CCATATCCGG GTGCGGTAGT CGCCCTGCTT TCTCGGCATC
     2761 TCTGATAGCC TGAGAAGAAA CCCCAACTAA ATCCGCTGCT TCACCTATTC TCCAGCGCCG
     2821 GGTTATTTTC CTCGCTTCCG GGCTGTCATC ATTAAACTGT GCAATGGCGA TAGCCTTCGT
     2881 CATTTCATGA CCAGCGTTTA TGCACTGGTT AAGTGTTTCC ATGAGTTTCA TTCTGAACAT
     2941 CCTTTAATCA TTGCTTTGCG TTTTTTTATT AAATCTTGCA ATTTACTGCA AAGCAACAAC
     3001 AAAATCGCAA AGTCATCAAA AAACCGCAAA GTTGTTTAAA ATAAGAGCAA CACTACAAAA
     3061 GGAGATAAGA AGAGCACATA CCTCAGTCAC TTATTATCAC TAGCGCTCGC CGCAGCCGTG
     3121 TAACCGAGCA TAGCGAGCGA ACTGGCGAGG AAGCAAAGAA GAACTGTTCT GTCAGATAGC
     3181 TCTTACGCTC AGCGCAAGAA GAAATATCCA CCGTGGGAAA AACTCCAGGT AGAGGTACAC
     3241 ACGCGGATAG CCAATTCAGA GTAATAAACT GTGATAATCA ACCCTCATCA ATGATGACGA
     3301 ACTAACCCCC GATATCAaGT CACATGACGA AGGGAAAGAG AAGGAAATCA ACTGTGACAA
     3361 ACTGCCCTCA AATTTGGCTT CCTTAAAAAT TACAGTTCAA AAAGTATGAG AAAATCCATG
     3421 CAGGCTGAAG GAAACAGCAA AACTGTGACA AATTACCCTC AGTAGGTCAG AACAAATGTG
     3481 ACGAACCACC CTCAAATCTG TGACAGATAA CCCTCAGACT ATCCTGTCGT CATGGAAGTG
     3541 ATATCGCGGA AGGAAAATAC GATATGAGTC GTCTGGCGGC CTTTCTTTTT CTCAATGTAT
     3601 GAGAGGCGCA TTGGAGTTCT GCTGTTGATC TCATTAACAC AGACCTGCAG GAAGCGGCGG
     3661 CGGAAGTCAG GCATACGCTG GTAACTTTGA GGCAGCTGGT AACGCTCTAT GATCCAGTCG
     3721 ATTTTCAGAG AGACGATGCC TGAGCCATCC GGCTTACGAT ACTGACACAG GGATTCGTAT
     3781 AAACGCATGG CATACGGATT GGTGATTTCT TTTGTTTCAC TAAGCCGAAA CTGCGTAAAC
     3841 CGGTTCTGTA ACCCGATAAA GAAGGGAATG AGATATGGGT TGATATGTAC ACTGTAAAGC
     3901 CCTCTGGATG GACTGTGCGC ACGTTTGATA AACCAAGGAA AAGATTCATA GCCTTTTTCA
     3961 TCGCCGGCAT CCTCTTCAGG GCGATAAAAA ACCACTTCCT TCCCCGCGAA ACTCTTCAAT
     4021 GCCTGCCGTA TATCCTTACT GGCTTCCGCA GAGGTCAATC CGAATATTTC AGCATATTTA
     4081 GCAACATGGA TCTCGCAGAT ACCGTCATGT TCCTGTAGGG TGCCATCAGA TTTTCTGATC
     4141 TGGTCAACGA ACAGATACAG CATACGTTTT TGATCCCGGG AGAGACTATA TGCCGCCTCA
     4201 GTGAGGTCGT TTGACTGGAC GATTCGCGGG CTATTTTTAC GTTTCTTGTG ATTGATAACC
     4261 GCTGTTTCCG CCATGACAGA TCCATGTGAA GTGTGACAAG TTTTTAGATT GTCACACTAA
     4321 ATAAAAAAGA GTCAATAAGC AGGGATAACT TTGTGAAAAA ACAGCTTCTT CTGAGGGCAA
     4381 TTTGTCACAG GGTTAAGGGC AATTTGTCAC AGACAGGACT GTCATTTGAG GGTGATTTGT
     4441 CACACTGAAA GGGCAATTTG TCACAACACC TTCTCTAGAA CCAGCATGGA TAAAGGCCTA
     4501 CAAGGCGCTC TAAAAAAGAA GATCTAAAAA CTATAAAAAA AATAATTATA AAAATATCCC
     4561 CGTGGATAAG TGGATAACCC CAAGGGAAGT TTTTTCAGGC ATCGTGTGTA AGCAGAATAT
     4621 ATAAGTGCTG TTCCCTGGTG CTTCCTCGCT CACTCGACCG GGAGGGTTCG AGAAGGGGGG
     4681 GCACCCCCCT TCGGCGTGCG CGGTCACGCG CACAGGGCGC AGCCCTGGTT AAAAACAAGG
     4741 TTTATAAATA TTGGTTTAAA AGCAGGTTAA AAGACAGGTT AGCGGTGGCC GAAAAACGGG
     4801 CGGAAACCCT TGCAAATGCT GGATTTTCTG CCTGTGGACA GCCCCTCAAA TGTCAATAGG
     4861 TGCGCCCCTC ATCTGTCAGC ACTCTGCCCC TCAAGTGTCA AGGATCGCGC CCCTCATCTG
     4921 TCAGTAGTCG CGCCCCTCAA GTGTCAATAC CGCAGGGCAC TTATCCCCAG GCTTGTCCAC
     4981 ATCATCTGTG GGAAACTCGC GTAAAATCAG GCGTTTTCGC CGATTTGCGA GGCTGGCCAG
     5041 CTCCACGTCG CCGGCCGAAA TCGAGCCTGC CCCTCATCTG TCAACGCCGC GCCGGGTGAG
     5101 TCGGCCCCTC AAGTGTCAAC GTCCGCCCCT CATCTGTCAG TGAGGGCCAA GTTTTCCGCG
     5161 AGGTATCCAC AACGCCGGCG GCCGGCCGCG GTGTCTCGCA CACGGCTTCG ACGGCGTTTC
     5221 TGGCGCGTTT GCAGGGCCAT AGACGGCCGC CAGCCCAGCG GCGAGGGCAA CCAGCCGAGG
     5281 GCTTCGCCCT GTCGCTCGAC TGCGGCGAGC ACTACTGGCT GTAAAAGGAC AGACCACATC
     5341 ATGGTTCTGT GTTCATTAGG TTGTTCTGTC CATTGCTGAC ATAATCCGCT CCACTTCAAC
     5401 GTAACACCGC ACGAAGATTT CTATTGTTCC TGAAGGCATA TTCAAATCGT TTTCGTTACC
     5461 GCTTGCAGGC ATCATGACAG AACACTACTT CCTATAAACG CTACACAGGC TCCTGAGATT
     5521 AATAATGCGG ATCTCTACGA TAATGGGAGA TTTTCCCGAC TGTTTCGTTC GCTTCTCAGT
     5581 GGATAACAGC CAGCTTCTCT GTTTAACAGA CAAAAACAGC ATATCCACAT GGAAATGTGG
     5641 AACTGAATAA AGGCCAAGGC ATTTATTCTC AGGATAATTG TTTCAGCATC GCAACCGCAT
     5701 CAGACTCCGG CATCGCAAAC TGCACCCGGT GCCGGGCAGC CACATCCAGC GCAAAAACCT
     5761 TCGTGTAGAC TTCCGTTGAA CTGATGGACT TATGTCCCAT CAGGCTTTGC AGAACTTTCA
     5821 GCGGTATACC GGCATACAGC ATGTGCATCG CATAGGAATG GCGGAACGTA TGTGGTGTGA
     5881 CCGGAACAGA GAACGTCACA CCGTCAGCAG CAGCGGCGGC AACCGCCTCC CCAATCCAGG
     5941 TCCTGACCGT TCTGTCCGTC ACTTCCCAGA TCCGCGCTTT CTCTGTCCTT CCTGTGCGAC
     6001 GGTTACGCCG CTCCATGAGC TTATCGCGAA TAAATACCTG TGACGGAAGA TCACTTCGCA
     6061 GAATAAATAA ATCCTGGTGT CCCTGTgcat tttgccttcc tgtttttgct cacccagaaa
     6121 cgctggtgaa agtaaaagat gctgaagatc agttgggtgc acgagtgggt tacatcgaac
     6181 tggatctcaa cagcggtaag atccttgaga gttttcgccc cgaagaacgt tttccaatga
     6241 tgagcacttt taaagttctg ctaacaggtt ggctgataag tccccggtct gacacataga
     6301 tggcgtcgct agtattaaat gcatattatt tttatatagt accaaccttc aaatgattcc
     6361 cagatctcaa actggaacaa cactcaaccc tatctcggtc GCGACCACAC CCGTCCTGTG
     6421 gcaaagcctc gcaatccagt gGCTAGCcaa aggataactt cgtataaagt atcctatacg
     6481 aagttatgat aaccgtatta ccgcctttga gtgagctCCT AGGgGAATGA TAACAAAATA
     6541 AACTACTTTT TAAAAGAATT TTGTGTTATA ATCTATTTAT TATTAAGTAT TGGGTAATAT
     6601 TTTTTGAAGA GATATTTTGA AAAAGAAAAA TTAAAGCATA TTAAACTAAT TTCGGAGGTC
     6661 ATTAAAACTA TTATTGAAAT CATCAAACTC ATTATGGATT TAATTTAAAC TTTTTATTTT
     6721 AGGAGGCAAA Aatgtccaat ttactgaccg tacaccaaaa tttgcctgca ttaccggtcg
     6781 atgcaacgag tgatgaggtt cgcaagaacc tgatggacat gttcagggat cgccaggcgt
     6841 tttctgagca tacctggaaa atgcttctgt ccgtttgccg gtcgtgggcg gcatggtgca
     6901 agttgaataa ccggaaatgg tttcccgcag aacctgaaga tgttcgcgat tatcttctat
     6961 atcttcaggc gcgcggtctg gcagtaaaaa ctatccagca acatttgggc cagctaaaca
     7021 tgcttcatcg tcggtccggg ctgccacgac caagtgacag caatgctgtt tcactggtta
     7081 tgcggcggat ccgaaaagaa aacgttgatg ccggtgaacg tgcaaaacag gctctagcgt
     7141 tcgaacgcac tgatttcgac caggttcgtt cactcatgga aaatagcgat cgctgccagg
     7201 atatacgtaa tctggcattt ctggggattg cttataacac cctgttacgt atagccgaaa
     7261 ttgccaggat cagggttaaa gatatctcac gtactgacgg tgggagaatg ttaatccata
     7321 ttggcagaac gaaaacgctg gttagcaccg caggtgtaga gaaggcactt agcctggggg
     7381 taactaaact ggtcgagcga tggatttccg tctctggtgt agctgatgat ccgaataact
     7441 acctgttttg ccgggtcaga aaaaatggtg ttgccgcgcc atctgccacc agccagctat
     7501 caactcgcgc cctggaaggg atttttgaag caactcatcg attgatttac ggcgctaagg
     7561 atgactctgg tcagagatac ctggcctggt ctggacacag tgcccgtgtc ggagccgcgc
     7621 gagatatggc ccgcgctgga gtttcaatac cggagatcat gcaagctggt ggctggacca
     7681 atgtaaatat tgtcatgaac tatatccgta acctggatag tgaaacaggg gcaatggtgc
     7741 gcctgctgga agatggcgat tagcccagcc cgcctaatga gcgggctttt ttttgaacaa
     7801 aactcgagac agtaagacgg gtaagcctgt tgatgatacc gctgccttac tgggtgcatt
     7861 agccagtctg aatgacctgt cacgggataa tccgaagtgg tcagactgga aaatcagagg
     7921 gcaggaactg ctgaacCCTA GGgctctaga actagtggat cccccgataa cttcgtatag
     7981 catacattat acgaagttat ggctgcagga attcgatatc aagcttatcg ataccgtcga
     8041 cctcgagggC TTAACTAGTT CACGCTGCCG CAAGCACTCA GGGCGCAAGG GCTGCTAAAG
     8101 GAAGCGGAAC ACGTAGAAAG CCAGTCCGCA GAAACGGTGC TGACCCCGGA TGAATGTCAG
     8161 CTACTGGGCT ATCTGGACAA GGGAAAACGC AAGCGCAAAG AGAAAGCAGG TAGCTTGCAG
     8221 TGGGCTTACA TGGCGATAGC TAGACTGGGC GGTTTTATGG ACAGCAAGCG AACCGGAATT
     8281 GCCAGCTGGG GCGCCCTCTG GTAAGGTTGG GAAGCCCTGC AAAGTAAACT GGATGGCTTT
     8341 CTTGCCGCCA AGGATCTGAT GGCGCAGGGG ATCAAGATCT GATCAAGAGA CAGGATGAGG
     8401 ATCGTTTCGC ATGATTGAAC AAGATGGATT GCACaCAGGT TCTCCGGCCG CTTGGGTGGA
     8461 GAGGCTATTC GGCTATGACT GGGCACAACA GACAATCGGC TGCTCTGATG CCGCCGTGTT
     8521 CCGGCTGTCA GCGCAGGGGC GCCCGGTTCT TTTTGTCAAG ACCGACCTGT CCGGTGCCCT
     8581 GAATGAACTC CAAGACGAGG CAGCGCGGCT ATCGTGGCTG GCCACGACGG GCGTTCCTTG
     8641 CGCAGCTGTG CTCGACGTTG TCACTGAAGC GGGAAGGGAC TGGCTGCTAT TGGGCGAAGT
     8701 GCCGGGGCAG GATCTCCTGT CATCTCACCT TGCTCCTGCC GAGAAAGTAT CCATCATGGC
     8761 TGATGCAATG CGGCGGCTGC ATACGCTTGA TCCGGCTACC TGCCCATTCG ACCACCAAGC
     8821 GAAACATCGC ATCGAGCGAG CACGTACTCG GATGGAAGCC GGTCTTGTCG ATCAGGATGA
     8881 TCTGGACGAA GAGCATCAGG GGCTCGCGCC AGCCGAACTG TTCGCCAGGC TCAAGGCGCG
     8941 GATGCCCGAC GGCGAGGATC TCGTCGTGAC CCATGGCGAT GCCTGCTTGC CGAATATCAT
     9001 GGTGGAAAAT GGCCGCTTTT CTGGATTCAT CGACTGTGGC CGGCTGGGTG TGGCGGACCG
     9061 CTATCAGGAC ATAGCGTTGG CTACCCGTGA TATTGCTGAA GAGCTTGGCG GCGAATGGGC
     9121 TGACCGCTTC CTCGTGCTTT ACGGTATCGC CGCTCCCGAT TCGCAGCGCA TCGCCTTCTA
     9181 TCGCCTTCTT GACGAGTTCT TCTGAGCGGC CCGGGTGAAA GTTGGAACCT CTTACGTGCC
     9241 GAATAACTTC GTATAATGTG TACTATACGA AGTTATTCAA CGTCTCATTT TCGCCAAAAG
     9301 TTGGCCCAGG aCTTCCCGGT ATCAACAGTA CTGCGATGAG TGGCAGGGCG GGGCGTAATT
     9361 TTTTTAAGGC AGTTATTGGT GCCTAGAAAT ATTTTATCTG ATTAATAAGA TGATCTTCTT
     9421 GAGATCGTTT TGGTCTGcgc gtgtcgacga ctctggggtt cgcgacactg gcagagcatt
     9481 acgccctgca ggatgcaatg ggccggccag accggggact tatcagccaa cctgttatgt
     9541 gttgggtaac gccagggttt tcccagtcac gacgttgtaa aacgacggcc agtgaattaa
     9601 ttcttgaaga cgaaagggcc tcgtgatacg cctattttta taggttaatg tcatgataat
     9661 aatggtttct tagagcttat cggccagcct cgcagagcag gattcccgtt gagcaccgcc
     9721 aggtgcgaat aagggacagt gaagaaggaa cacccgctcg cgggtgggcc tacttcacct
     9781 atcctgcccg gctgacgccg ttggatacac caaggaaagt ctacacgaac cctttggcaa
     9841 aatcctgtat atcgtgcgaa aaaggatgga tataccgaaa aaatcgctat aatgaccccg
     9901 aagcagggtt atgcagcggg tgagcgcaac gcaattaatg tgagttagct cactcattag
     9961 gcaccccagg ctttacactt tatgcttccg gctcgtatgt tgtgtggaat tgtgagcgga
    10021 taacaatttc acacaggaaa cacatatgga aaaaaaggaa tttcgtgttt tgataaaata
    10081 ctgttttctg aagggaaaaa atacagtgga agcaaaaact tggcttgata atgagtttcc
    10141 ggactctgcc ccagggaaat caacaataat tgattggtat gcaaaattca agcgtggtga
    10201 aatgagcacg gaggacggtg aacgcagtgg acgcccgaaa gaggtggtta ccgacgaaaa
    10261 catcaaaaaa atccacaaaa tgattttgaa tgaccgtaaa atgaagttga tcgagatagc
    10321 agaggcctta aagatatcaa aggaacgtgt tggtcatatc attcatcaat atttggatat
    10381 gcggaagctc tgtgcaaaat gggtgccgcg cgagctcaca tttgaccaaa aacaacaacg
    10441 tgttgatgat tctgagcggt gtttgcagct gttaactcgt aatacacccg agtttttccg
    10501 tcgatatgtg acaatggatg aaacatggct ccatcactac actcctgagt ccaatcgaca
    10561 gtcggctgag tggacagcga ccggtgaacc gtctccgaag cgtggaaaga ctcaaaagtc
    10621 cgctggcaaa gtaatggcct ctgttttttg ggatgcgcat ggaataattt ttatcgatta
    10681 tcttgagaag ggaaaaacca tcaacagtga ctattatatg gcgttattgg agcgtttgaa
    10741 ggtcgaaatc gcggcaaaac ggccccacat gaagaagaaa aaagtgttgt tccaccaaga
    10801 caacgcaccg tgccacaagt cattgagaac gatggcaaaa attcatgaat tgggcttcga
    10861 attgcttccc cacccgccgt attctccaga tctggccccc agcgactttt tcttgttctc
    10921 agacctcaaa aggatgctcg cagggaaaaa atttggctgc aatgaagagg tgatcgccga
    10981 aactgaggcc tattttgagg caaaaccgaa ggagtactac caaaatggta tcaaaaaatt
    11041 ggaaggtcgt tataatcgtt gtatcgctct tgaagggaac tatgttgaat aataaaaacg
    11101 aattttcaca aaaaaatgtg tttttctttg ttagaccgga tctgcagaat tccagcacac
    11161 tggcggccgt tactagatgc atgctcgagc ggccgccagt gtgatggatt gaaaaaggaa
    11221 gagtatgagt attcaacatt tccgtgtcgc ccttattccc ttttttgcg 
//
