# Supplementary material for: Bacterial genome editing by coupling Cre-lox and CRISPR-Cas9 systems
Source: PLoS One. 2020 Nov 4;15(11):e0241867. doi: 10.1371/journal.pone.0241867 (PMC7641437; doi:10.1371/journal.pone.0241867)
Supplement: S2 File — (ZIP) [file pone.0241867.s014.zip › 3-lox_Supp_File_2_vector_maps/pCC1-Gprot-LPCure.ape]

LOCUS       pCC1_Gprot_LPCur        8322 bp ds-DNA     circular     02-MAY-2020
DEFINITION  .
ACCESSION   
VERSION     
SOURCE      .
  ORGANISM  .
COMMENT     
COMMENT     
COMMENT     ApEinfo:methylated:0
FEATURES             Location/Qualifiers
     CDS             complement(6235..6894)
                     /locus_tag="cat"
                     /ApEinfo_fwdcolor="#10ff4e"
                     /ApEinfo_revcolor="#10ff4e"
                     /ApEinfo_graphicformat="arrow_data {{} {0 1 2 0 0 -1} 1}
                     width 5 offset 0"
     CDS             complement(5669..6016)
                     /locus_tag="redF"
                     /ApEinfo_fwdcolor="#10ff4e"
                     /ApEinfo_revcolor="#10ff4e"
                     /ApEinfo_graphicformat="arrow_data {{0 1 2 0 0 -1} {} 1}
                     width 5 offset 0"
     rep_origin      complement(4633..5149)
                     /locus_tag="oriV"
                     /ApEinfo_fwdcolor="#8d8bff"
                     /ApEinfo_revcolor="#8d8bff"
                     /ApEinfo_graphicformat="arrow_data {{} {} 0} width 5
                     offset 0"
     rep_origin      complement(4368..4584)
                     /locus_tag="oriS"
                     /ApEinfo_fwdcolor="#8d8bff"
                     /ApEinfo_revcolor="#8d8bff"
                     /ApEinfo_graphicformat="arrow_data {{} {} 0} width 5
                     offset 0"
     CDS             complement(3519..4274)
                     /locus_tag="repE"
                     /ApEinfo_fwdcolor="#10ff4e"
                     /ApEinfo_revcolor="#10ff4e"
                     /ApEinfo_graphicformat="arrow_data {{0 1 2 0 0 -1} {} 1}
                     width 5 offset 0"
     CDS             complement(1765..2931)
                     /locus_tag="parA"
                     /ApEinfo_fwdcolor="#10ff4e"
                     /ApEinfo_revcolor="#10ff4e"
                     /ApEinfo_graphicformat="arrow_data {{0 1 2 0 0 -1} {} 1}
                     width 5 offset 0"
     CDS             complement(794..1765)
                     /locus_tag="parB"
                     /ApEinfo_fwdcolor="#0bc73d"
                     /ApEinfo_revcolor="#10ff4e"
                     /ApEinfo_graphicformat="arrow_data {{0 1 2 0 0 -1} {} 1}
                     width 5 offset 0"
     protein_bind    complement(3269..3516)
                     /locus_tag="IncC, repE binding site"
                     /ApEinfo_fwdcolor="#ff1de9"
                     /ApEinfo_revcolor="#ff15f2"
                     /ApEinfo_graphicformat="arrow_data {{} {} 1} width 5
                     offset 0"
     protein_bind    complement(204..721)
                     /locus_tag="parC, parB binding site"
                     /ApEinfo_fwdcolor="#ff1de9"
                     /ApEinfo_revcolor="#ff15f2"
                     /ApEinfo_graphicformat="arrow_data {{} {} 1} width 5
                     offset 0"
     primer_bind     57..82
                     /locus_tag="pCC1Fos(HpaI)_screen.rev"
                     /ApEinfo_fwdcolor="#ffbc1e"
                     /ApEinfo_revcolor="#ffbc1e"
                     /ApEinfo_graphicformat="arrow_data {{} {0 1 2 0 0 -1} 1}
                     width 5 offset 0"
     primer_bind     2..22
                     /locus_tag="pCC1Fos(HpaI)_screen.fwd"
                     /ApEinfo_fwdcolor="#ffbc1e"
                     /ApEinfo_revcolor="#ffbc1e"
                     /ApEinfo_graphicformat="arrow_data {{0 1 2 0 0 -1} {} 1}
                     width 5 offset 0"
     primer_bind     1..22
                     /locus_tag="pCC1-KMW2-part2.fwd"
                     /ApEinfo_fwdcolor="#ffbc1e"
                     /ApEinfo_revcolor="#ffbc1e"
                     /ApEinfo_graphicformat="arrow_data {{0 1 2 0 0 -1} {} 1}
                     width 5 offset 0"
     primer_bind     complement(8298..8322)
                     /locus_tag="pR6K-Km.screenR"
                     /ApEinfo_fwdcolor="#ffbc1e"
                     /ApEinfo_revcolor="#ffbc1e"
                     /ApEinfo_graphicformat="arrow_data {{0 1 2 0 0 -1} {} 1}
                     width 5 offset 0"
     terminator      8156..8245
                     /locus_tag="5S rRNA terminator"
                     /ApEinfo_fwdcolor="#fffa4d"
                     /ApEinfo_revcolor="#fffa4d"
                     /ApEinfo_graphicformat="arrow_data {{0 1 2 0 0 -1} {} 1}
                     width 5 offset 0"
     misc_RNA        8077..8155
                     /locus_tag="Structural guiding RNA"
                     /ApEinfo_fwdcolor="cyan"
                     /ApEinfo_revcolor="cyan"
                     /ApEinfo_graphicformat="arrow_data {{0 1 2 0 0 -1} {} 1}
                     width 5 offset 0"
     misc_feature    7514..7537
                     /locus_tag="pKMW2Backbone"
                     /ApEinfo_fwdcolor="#19fff6"
                     /ApEinfo_revcolor="#19fff6"
                     /ApEinfo_graphicformat="arrow_data {{0 1 2 0 0 -1} {} 0}
                     width 5 offset 0"
     source          7131..7142
                     /locus_tag="source: pKMW2"
                     /ApEinfo_fwdcolor="#00ffff"
                     /ApEinfo_revcolor="#00ffff"
                     /ApEinfo_graphicformat="arrow_data {{} {} 1} width 5
                     offset 0"
     source          7143..7513
                     /locus_tag="source: pKMW2(1)"
                     /ApEinfo_label="source: pKMW2"
                     /ApEinfo_fwdcolor="#00ffff"
                     /ApEinfo_revcolor="#00ffff"
                     /ApEinfo_graphicformat="arrow_data {{} {} 1} width 5
                     offset 0"
     primer_bind     7591..7618
                     /locus_tag="pR6K-Km.screenF"
                     /ApEinfo_fwdcolor="#ffbc1e"
                     /ApEinfo_revcolor="#ffbc1e"
                     /ApEinfo_graphicformat="arrow_data {{0 1 2 0 0 -1} {} 1}
                     width 5 offset 0"
     primer_bind     7060..7086
                     /locus_tag="pR6K-Km.screenF1"
                     /ApEinfo_fwdcolor="#ffbc1e"
                     /ApEinfo_revcolor="#ffbc1e"
                     /ApEinfo_graphicformat="arrow_data {{0 1 2 0 0 -1} {} 1}
                     width 5 offset 0"
     source          complement(7650..8049)
                     /locus_tag="Pseudomonas simiae strain WCS417
                     NZ_CP007637.1|:5042156-5043625"
                     /ApEinfo_fwdcolor="#fdfff3"
                     /ApEinfo_revcolor="#fdfff3"
                     /ApEinfo_graphicformat="arrow_data {{} {} 1} width 5
                     offset 0"
     primer_bind     complement(7514..7537)
                     /locus_tag="pKMW2.rev2"
                     /ApEinfo_fwdcolor="#ffbc1e"
                     /ApEinfo_revcolor="#ffbc1e"
                     /ApEinfo_graphicformat="arrow_data {{0 1 2 0 0 -1} {} 1}
                     width 5 offset 0"
     rep_origin      7276..7386
                     /locus_tag="oriT"
                     /ApEinfo_fwdcolor="#8d8bff"
                     /ApEinfo_revcolor="#8d8bff"
                     /ApEinfo_graphicformat="arrow_data {{} {} 1} width 5
                     offset 0"
     promoter        7650..8049
                     /locus_tag="16S promoter region"
                     /ApEinfo_fwdcolor="#f00cff"
                     /ApEinfo_revcolor="#f00cff"
                     /ApEinfo_graphicformat="arrow_data {{0 1 2 0 0 -1} {} 1}
                     width 5 offset 0"
ORIGIN
        1 CTCGTCGACA GCGACACACT TGCATCGGAT GCAGCCCGGT TAACGTGCCG GCACGGCCTG
       61 GGTAACCAGG TATTTTGTCC ACATAACCGT GCGCAAAATG TTGTGGATAA GCAGGACACA
      121 GCAGCAATCC ACAGCAGGCA TACAACCGCA CACCGAGGTT ACTCCGTTCT ACAGGTTACG
      181 ACGACATGTC AATACTTGCC CTTGACAGGC ATTGATGGAA TCGTAGTCTC ACGCTGATAG
      241 TCTGATCGAC AATACAAGTG GGACCGTGGT CCCAGACCGA TAATCAGACC GACAACACGA
      301 GTGGGATCGT GGTCCCAGAC TAATAATCAG ACCGACGATA CGAGTGGGAC CGTGGTCCCA
      361 GACTAATAAT CAGACCGACG ATACGAGTGG GACCGTGGTT CCAGACTAAT AATCAGACCG
      421 ACGATACGAG TGGGACCGTG GTCCCAGACT AATAATCAGA CCGACGATAC GAGTGGGACC
      481 ATGGTCCCAG ACTAATAATC AGACCGACGA TACGAGTGGG ACCGTGGTCC CAGTCTGATT
      541 ATCAGACCGA CGATACGAGT GGGACCGTGG TCCCAGACTA ATAATCAGAC CGACGATACG
      601 AGTGGGACCG TGGTCCCAGA CTAATAATCA GACCGACGAT ACGAGTGGGA CCGTGGTCCC
      661 AGTCTGATTA TCAGACCGAC GATACAAGTG GAACAGTGGG CCCAGAGAGA ATATTCAGGC
      721 CAGTTATGCT TTCTGGCCTG TAACAAAGGA CATTAAGTAA AGACAGATAA ACGTAGACTA
      781 AAACGTGGTC GCATCAGGGT GCTGGCTTTT CAAGTTCCTT AAGAATGGCC TCAATTTTCT
      841 CTATACACTC AGTTGGAACA CGAGACCTGT CCAGGTTAAG CACCATTTTA TCGCCCTTAT
      901 ACAATACTGT CGCTCCAGGA GCAAACTGAT GTCGTGAGCT TAAACTAGTT CTTGATGCAG
      961 ATGACGTTTT AAGCACAGAA GTTAAAAGAG TGATAACTTC TTCAGCTTCA AATATCACCC
     1021 CAGCTTTTTT CTGCTCATGA AGGTTAGATG CCTGCTGCTT AAGTAATTCC TCTTTATCTG
     1081 TAAAGGCTTT TTGAAGTGCA TCACCTGACC GGGCAGATAG TTCACCGGGG TGAGAAAAAA
     1141 GAGCAACAAC TGATTTAGGC AATTTGGCGG TGTTGATACA GCGGGTAATA ATCTTACGTG
     1201 AAATATTTTC CGCATCAGCC AGCGCAGAAA TATTTCCAGC AAATTCATTC TGCAATCGGC
     1261 TTGCATAACG CTGACCACGT TCATAAGCAC TTGTTGGGCG ATAATCGTTA CCCAATCTGG
     1321 ATAATGCAGC CATCTGCTCA TCATCCAGCT CGCCAACCAG AACACGATAA TCACTTTCGG
     1381 TAAGTGCAGC AGCTTTACGA CGGCGACTCC CATCGGCAAT TTCTATGACA CCAGATACTC
     1441 TTCGACCGAA CGCCGGTGTC TGTTGACCAG TCAGTAGAAA AGAAGGGATG AGATCATCCA
     1501 GTGCGTCCTC AGTAAGCAGC TCCTGGTCAC GTTCATTACC TGACCATACC CGAGAGGTCT
     1561 TCTCAACACT ATCACCCCGG AGCACTTCAA GAGTAAACTT CACATCCCGA CCACATACAG
     1621 GCAAAGTAAT GGCATTACCG CGAGCCATTA CTCCTACGCG CGCAATTAAC GAATCCACCA
     1681 TCGGGGCAGC TGGTGTCGAT AACGAAGTAT CTTCAACCGG TTGAGTATTG AGCGTATGTT
     1741 TTGGAATAAC AGGCGCACGC TTCATTATCT AATCTCCCAG CGTGGTTTAA TCAGACGATC
     1801 GAAAATTTCA TTGCAGACAG GTTCCCAAAT AGAAAGAGCA TTTCTCCAGG CACCAGTTGA
     1861 AGAGCGTTGA TCAATGGCCT GTTCAAAAAC AGTTCTCATC CGGATCTGAC CTTTACCAAC
     1921 TTCATCCGTT TCACGTACAA CATTTTTTAG AACCATGCTT CCCCAGGCAT CCCGAATTTG
     1981 CTCCTCCATC CACGGGGACT GAGAGCCATT ACTATTGCTG TATTTGGTAA GCAAAATACG
     2041 TACATCAGGC TCGAACCCTT TAAGATCAAC GTTCTTGAGC AGATCACGAA GCATATCGAA
     2101 AAACTGCAGT GCGGAGGTGT AGTCAAACAA CTCAGCAGGC GTGGGAACAA TCAGCACATC
     2161 AGCAGCACAT ACGACATTAA TCGTGCCGAT ACCCAGGTTA GGCGCGCTGT CAATAACTAT
     2221 GACATCATAG TCATGAGCAA CAGTTTCAAT GGCCAGTCGG AGCATCAGGT GTGGATCGGT
     2281 GGGCAGTTTA CCTTCATCAA ATTTGCCCAT TAACTCAGTT TCAATACGGT GCAGAGCCAG
     2341 ACAGGAAGGA ATAATGTCAA GCCCCGGCCA GCAAGTGGGC TTTATTGCAT AAGTGACATC
     2401 GTCCTTTTCC CCAAGATAGA AAGGCAGGAG AGTGTCTTCT GCATGAATAT GAAGATCTGG
     2461 TACCCATCCG TGATACATTG AGGCTGTTCC CTGGGGGTCG TTACCTTCCA CGAGCAAAAC
     2521 ACGTAGCCCC TTCAGAGCCA GATCCTGAGC AAGATGAACA GAAACTGAGG TTTTGTAAAC
     2581 GCCACCTTTA TGGGCAGCAA CCCCGATCAC CGGTGGAAAT ACGTCTTCAG CACGTCGCAA
     2641 TCGCGTACCA AACACATCAC GCATATGATT AATTTGTTCA ATTGTATAAC CAACACGTTG
     2701 CTCAACCCGT CCTCGAATTT CCATATCCGG GTGCGGTAGT CGCCCTGCTT TCTCGGCATC
     2761 TCTGATAGCC TGAGAAGAAA CCCCAACTAA ATCCGCTGCT TCACCTATTC TCCAGCGCCG
     2821 GGTTATTTTC CTCGCTTCCG GGCTGTCATC ATTAAACTGT GCAATGGCGA TAGCCTTCGT
     2881 CATTTCATGA CCAGCGTTTA TGCACTGGTT AAGTGTTTCC ATGAGTTTCA TTCTGAACAT
     2941 CCTTTAATCA TTGCTTTGCG TTTTTTTATT AAATCTTGCA ATTTACTGCA AAGCAACAAC
     3001 AAAATCGCAA AGTCATCAAA AAACCGCAAA GTTGTTTAAA ATAAGAGCAA CACTACAAAA
     3061 GGAGATAAGA AGAGCACATA CCTCAGTCAC TTATTATCAC TAGCGCTCGC CGCAGCCGTG
     3121 TAACCGAGCA TAGCGAGCGA ACTGGCGAGG AAGCAAAGAA GAACTGTTCT GTCAGATAGC
     3181 TCTTACGCTC AGCGCAAGAA GAAATATCCA CCGTGGGAAA AACTCCAGGT AGAGGTACAC
     3241 ACGCGGATAG CCAATTCAGA GTAATAAACT GTGATAATCA ACCCTCATCA ATGATGACGA
     3301 ACTAACCCCC GATATCAGGT CACATGACGA AGGGAAAGAG AAGGAAATCA ACTGTGACAA
     3361 ACTGCCCTCA AATTTGGCTT CCTTAAAAAT TACAGTTCAA AAAGTATGAG AAAATCCATG
     3421 CAGGCTGAAG GAAACAGCAA AACTGTGACA AATTACCCTC AGTAGGTCAG AACAAATGTG
     3481 ACGAACCACC CTCAAATCTG TGACAGATAA CCCTCAGACT ATCCTGTCGT CATGGAAGTG
     3541 ATATCGCGGA AGGAAAATAC GATATGAGTC GTCTGGCGGC CTTTCTTTTT CTCAATGTAT
     3601 GAGAGGCGCA TTGGAGTTCT GCTGTTGATC TCATTAACAC AGACCTGCAG GAAGCGGCGG
     3661 CGGAAGTCAG GCATACGCTG GTAACTTTGA GGCAGCTGGT AACGCTCTAT GATCCAGTCG
     3721 ATTTTCAGAG AGACGATGCC TGAGCCATCC GGCTTACGAT ACTGACACAG GGATTCGTAT
     3781 AAACGCATGG CATACGGATT GGTGATTTCT TTTGTTTCAC TAAGCCGAAA CTGCGTAAAC
     3841 CGGTTCTGTA ACCCGATAAA GAAGGGAATG AGATATGGGT TGATATGTAC ACTGTAAAGC
     3901 CCTCTGGATG GACTGTGCGC ACGTTTGATA AACCAAGGAA AAGATTCATA GCCTTTTTCA
     3961 TCGCCGGCAT CCTCTTCAGG GCGATAAAAA ACCACTTCCT TCCCCGCGAA ACTCTTCAAT
     4021 GCCTGCCGTA TATCCTTACT GGCTTCCGCA GAGGTCAATC CGAATATTTC AGCATATTTA
     4081 GCAACATGGA TCTCGCAGAT ACCGTCATGT TCCTGTAGGG TGCCATCAGA TTTTCTGATC
     4141 TGGTCAACGA ACAGATACAG CATACGTTTT TGATCCCGGG AGAGACTATA TGCCGCCTCA
     4201 GTGAGGTCGT TTGACTGGAC GATTCGCGGG CTATTTTTAC GTTTCTTGTG ATTGATAACC
     4261 GCTGTTTCCG CCATGACAGA TCCATGTGAA GTGTGACAAG TTTTTAGATT GTCACACTAA
     4321 ATAAAAAAGA GTCAATAAGC AGGGATAACT TTGTGAAAAA ACAGCTTCTT CTGAGGGCAA
     4381 TTTGTCACAG GGTTAAGGGC AATTTGTCAC AGACAGGACT GTCATTTGAG GGTGATTTGT
     4441 CACACTGAAA GGGCAATTTG TCACAACACC TTCTCTAGAA CCAGCATGGA TAAAGGCCTA
     4501 CAAGGCGCTC TAAAAAAGAA GATCTAAAAA CTATAAAAAA AATAATTATA AAAATATCCC
     4561 CGTGGATAAG TGGATAACCC CAAGGGAAGT TTTTTCAGGC ATCGTGTGTA AGCAGAATAT
     4621 ATAAGTGCTG TTCCCTGGTG CTTCCTCGCT CACTCGACCG GGAGGGTTCG AGAAGGGGGG
     4681 GCACCCCCCT TCGGCGTGCG CGGTCACGCG CACAGGGCGC AGCCCTGGTT AAAAACAAGG
     4741 TTTATAAATA TTGGTTTAAA AGCAGGTTAA AAGACAGGTT AGCGGTGGCC GAAAAACGGG
     4801 CGGAAACCCT TGCAAATGCT GGATTTTCTG CCTGTGGACA GCCCCTCAAA TGTCAATAGG
     4861 TGCGCCCCTC ATCTGTCAGC ACTCTGCCCC TCAAGTGTCA AGGATCGCGC CCCTCATCTG
     4921 TCAGTAGTCG CGCCCCTCAA GTGTCAATAC CGCAGGGCAC TTATCCCCAG GCTTGTCCAC
     4981 ATCATCTGTG GGAAACTCGC GTAAAATCAG GCGTTTTCGC CGATTTGCGA GGCTGGCCAG
     5041 CTCCACGTCG CCGGCCGAAA TCGAGCCTGC CCCTCATCTG TCAACGCCGC GCCGGGTGAG
     5101 TCGGCCCCTC AAGTGTCAAC GTCCGCCCCT CATCTGTCAG TGAGGGCCAA GTTTTCCGCG
     5161 AGGTATCCAC AACGCCGGCG GCCGGCCGCG GTGTCTCGCA CACGGCTTCG ACGGCGTTTC
     5221 TGGCGCGTTT GCAGGGCCAT AGACGGCCGC CAGCCCAGCG GCGAGGGCAA CCAGCCGAGG
     5281 GCTTCGCCCT GTCGCTCGAC TGCGGCGAGC ACTACTGGCT GTAAAAGGAC AGACCACATC
     5341 ATGGTTCTGT GTTCATTAGG TTGTTCTGTC CATTGCTGAC ATAATCCGCT CCACTTCAAC
     5401 GTAACACCGC ACGAAGATTT CTATTGTTCC TGAAGGCATA TTCAAATCGT TTTCGTTACC
     5461 GCTTGCAGGC ATCATGACAG AACACTACTT CCTATAAACG CTACACAGGC TCCTGAGATT
     5521 AATAATGCGG ATCTCTACGA TAATGGGAGA TTTTCCCGAC TGTTTCGTTC GCTTCTCAGT
     5581 GGATAACAGC CAGCTTCTCT GTTTAACAGA CAAAAACAGC ATATCCACAT GGAAATGTGG
     5641 AACTGAATAA AGGCCAAGGC ATTTATTCTC AGGATAATTG TTTCAGCATC GCAACCGCAT
     5701 CAGACTCCGG CATCGCAAAC TGCACCCGGT GCCGGGCAGC CACATCCAGC GCAAAAACCT
     5761 TCGTGTAGAC TTCCGTTGAA CTGATGGACT TATGTCCCAT CAGGCTTTGC AGAACTTTCA
     5821 GCGGTATACC GGCATACAGC ATGTGCATCG CATAGGAATG GCGGAACGTA TGTGGTGTGA
     5881 CCGGAACAGA GAACGTCACA CCGTCAGCAG CAGCGGCGGC AACCGCCTCC CCAATCCAGG
     5941 TCCTGACCGT TCTGTCCGTC ACTTCCCAGA TCCGCGCTTT CTCTGTCCTT CCTGTGCGAC
     6001 GGTTACGCCG CTCCATGAGC TTATCGCGAA TAAATACCTG TGACGGAAGA TCACTTCGCA
     6061 GAATAAATAA ATCCTGGTGT CCCTGTTGAT ACCGGGAAGC CCTGGGCCAA CTTTTGGCGA
     6121 AAATGAGACG TTGATCGGCA CGTAAGAGGT TCCAACTTTC ACCATAATGA AATAAGATCA
     6181 CTACCGGGCG TATTTTTTGA GTTATCGAGA TTTTCAGGAG CTAAGGAAGC TAAAATGGAG
     6241 AAAAAAATCA CTGGATATAC CACCGTTGAT ATATCCCAAT GGCATCGTAA AGAACATTTT
     6301 GAGGCATTTC AGTCAGTTGC TCAATGTACC TATAACCAGA CCGTTCAGCT GGATATTACG
     6361 GCCTTTTTAA AGACCGTAAA GAAAAATAAG CACAAGTTTT ATCCGGCCTT TATTCACATT
     6421 CTTGCCCGCC TGATGAATGC TCATCCGGAA TTTCGTATGG CAATGAAAGA CGGTGAGCTG
     6481 GTGATATGGG ATAGTGTTCA CCCTTGTTAC ACCGTTTTCC ATGAGCAAAC TGAAACGTTT
     6541 TCATCGCTCT GGAGTGAATA CCACGACGAT TTCCGGCAGT TTCTACACAT ATATTCGCAA
     6601 GATGTGGCGT GTTACGGTGA AAACCTGGCC TATTTCCCTA AAGGGTTTAT TGAGAATATG
     6661 TTTTTCGTCT CAGCCAATCC CTGGGTGAGT TTCACCAGTT TTGATTTAAA CGTGGCCAAT
     6721 ATGGACAACT TCTTCGCCCC CGTTTTCACC ATGGGCAAAT ATTATACGCA AGGCGACAAG
     6781 GTGCTGATGC CGCTGGCGAT TCAGGTTCAT CATGCCGTTT GTGATGGCTT CCATGTCGGC
     6841 AGAATGCTTA ATGAATTACA ACAGTACTGC GATGAGTGGC AGGGCGGGGC GTAATTTTTT
     6901 TAAGGCAGTT ATTGGTGCCC TTAAACGCCT GGTTGCTACG CCTGAATAAG TGATAATAAG
     6961 CGGATGAATG GCAGAAATTC GATGATAAGC TGTCAAACAT GAGAATTGGT CGACGGCCCG
     7021 GGCGGCCGCA AGGGGTTCGC GTTGGCCGAT TCATTAATGc acttaacggc tgacatggga
     7081 attagccatg gcaaagcctc gcaatccagt gcaaaggcaa tacgcaaacc tatgtgttgg
     7141 gtaacgccag ggttttccca gtcacgacgt tgtaaaacga cggccagtga attaattctt
     7201 gaagacgaaa gggcctcgtg atacgcctat ttttataggt taatgtcatg ataataatgg
     7261 tttcttagag cttatcggcc agcctcgcag agcaggattc ccgttgagca ccgccaggtg
     7321 cgaataaggg acagtgaaga aggaacaccc gctcgcgggt gggcctactt cacctatcct
     7381 gcccggctga cgccgttgga tacaccaagg aaagtctaca cgaacccttt ggcaaaatcc
     7441 tgtatatcgt gcgaaaaagg atggatatac cgaaaaaatc gctataatga ccccgaagca
     7501 gggttatgca gcgACAACAC TCAACCCTAT CTCGGTCGCG ACCACACCCG TCCTGTGGCA
     7561 AAGCCTCGCA ATCCAGTGgc tagcCAAAGG GATAACCGTA TTACCGCCTT TGAGTGAGCT
     7621 CCTAGGgGAA TGATAACAAA ATAAACgacc ggcaatctca gtgatgctgc tcggaggggg
     7681 gcttcggtaa ggaaaaagaa tttcgatgca ggggttgacc ccgtatttta atgctgtact
     7741 attcgcctcc cgctaacgag cagttcgata ctgaatctgg ctcaggtagt tgattttatt
     7801 agtaaaatca taagccttag gggtgttttt cttgagagat gtgctgtaga gtgcacgcct
     7861 cggttgagac gaaagatctt aaccaaccgc tctttaacaa ctgaatcaag caattcgtgt
     7921 gggtgcttgt ggagtcagac tgatagtcaa caagattatc agcatcacaa gttactccgc
     7981 gagaaatcaa agatgtaacc aacgattgct gagccaagtt tagggtttct taaaaaccca
     8041 aagatgtttc tgaGCAGGTG tgatgCACCT GCgactgttt tagagctaga aatagcaagt
     8101 taaaataagg ctagtccgtt atcaacttga aaaagtggca ccgagtcggt ggtgcttaaa
     8161 ttccagaacc cctgtttgct aacgcagaca ggggttttgt tttgggcgat cgaaaatgac
     8221 ctggaagatc tggtagtcat ccggagtctt aactagttca cgctgccgca agcactcagg
     8281 gcgcaagggc tgctaaagga agcggaacac gtagaaagcc ag 
//
