# Supplementary material for: Bacterial genome editing by coupling Cre-lox and CRISPR-Cas9 systems
Source: PLoS One. 2020 Nov 4;15(11):e0241867. doi: 10.1371/journal.pone.0241867 (PMC7641437; doi:10.1371/journal.pone.0241867)
Supplement: S2 File — (ZIP) [file pone.0241867.s014.zip › 3-lox_Supp_File_2_vector_maps/pR6K-lox2272WT-Asa-sgRNA-BsaI.ape]

LOCUS       4_pR6K_loxWT2272        3004 bp ds-DNA     circular     02-DEC-2019
DEFINITION  .
ACCESSION   
VERSION     
SOURCE      .
  ORGANISM  .
COMMENT     
COMMENT     ApEinfo:methylated:0
FEATURES             Location/Qualifiers
     source          complement(1249..1620)
                     /locus_tag="Aeromonas salmonicida salmonicida CIP 103209 :
                     Ga0098530_1123: 1-2100"
                     /ApEinfo_fwdcolor="#f6fff3"
                     /ApEinfo_revcolor="#f6fff3"
                     /ApEinfo_graphicformat="arrow_data {{} {} 1} width 5
                     offset 0"
     conflict        213..264
                     /locus_tag="a stretch of conflict sequence"
                     /ApEinfo_fwdcolor="#00ffff"
                     /ApEinfo_revcolor="#00ffff"
                     /ApEinfo_graphicformat="arrow_data {{} {} 1} width 5
                     offset 0"
     misc_recomb     100..105
                     /locus_tag="HindIII"
                     /ApEinfo_fwdcolor="#1db9ff"
                     /ApEinfo_revcolor="#1db9ff"
                     /ApEinfo_graphicformat="arrow_data {{} {} 1} width 5
                     offset 0"
     source          696..707
                     /locus_tag="source: pKMW2"
                     /ApEinfo_fwdcolor="#00ffff"
                     /ApEinfo_revcolor="#00ffff"
                     /ApEinfo_graphicformat="arrow_data {{} {} 1} width 5
                     offset 0"
     rep_origin      245..655
                     /locus_tag="R6K gamma replication origin"
                     /ApEinfo_fwdcolor="#8d8bff"
                     /ApEinfo_revcolor="#8d8bff"
                     /ApEinfo_graphicformat="arrow_data {{} {} 1} width 5
                     offset 0"
     primer_bind     1190..1217
                     /locus_tag="pR6K-Km.screenF"
                     /ApEinfo_fwdcolor="#ffbc1e"
                     /ApEinfo_revcolor="#ffbc1e"
                     /ApEinfo_graphicformat="arrow_data {{0 1 2 0 0 -1} {} 1}
                     width 5 offset 0"
     primer_bind     complement(1079..1102)
                     /locus_tag="pKMW2.rev2"
                     /ApEinfo_fwdcolor="#ffbc1e"
                     /ApEinfo_revcolor="#ffbc1e"
                     /ApEinfo_graphicformat="arrow_data {{0 1 2 0 0 -1} {} 1}
                     width 5 offset 0"
     misc_feature    1622..1627
                     /locus_tag="BsaI"
                     /ApEinfo_fwdcolor="#8000ff"
                     /ApEinfo_revcolor="#8000ff"
                     /ApEinfo_graphicformat="arrow_data {{0 1 2 0 0 -1} {} 0}
                     width 5 offset 0"
     promoter        1249..1620
                     /locus_tag="16S promoter conserved region"
                     /ApEinfo_fwdcolor="#f00cff"
                     /ApEinfo_revcolor="#f00cff"
                     /ApEinfo_graphicformat="arrow_data {{0 1 2 0 0 -1} {} 1}
                     width 5 offset 0"
     protein_bind    complement(46..79)
                     /bound_moiety=Cre recombinase
                     /locus_tag="loxP WT"
                     /ApEinfo_fwdcolor="#ff2c04"
                     /ApEinfo_revcolor="#ff2c04"
                     /ApEinfo_graphicformat="arrow_data {{0 1 2 0 0 -1} {} 1}
                     width 5 offset 0"
     source          708..957
                     /locus_tag="source: pKMW2(1)"
                     /ApEinfo_label="source: pKMW2"
                     /ApEinfo_fwdcolor="#00ffff"
                     /ApEinfo_revcolor="#00ffff"
                     /ApEinfo_graphicformat="arrow_data {{} {} 1} width 5
                     offset 0"
     conflict        611..611
                     /locus_tag="C to G"
                     /ApEinfo_fwdcolor="#ff2252"
                     /ApEinfo_revcolor="#ff2252"
                     /ApEinfo_graphicformat="arrow_data {{} {} 1} width 5
                     offset 0"
     misc_RNA        1641..1719
                     /locus_tag="Structural guiding RNA"
                     /ApEinfo_fwdcolor="cyan"
                     /ApEinfo_revcolor="cyan"
                     /ApEinfo_graphicformat="arrow_data {{0 1 2 0 0 -1} {} 1}
                     width 5 offset 0"
     misc_recomb     1246..1248
                     /locus_tag="ZraI"
                     /ApEinfo_fwdcolor="#1db9ff"
                     /ApEinfo_revcolor="#1db9ff"
                     /ApEinfo_graphicformat="arrow_data {{} {} 1} width 5
                     offset 0"
     primer_bind     complement(135..164)
                     /locus_tag="SpCas9R3_frag3.rev"
                     /ApEinfo_fwdcolor="#ffbc1e"
                     /ApEinfo_revcolor="#ffbc1e"
                     /ApEinfo_graphicformat="arrow_data {{0 1 2 0 0 -1} {} 1}
                     width 5 offset 0"
     rep_origin      841..951
                     /locus_tag="oriT"
                     /ApEinfo_fwdcolor="#8d8bff"
                     /ApEinfo_revcolor="#8d8bff"
                     /ApEinfo_graphicformat="arrow_data {{} {} 1} width 5
                     offset 0"
     source          complement(1720..1809)
                     /locus_tag="Aeromonas salmonicida salmonicida CIP 103209 :
                     Ga0098530_1066: 38551-40812"
                     /ApEinfo_fwdcolor="#f9fff9"
                     /ApEinfo_revcolor="#f9fff9"
                     /ApEinfo_graphicformat="arrow_data {{} {} 1} width 5
                     offset 0"
     promoter        2088..2137
                     /locus_tag="KanR Promoter (Drosophila prediction)"
                     /ApEinfo_fwdcolor="#f00cff"
                     /ApEinfo_revcolor="#f00cff"
                     /ApEinfo_graphicformat="arrow_data {{0 1 2 0 0 -1} {} 1}
                     width 5 offset 0"
     terminator      1720..1809
                     /locus_tag="90bp from 3' flank of 5S"
                     /ApEinfo_fwdcolor="#fffa4d"
                     /ApEinfo_revcolor="#fffa4d"
                     /ApEinfo_graphicformat="arrow_data {{0 1 2 0 0 -1} {} 1}
                     width 5 offset 0"
     CDS             2173..2967
                     /locus_tag="KanR"
                     /ApEinfo_fwdcolor="#0bce3f"
                     /ApEinfo_revcolor="#0bce3f"
                     /ApEinfo_graphicformat="arrow_data {{0 1 2 0 0 -1} {} 1}
                     width 5 offset 0"
     misc_feature    1156..1189
                     /locus_tag="loxP2272"
                     /ApEinfo_fwdcolor="#ff1736"
                     /ApEinfo_revcolor="#ff1736"
                     /ApEinfo_graphicformat="arrow_data {{0 1 2 0 0 -1} {} 1}
                     width 5 offset 0"
     conflict        2197..2197
                     /locus_tag="G to A (alanine to threonine"
                     /ApEinfo_fwdcolor="#fff87b"
                     /ApEinfo_revcolor="#fff87b"
                     /ApEinfo_graphicformat="arrow_data {{} {} 1} width 5
                     offset 0"
     misc_feature    1079..1102
                     /locus_tag="pKMW2Backbone"
                     /ApEinfo_fwdcolor="#19fff6"
                     /ApEinfo_revcolor="#19fff6"
                     /ApEinfo_graphicformat="arrow_data {{0 1 2 0 0 -1} {} 0}
                     width 5 offset 0"
     source          958..1078
                     /locus_tag="source: pKMW2(2)"
                     /ApEinfo_label="source: pKMW2"
                     /ApEinfo_fwdcolor="#00ffff"
                     /ApEinfo_revcolor="#00ffff"
                     /ApEinfo_graphicformat="arrow_data {{} {} 1} width 5
                     offset 0"
     misc_feature    1215..1220
                     /locus_tag="SacI"
                     /ApEinfo_fwdcolor="#8000ff"
                     /ApEinfo_revcolor="#8000ff"
                     /ApEinfo_graphicformat="arrow_data {{0 1 2 0 0 -1} {} 0}
                     width 5 offset 0"
     misc_feature    1634..1639
                     /locus_tag="BsaI(1)"
                     /ApEinfo_label="BsaI"
                     /ApEinfo_fwdcolor="#8000ff"
                     /ApEinfo_revcolor="#8000ff"
                     /ApEinfo_graphicformat="arrow_data {{0 1 2 0 0 -1} {} 0}
                     width 5 offset 0"
ORIGIN
        1 caggaactgc tgaaccctag ggctctagaa ctagtggatc ccccgataac ttcgtatagc
       61 atacattata cgaagttatg gctgcaggaa ttcgatatca agcttatcga taccgtcgac
      121 ctcgagggct taacGGTCAG CGTAATTTTT TTAAGGCGGA AGTGACGGAC AGAACGGTCA
      181 GGACCTGGAG CGGCCGCTTT TTTCCAATTT TTGCGgCcgC AAgATCcGGC CACGATGCGT
      241 CcGgcGTaGa GgatcTGAAG ATcAGCAGTT CAACCTGTTG ATAGTACGTA CTAAGCTCTC
      301 ATGTTTCACG TACTAAGCTC TCATGTTTAA CGTACTAAGC TCTCATGTTT AACGAACTAA
      361 ACCCTCATGG CTAACGTACT AAGCTCTCAT GGCTAACGTA CTAAGCTCTC ATGTTTCACG
      421 TACTAAGCTC TCATGTTTGA ACAATAAAAT TAATATAAAT CAGCAACTTA AATAGCCTCT
      481 AAGGTTTTAA GTTTTATAAG AAAAAAAAGA ATATATAAGG CTTTTAAAGC TTTTAAGGTT
      541 TAACGGTTGT GGACAACAAG CCAGGGATGT AACGCACTGA GAAGCCCTTA GAGCCTCTCA
      601 AAGCAATTTT GAGTGACACA GGAACACTTA ACGGCTGACA TGGGAATTAG CCATGGCAAA
      661 GCCTCGCAAT CCAGTGCAAA GGCAATACGC AAACCTATGT GTTGGGTAAC GCCAGGGTTT
      721 TCCCAGTCAC GACGTTGTAA AACGACGGCC AGTGAATTAA TTCTTGAAGA CGAAAGGGCC
      781 TCGTGATACG CCTATTTTTA TAGGTTAATG TCATGATAAT AATGGTTTCT TAGAGCTTAT
      841 CGGCCAGCCT CGCAGAGCAG GATTCCCGTT GAGCACCGCC AGGTGCGAAT AAGGGACAGT
      901 GAAGAAGGAA CACCCGCTCG CGGGTGGGCC TACTTCACCT ATCCTGCCCG GCTGACGCCG
      961 TTGGATACAC CAAGGAAAGT CTACACGAAC CCTTTGGCAA AATCCTGTAT ATCGTGCGAA
     1021 AAAGGATGGA TATACCGAAA AAATCGCTAT AATGACCCCG AAGCAGGGTT ATGCAGCGac
     1081 aacactcaac cctatctcgg tcgcgaccac acccgtcctg tggcaaagcc tcgcaatcca
     1141 gtgGCTAGCc aaaggataac ttcgtataaa gtatcctata cgaagttatg ataaccgtat
     1201 taccgccttt gagtgagctc ctaggGgaat gataacaaaa taaacGACTT ATTGCCGATA
     1261 AGGGGTTGCC AGAAAGATTC AACTCCCTAT AATGCGCCTC CATCGACAGG GCAAGCGGCA
     1321 ACGCAAACAA GCCGGTCGGT GCCTCGAAAA GCCTTTGAAA ATAAGGCTTG ACTCGAGAAG
     1381 GCGGTTGAGT AGAATTCCAC TCCCGCAGCA ACACACTGTT GCGTCGCTCT TTAACAATTT
     1441 GAATCAAGCA ATCTGTGTGG GCACTCACAG CATCGAACAT CAAACAATTT TGTTGATTTT
     1501 CAATGTCTGG TGAAGTGACC AAAACGACTT GTTAGCAATA ACAAGCCGAA CAGTTTATTT
     1561 CAGCAATTCA TTGAGCCGCT GAAGTTCATT GCCTCGGTAA TGAATGAACG CAAACCAAAC
     1621 aGAGACCacc tgcGGTCTCa GTTTTAGAGC TAGAAATAGC AAGTTAAAAT AAGGCTAGTC
     1681 CGTTATCAAC TTGAAAAAGT GGCACCGAGT CGGTGGTGCA CCTATTTAGA AGAGGCCTCC
     1741 CATTCGGGAG GCCTTTTTGC TTTGGAATTT TTCCTTCCGC GAGGTCATTT TTTAGTAAAA
     1801 AAGCTGGGAg tcttaactag ttcacgctgc cgcaagcacT CAGGGCGCAA GGGCTGCTAA
     1861 AGGAAGCGGA ACACGTAGAA AGCCAGTCCG CAGAAACGGT GCTGACCCCG GATGAATGTC
     1921 AGCTACTGGG CTATCTGGAC AAGGGAAAAC GCAAGCGCAA AGAGAAAGCA GGTAGCTTGC
     1981 AGTGGGCTTA CATGGCGATA GCTAGACTGG GCGGTTTTAT GGACAGCAAG CGAACCGGAA
     2041 TTGCCAGCTG GGGCGCCCTC TGGTAAGGTT GGGAAGCCCT GCAAAGTAAA CTGGATGGCT
     2101 TTCTTGCCGC CAAGGATCTG ATGGCGCAGG GGATCAAGAT CTGATCAAGA GACAGGATGA
     2161 GGATCGTTTC GCATGATTGA ACAAGATGGA TTGCACaCAG GTTCTCCGGC CGCTTGGGTG
     2221 GAGAGGCTAT TCGGCTATGA CTGGGCACAA CAGACAATCG GCTGCTCTGA TGCCGCCGTG
     2281 TTCCGGCTGT CAGCGCAGGG GCGCCCGGTT CTTTTTGTCA AGACCGACCT GTCCGGTGCC
     2341 CTGAATGAAC TCCAAGACGA GGCAGCGCGG CTATCGTGGC TGGCCACGAC GGGCGTTCCT
     2401 TGCGCAGCTG TGCTCGACGT TGTCACTGAA GCGGGAAGGG ACTGGCTGCT ATTGGGCGAA
     2461 GTGCCGGGGC AGGATCTCCT GTCATCTCAC CTTGCTCCTG CCGAGAAAGT ATCCATCATG
     2521 GCTGATGCAA TGCGGCGGCT GCATACGCTT GATCCGGCTA CCTGCCCATT CGACCACCAA
     2581 GCGAAACATC GCATCGAGCG AGCACGTACT CGGATGGAAG CCGGTCTTGT CGATCAGGAT
     2641 GATCTGGACG AAGAGCATCA GGGGCTCGCG CCAGCCGAAC TGTTCGCCAG GCTCAAGGCG
     2701 CGGATGCCCG ACGGCGAGGA TCTCGTCGTG ACCCATGGCG ATGCCTGCTT GCCGAATATC
     2761 ATGGTGGAAA ATGGCCGCTT TTCTGGATTC ATCGACTGTG GCCGGCTGGG TGTGGCGGAC
     2821 CGCTATCAGG ACATAGCGTT GGCTACCCGT GATATTGCTG AAGAGCTTGG CGGCGAATGG
     2881 GCTGACCGCT TCCTCGTGCT TTACGGTATC GCCGCTCCCG ATTCGCAGCG CATCGCCTTC
     2941 TATCGCCTTC TTGACGAGTT CTTCTGAGCG GCCCGGGTGA AAGTTGGAAC CTCTTACGTG
     3001 CCGA     
//
