# Supplementary material for: Bacterial genome editing by coupling Cre-lox and CRISPR-Cas9 systems
Source: PLoS One. 2020 Nov 4;15(11):e0241867. doi: 10.1371/journal.pone.0241867 (PMC7641437; doi:10.1371/journal.pone.0241867)
Supplement: S2 File — (ZIP) [file pone.0241867.s014.zip › 3-lox_Supp_File_2_vector_maps/pR6K-lox2272WT-Plu-sgRNA-BsaI.ape]

LOCUS       2_pR6K_loxWT2272        2968 bp ds-DNA     circular     02-DEC-2019
DEFINITION  .
ACCESSION   
VERSION     
SOURCE      .
  ORGANISM  .
COMMENT     
COMMENT     
COMMENT     ApEinfo:methylated:0
FEATURES             Location/Qualifiers
     misc_feature    1156..1189
                     /locus_tag="loxP2272"
                     /ApEinfo_fwdcolor="#ff1736"
                     /ApEinfo_revcolor="#ff1736"
                     /ApEinfo_graphicformat="arrow_data {{0 1 2 0 0 -1} {} 1}
                     width 5 offset 0"
     promoter        1249..1584
                     /locus_tag="Photorhabdus luminescens subsp. laumondii
                     TT01, 16S promoter conserved region"
                     /ApEinfo_fwdcolor="#f00cff"
                     /ApEinfo_revcolor="#f00cff"
                     /ApEinfo_graphicformat="arrow_data {{0 1 2 0 0 -1} {} 1}
                     width 5 offset 0"
     conflict        213..264
                     /locus_tag="a stretch of conflict sequence"
                     /ApEinfo_fwdcolor="#00ffff"
                     /ApEinfo_revcolor="#00ffff"
                     /ApEinfo_graphicformat="arrow_data {{} {} 1} width 5
                     offset 0"
     misc_RNA        1605..1683
                     /locus_tag="Structural guiding RNA"
                     /ApEinfo_fwdcolor="cyan"
                     /ApEinfo_revcolor="cyan"
                     /ApEinfo_graphicformat="arrow_data {{0 1 2 0 0 -1} {} 1}
                     width 5 offset 0"
     misc_feature    1079..1102
                     /locus_tag="pKMW2Backbone"
                     /ApEinfo_fwdcolor="#19fff6"
                     /ApEinfo_revcolor="#19fff6"
                     /ApEinfo_graphicformat="arrow_data {{0 1 2 0 0 -1} {} 0}
                     width 5 offset 0"
     primer_bind     1190..1217
                     /locus_tag="pR6K-Km.screenF"
                     /ApEinfo_fwdcolor="#ffbc1e"
                     /ApEinfo_revcolor="#ffbc1e"
                     /ApEinfo_graphicformat="arrow_data {{0 1 2 0 0 -1} {} 1}
                     width 5 offset 0"
     terminator      1684..1773
                     /locus_tag="5S terminator"
                     /ApEinfo_fwdcolor="#fffa4d"
                     /ApEinfo_revcolor="#fffa4d"
                     /ApEinfo_graphicformat="arrow_data {{0 1 2 0 0 -1} {} 1}
                     width 5 offset 0"
     primer_bind     complement(1079..1102)
                     /locus_tag="pKMW2.rev2"
                     /ApEinfo_fwdcolor="#ffbc1e"
                     /ApEinfo_revcolor="#ffbc1e"
                     /ApEinfo_graphicformat="arrow_data {{0 1 2 0 0 -1} {} 1}
                     width 5 offset 0"
     promoter        2052..2101
                     /locus_tag="KanR Promoter (Drosophila prediction)"
                     /ApEinfo_fwdcolor="#f00cff"
                     /ApEinfo_revcolor="#f00cff"
                     /ApEinfo_graphicformat="arrow_data {{0 1 2 0 0 -1} {} 1}
                     width 5 offset 0"
     CDS             2137..2931
                     /locus_tag="KanR"
                     /ApEinfo_fwdcolor="#0bce3f"
                     /ApEinfo_revcolor="#0bce3f"
                     /ApEinfo_graphicformat="arrow_data {{0 1 2 0 0 -1} {} 1}
                     width 5 offset 0"
     conflict        2161..2161
                     /locus_tag="G to A (alanine to threonine"
                     /ApEinfo_fwdcolor="#fff87b"
                     /ApEinfo_revcolor="#fff87b"
                     /ApEinfo_graphicformat="arrow_data {{} {} 1} width 5
                     offset 0"
     misc_recomb     1246..1248
                     /locus_tag="ZraI"
                     /ApEinfo_fwdcolor="#1db9ff"
                     /ApEinfo_revcolor="#1db9ff"
                     /ApEinfo_graphicformat="arrow_data {{} {} 1} width 5
                     offset 0"
     misc_recomb     100..105
                     /locus_tag="HindIII"
                     /ApEinfo_fwdcolor="#1db9ff"
                     /ApEinfo_revcolor="#1db9ff"
                     /ApEinfo_graphicformat="arrow_data {{} {} 1} width 5
                     offset 0"
     protein_bind    complement(46..79)
                     /bound_moiety=Cre recombinase
                     /locus_tag="loxP WT"
                     /ApEinfo_fwdcolor="#ff2c04"
                     /ApEinfo_revcolor="#ff2c04"
                     /ApEinfo_graphicformat="arrow_data {{0 1 2 0 0 -1} {} 1}
                     width 5 offset 0"
     primer_bind     complement(135..164)
                     /locus_tag="SpCas9R3_frag3.rev"
                     /ApEinfo_fwdcolor="#ffbc1e"
                     /ApEinfo_revcolor="#ffbc1e"
                     /ApEinfo_graphicformat="arrow_data {{0 1 2 0 0 -1} {} 1}
                     width 5 offset 0"
     source          696..707
                     /locus_tag="source: pKMW2"
                     /ApEinfo_fwdcolor="#00ffff"
                     /ApEinfo_revcolor="#00ffff"
                     /ApEinfo_graphicformat="arrow_data {{} {} 1} width 5
                     offset 0"
     source          708..1078
                     /locus_tag="source: pKMW2(1)"
                     /ApEinfo_label="source: pKMW2"
                     /ApEinfo_fwdcolor="#00ffff"
                     /ApEinfo_revcolor="#00ffff"
                     /ApEinfo_graphicformat="arrow_data {{} {} 1} width 5
                     offset 0"
     rep_origin      841..951
                     /locus_tag="oriT"
                     /ApEinfo_fwdcolor="#8d8bff"
                     /ApEinfo_revcolor="#8d8bff"
                     /ApEinfo_graphicformat="arrow_data {{} {} 1} width 5
                     offset 0"
     rep_origin      245..655
                     /locus_tag="R6K gamma replication origin"
                     /ApEinfo_fwdcolor="#8d8bff"
                     /ApEinfo_revcolor="#8d8bff"
                     /ApEinfo_graphicformat="arrow_data {{} {} 1} width 5
                     offset 0"
     conflict        611..611
                     /locus_tag="C to G"
                     /ApEinfo_fwdcolor="#ff2252"
                     /ApEinfo_revcolor="#ff2252"
                     /ApEinfo_graphicformat="arrow_data {{} {} 1} width 5
                     offset 0"
     misc_recomb     1774..1776
                     /locus_tag="ZraI(1)"
                     /ApEinfo_label="ZraI"
                     /ApEinfo_fwdcolor="#1db9ff"
                     /ApEinfo_revcolor="#1db9ff"
                     /ApEinfo_graphicformat="arrow_data {{} {} 1} width 5
                     offset 0"
     primer_bind     complement(1826..1850)
                     /locus_tag="pR6K-Km.screenR"
                     /ApEinfo_fwdcolor="#ffbc1e"
                     /ApEinfo_revcolor="#ffbc1e"
                     /ApEinfo_graphicformat="arrow_data {{0 1 2 0 0 -1} {} 1}
                     width 5 offset 0"
     primer_bind     625..651
                     /locus_tag="pR6K-Km.screenF1"
                     /ApEinfo_fwdcolor="#ffbc1e"
                     /ApEinfo_revcolor="#ffbc1e"
                     /ApEinfo_graphicformat="arrow_data {{0 1 2 0 0 -1} {} 1}
                     width 5 offset 0"
     misc_feature    1215..1220
                     /locus_tag="SacI"
                     /ApEinfo_fwdcolor="#8000ff"
                     /ApEinfo_revcolor="#8000ff"
                     /ApEinfo_graphicformat="arrow_data {{0 1 2 0 0 -1} {} 0}
                     width 5 offset 0"
     misc_feature    1586..1591
                     /locus_tag="BsaI"
                     /ApEinfo_fwdcolor="#8000ff"
                     /ApEinfo_revcolor="#8000ff"
                     /ApEinfo_graphicformat="arrow_data {{0 1 2 0 0 -1} {} 0}
                     width 5 offset 0"
     misc_feature    1598..1603
                     /locus_tag="BsaI(1)"
                     /ApEinfo_label="BsaI"
                     /ApEinfo_fwdcolor="#8000ff"
                     /ApEinfo_revcolor="#8000ff"
                     /ApEinfo_graphicformat="arrow_data {{0 1 2 0 0 -1} {} 0}
                     width 5 offset 0"
ORIGIN
        1 caggaactgc tgaaccctag ggctctagaa ctagtggatc ccccgataac ttcgtatagc
       61 atacattata cgaagttatg gctgcaggaa ttcgatatca agcttatcga taccgtcgac
      121 ctcgagggct taacGGTCAG CGTAATTTTT TTAAGGCGGA AGTGACGGAC AGAACGGTCA
      181 GGACCTGGAG CGGCCGCTTT TTTCCAATTT TTGCGgCcgC AAgATCcGGC CACGATGCGT
      241 CcGgcGTaGa GgatcTGAAG ATcAGCAGTT CAACCTGTTG ATAGTACGTA CTAAGCTCTC
      301 ATGTTTCACG TACTAAGCTC TCATGTTTAA CGTACTAAGC TCTCATGTTT AACGAACTAA
      361 ACCCTCATGG CTAACGTACT AAGCTCTCAT GGCTAACGTA CTAAGCTCTC ATGTTTCACG
      421 TACTAAGCTC TCATGTTTGA ACAATAAAAT TAATATAAAT CAGCAACTTA AATAGCCTCT
      481 AAGGTTTTAA GTTTTATAAG AAAAAAAAGA ATATATAAGG CTTTTAAAGC TTTTAAGGTT
      541 TAACGGTTGT GGACAACAAG CCAGGGATGT AACGCACTGA GAAGCCCTTA GAGCCTCTCA
      601 AAGCAATTTT GAGTGACACA GGAACACTTA ACGGCTGACA TGGGAATTAG CCATGGCAAA
      661 GCCTCGCAAT CCAGTGCAAA GGCAATACGC AAACCTATGT GTTGGGTAAC GCCAGGGTTT
      721 TCCCAGTCAC GACGTTGTAA AACGACGGCC AGTGAATTAA TTCTTGAAGA CGAAAGGGCC
      781 TCGTGATACG CCTATTTTTA TAGGTTAATG TCATGATAAT AATGGTTTCT TAGAGCTTAT
      841 CGGCCAGCCT CGCAGAGCAG GATTCCCGTT GAGCACCGCC AGGTGCGAAT AAGGGACAGT
      901 GAAGAAGGAA CACCCGCTCG CGGGTGGGCC TACTTCACCT ATCCTGCCCG GCTGACGCCG
      961 TTGGATACAC CAAGGAAAGT CTACACGAAC CCTTTGGCAA AATCCTGTAT ATCGTGCGAA
     1021 AAAGGATGGA TATACCGAAA AAATCGCTAT AATGACCCCG AAGCAGGGTT ATGCAGCGac
     1081 aacactcaac cctatctcgg tcgcgaccac acccgtcctg tggcaaagcc tcgcaatcca
     1141 gtgGCTAGCc aaaggataac ttcgtataaa gtatcctata cgaagttatg ataaccgtat
     1201 taccgccttt gagtgagctc ctaggGgaat gataacaaaa taaacGACCG AATGGATTCT
     1261 TTTTGTAATT AAATGCTTGC CAGCGTCAAA GAACGCCCTA TAATGCGCCA CCACTGACCG
     1321 ACACAACGCT GATAAACATT GTGAGGTCGG GCAGAGAAAG CGATAATCAG TGCTTGACTC
     1381 TGCGGGCGAA CAGCGTAGTA TACGCAGCCC GGCTGAACGA GAATATTATT TTTTATGTCA
     1441 GCCTGCTCTT TAACAATTAA TCAGACAATC TGTGTGGGCA CTCACAAGAC CGTATCACAA
     1501 AAAAATACGT TTTAAAGTCT TGAAGAGTGA ACAACAGTTA ATTCATTACG AAATAATTAG
     1561 TCAGAATTCT TTGAGCATCA AACTaGAGAC CacctgcGGT CTCaGTTTTA GAGCTAGAAA
     1621 TAGCAAGTTA AAATAAGGCT AGTCCGTTAT CAACTTGAAA AAGTGGCACC GAGTCGGTGG
     1681 TGCTTTATTT TGAAACAAAA AGGCCACCCT TCTGGGTGGC CTTTTTGCAT TTAACAAAGA
     1741 ACTAACTTAG TTTTCCAACT GTTTTCCACG CCTGTCTTAA CTAGTTCACG CTGCCGCAAG
     1801 CACTCAGGGC GCAAGGGCTG CTAAAGGAAG CGGAACACGT AGAAAGCCAG TCCGCAGAAA
     1861 CGGTGCTGAC CCCGGATGAA TGTCAGCTAC TGGGCTATCT GGACAAGGGA AAACGCAAGC
     1921 GCAAAGAGAA AGCAGGTAGC TTGCAGTGGG CTTACATGGC GATAGCTAGA CTGGGCGGTT
     1981 TTATGGACAG CAAGCGAACC GGAATTGCCA GCTGGGGCGC CCTCTGGTAA GGTTGGGAAG
     2041 CCCTGCAAAG TAAACTGGAT GGCTTTCTTG CCGCCAAGGA TCTGATGGCG CAGGGGATCA
     2101 AGATCTGATC AAGAGACAGG ATGAGGATCG TTTCGCATGA TTGAACAAGA TGGATTGCAC
     2161 aCAGGTTCTC CGGCCGCTTG GGTGGAGAGG CTATTCGGCT ATGACTGGGC ACAACAGACA
     2221 ATCGGCTGCT CTGATGCCGC CGTGTTCCGG CTGTCAGCGC AGGGGCGCCC GGTTCTTTTT
     2281 GTCAAGACCG ACCTGTCCGG TGCCCTGAAT GAACTCCAAG ACGAGGCAGC GCGGCTATCG
     2341 TGGCTGGCCA CGACGGGCGT TCCTTGCGCA GCTGTGCTCG ACGTTGTCAC TGAAGCGGGA
     2401 AGGGACTGGC TGCTATTGGG CGAAGTGCCG GGGCAGGATC TCCTGTCATC TCACCTTGCT
     2461 CCTGCCGAGA AAGTATCCAT CATGGCTGAT GCAATGCGGC GGCTGCATAC GCTTGATCCG
     2521 GCTACCTGCC CATTCGACCA CCAAGCGAAA CATCGCATCG AGCGAGCACG TACTCGGATG
     2581 GAAGCCGGTC TTGTCGATCA GGATGATCTG GACGAAGAGC ATCAGGGGCT CGCGCCAGCC
     2641 GAACTGTTCG CCAGGCTCAA GGCGCGGATG CCCGACGGCG AGGATCTCGT CGTGACCCAT
     2701 GGCGATGCCT GCTTGCCGAA TATCATGGTG GAAAATGGCC GCTTTTCTGG ATTCATCGAC
     2761 TGTGGCCGGC TGGGTGTGGC GGACCGCTAT CAGGACATAG CGTTGGCTAC CCGTGATATT
     2821 GCTGAAGAGC TTGGCGGCGA ATGGGCTGAC CGCTTCCTCG TGCTTTACGG TATCGCCGCT
     2881 CCCGATTCGC AGCGCATCGC CTTCTATCGC CTTCTTGACG AGTTCTTCTG AGCGGCCCGG
     2941 GTGAAAGTTG GAACCTCTTA CGTGCCGA   
//
