# Supplementary material for: Bacterial genome editing by coupling Cre-lox and CRISPR-Cas9 systems
Source: PLoS One. 2020 Nov 4;15(11):e0241867. doi: 10.1371/journal.pone.0241867 (PMC7641437; doi:10.1371/journal.pone.0241867)
Supplement: S2 File — (ZIP) [file pone.0241867.s014.zip › 3-lox_Supp_File_2_vector_maps/pR6K-lox2272WT-Psi-sgRNA-BsaI.ape]

LOCUS       1_pR6K_loxWT2272        3032 bp ds-DNA     circular     02-DEC-2019
DEFINITION  .
ACCESSION   
VERSION     
SOURCE      .
  ORGANISM  .
COMMENT     
COMMENT     
COMMENT     ApEinfo:methylated:0
FEATURES             Location/Qualifiers
     terminator      1748..1837
                     /locus_tag="5S rRNA terminator"
                     /ApEinfo_fwdcolor="#fffa4d"
                     /ApEinfo_revcolor="#fffa4d"
                     /ApEinfo_graphicformat="arrow_data {{0 1 2 0 0 -1} {} 1}
                     width 5 offset 0"
     misc_RNA        1669..1747
                     /locus_tag="Structural guiding RNA"
                     /ApEinfo_fwdcolor="cyan"
                     /ApEinfo_revcolor="cyan"
                     /ApEinfo_graphicformat="arrow_data {{0 1 2 0 0 -1} {} 1}
                     width 5 offset 0"
     conflict        213..264
                     /locus_tag="a stretch of conflict sequence"
                     /ApEinfo_fwdcolor="#00ffff"
                     /ApEinfo_revcolor="#00ffff"
                     /ApEinfo_graphicformat="arrow_data {{} {} 1} width 5
                     offset 0"
     source          696..707
                     /locus_tag="source: pKMW2"
                     /ApEinfo_fwdcolor="#00ffff"
                     /ApEinfo_revcolor="#00ffff"
                     /ApEinfo_graphicformat="arrow_data {{} {} 1} width 5
                     offset 0"
     primer_bind     1190..1217
                     /locus_tag="pR6K-Km.screenF"
                     /ApEinfo_fwdcolor="#ffbc1e"
                     /ApEinfo_revcolor="#ffbc1e"
                     /ApEinfo_graphicformat="arrow_data {{0 1 2 0 0 -1} {} 1}
                     width 5 offset 0"
     source          complement(1249..1648)
                     /locus_tag="Pseudomonas simiae strain WCS417
                     NZ_CP007637.1|:5042156-5043625"
                     /ApEinfo_fwdcolor="#fdfff3"
                     /ApEinfo_revcolor="#fdfff3"
                     /ApEinfo_graphicformat="arrow_data {{} {} 1} width 5
                     offset 0"
     promoter        2116..2165
                     /locus_tag="KanR Promoter (Drosophila prediction)"
                     /ApEinfo_fwdcolor="#f00cff"
                     /ApEinfo_revcolor="#f00cff"
                     /ApEinfo_graphicformat="arrow_data {{0 1 2 0 0 -1} {} 1}
                     width 5 offset 0"
     CDS             2201..2995
                     /locus_tag="KanR"
                     /ApEinfo_fwdcolor="#0bce3f"
                     /ApEinfo_revcolor="#0bce3f"
                     /ApEinfo_graphicformat="arrow_data {{0 1 2 0 0 -1} {} 1}
                     width 5 offset 0"
     conflict        2225..2225
                     /locus_tag="G to A (alanine to threonine"
                     /ApEinfo_fwdcolor="#fff87b"
                     /ApEinfo_revcolor="#fff87b"
                     /ApEinfo_graphicformat="arrow_data {{} {} 1} width 5
                     offset 0"
     misc_recomb     1246..1248
                     /locus_tag="ZraI"
                     /ApEinfo_fwdcolor="#1db9ff"
                     /ApEinfo_revcolor="#1db9ff"
                     /ApEinfo_graphicformat="arrow_data {{} {} 1} width 5
                     offset 0"
     rep_origin      245..655
                     /locus_tag="R6K gamma replication origin"
                     /ApEinfo_fwdcolor="#8d8bff"
                     /ApEinfo_revcolor="#8d8bff"
                     /ApEinfo_graphicformat="arrow_data {{} {} 1} width 5
                     offset 0"
     promoter        1249..1648
                     /locus_tag="16S promoter region"
                     /ApEinfo_fwdcolor="#f00cff"
                     /ApEinfo_revcolor="#f00cff"
                     /ApEinfo_graphicformat="arrow_data {{0 1 2 0 0 -1} {} 1}
                     width 5 offset 0"
     misc_recomb     1838..1840
                     /locus_tag="ZraI(1)"
                     /ApEinfo_label="ZraI"
                     /ApEinfo_fwdcolor="#1db9ff"
                     /ApEinfo_revcolor="#1db9ff"
                     /ApEinfo_graphicformat="arrow_data {{} {} 1} width 5
                     offset 0"
     conflict        611..611
                     /locus_tag="C to G"
                     /ApEinfo_fwdcolor="#ff2252"
                     /ApEinfo_revcolor="#ff2252"
                     /ApEinfo_graphicformat="arrow_data {{} {} 1} width 5
                     offset 0"
     primer_bind     complement(1890..1914)
                     /locus_tag="pR6K-Km.screenR"
                     /ApEinfo_fwdcolor="#ffbc1e"
                     /ApEinfo_revcolor="#ffbc1e"
                     /ApEinfo_graphicformat="arrow_data {{0 1 2 0 0 -1} {} 1}
                     width 5 offset 0"
     misc_feature    1156..1189
                     /locus_tag="loxP2272"
                     /ApEinfo_fwdcolor="#ff1736"
                     /ApEinfo_revcolor="#ff1736"
                     /ApEinfo_graphicformat="arrow_data {{0 1 2 0 0 -1} {} 1}
                     width 5 offset 0"
     primer_bind     complement(135..164)
                     /locus_tag="SpCas9R3_frag3.rev"
                     /ApEinfo_fwdcolor="#ffbc1e"
                     /ApEinfo_revcolor="#ffbc1e"
                     /ApEinfo_graphicformat="arrow_data {{0 1 2 0 0 -1} {} 1}
                     width 5 offset 0"
     misc_feature    1079..1102
                     /locus_tag="pKMW2Backbone"
                     /ApEinfo_fwdcolor="#19fff6"
                     /ApEinfo_revcolor="#19fff6"
                     /ApEinfo_graphicformat="arrow_data {{0 1 2 0 0 -1} {} 0}
                     width 5 offset 0"
     source          708..1078
                     /locus_tag="source: pKMW2(1)"
                     /ApEinfo_label="source: pKMW2"
                     /ApEinfo_fwdcolor="#00ffff"
                     /ApEinfo_revcolor="#00ffff"
                     /ApEinfo_graphicformat="arrow_data {{} {} 1} width 5
                     offset 0"
     primer_bind     625..651
                     /locus_tag="pR6K-Km.screenF1"
                     /ApEinfo_fwdcolor="#ffbc1e"
                     /ApEinfo_revcolor="#ffbc1e"
                     /ApEinfo_graphicformat="arrow_data {{0 1 2 0 0 -1} {} 1}
                     width 5 offset 0"
     primer_bind     complement(1079..1102)
                     /locus_tag="pKMW2.rev2"
                     /ApEinfo_fwdcolor="#ffbc1e"
                     /ApEinfo_revcolor="#ffbc1e"
                     /ApEinfo_graphicformat="arrow_data {{0 1 2 0 0 -1} {} 1}
                     width 5 offset 0"
     rep_origin      841..951
                     /locus_tag="oriT"
                     /ApEinfo_fwdcolor="#8d8bff"
                     /ApEinfo_revcolor="#8d8bff"
                     /ApEinfo_graphicformat="arrow_data {{} {} 1} width 5
                     offset 0"
     misc_recomb     100..105
                     /locus_tag="HindIII"
                     /ApEinfo_fwdcolor="#1db9ff"
                     /ApEinfo_revcolor="#1db9ff"
                     /ApEinfo_graphicformat="arrow_data {{} {} 1} width 5
                     offset 0"
     protein_bind    complement(46..79)
                     /bound_moiety=Cre recombinase
                     /locus_tag="loxP WT"
                     /ApEinfo_fwdcolor="#ff2c04"
                     /ApEinfo_revcolor="#ff2c04"
                     /ApEinfo_graphicformat="arrow_data {{0 1 2 0 0 -1} {} 1}
                     width 5 offset 0"
     misc_feature    1215..1220
                     /locus_tag="SacI"
                     /ApEinfo_fwdcolor="#8000ff"
                     /ApEinfo_revcolor="#8000ff"
                     /ApEinfo_graphicformat="arrow_data {{0 1 2 0 0 -1} {} 0}
                     width 5 offset 0"
     misc_feature    1650..1655
                     /locus_tag="BsaI"
                     /ApEinfo_fwdcolor="#8000ff"
                     /ApEinfo_revcolor="#8000ff"
                     /ApEinfo_graphicformat="arrow_data {{0 1 2 0 0 -1} {} 0}
                     width 5 offset 0"
     misc_feature    1662..1667
                     /locus_tag="BsaI(1)"
                     /ApEinfo_label="BsaI"
                     /ApEinfo_fwdcolor="#8000ff"
                     /ApEinfo_revcolor="#8000ff"
                     /ApEinfo_graphicformat="arrow_data {{0 1 2 0 0 -1} {} 0}
                     width 5 offset 0"
ORIGIN
        1 caggaactgc tgaaccctag ggctctagaa ctagtggatc ccccgataac ttcgtatagc
       61 atacattata cgaagttatg gctgcaggaa ttcgatatca agcttatcga taccgtcgac
      121 ctcgagggct taacGGTCAG CGTAATTTTT TTAAGGCGGA AGTGACGGAC AGAACGGTCA
      181 GGACCTGGAG CGGCCGCTTT TTTCCAATTT TTGCGgCcgC AAgATCcGGC CACGATGCGT
      241 CcGgcGTaGa GgatcTGAAG ATcAGCAGTT CAACCTGTTG ATAGTACGTA CTAAGCTCTC
      301 ATGTTTCACG TACTAAGCTC TCATGTTTAA CGTACTAAGC TCTCATGTTT AACGAACTAA
      361 ACCCTCATGG CTAACGTACT AAGCTCTCAT GGCTAACGTA CTAAGCTCTC ATGTTTCACG
      421 TACTAAGCTC TCATGTTTGA ACAATAAAAT TAATATAAAT CAGCAACTTA AATAGCCTCT
      481 AAGGTTTTAA GTTTTATAAG AAAAAAAAGA ATATATAAGG CTTTTAAAGC TTTTAAGGTT
      541 TAACGGTTGT GGACAACAAG CCAGGGATGT AACGCACTGA GAAGCCCTTA GAGCCTCTCA
      601 AAGCAATTTT GAGTGACACA GGAACACTTA ACGGCTGACA TGGGAATTAG CCATGGCAAA
      661 GCCTCGCAAT CCAGTGCAAA GGCAATACGC AAACCTATGT GTTGGGTAAC GCCAGGGTTT
      721 TCCCAGTCAC GACGTTGTAA AACGACGGCC AGTGAATTAA TTCTTGAAGA CGAAAGGGCC
      781 TCGTGATACG CCTATTTTTA TAGGTTAATG TCATGATAAT AATGGTTTCT TAGAGCTTAT
      841 CGGCCAGCCT CGCAGAGCAG GATTCCCGTT GAGCACCGCC AGGTGCGAAT AAGGGACAGT
      901 GAAGAAGGAA CACCCGCTCG CGGGTGGGCC TACTTCACCT ATCCTGCCCG GCTGACGCCG
      961 TTGGATACAC CAAGGAAAGT CTACACGAAC CCTTTGGCAA AATCCTGTAT ATCGTGCGAA
     1021 AAAGGATGGA TATACCGAAA AAATCGCTAT AATGACCCCG AAGCAGGGTT ATGCAGCGac
     1081 aacactcaac cctatctcgg tcgcgaccac acccgtcctg tggcaaagcc tcgcaatcca
     1141 gtgGCTAGCc aaaggataac ttcgtataaa gtatcctata cgaagttatg ataaccgtat
     1201 taccgccttt gagtgagctc ctaggGgaat gataacaaaa taaacGACCG GCAATCTCAG
     1261 TGATGCTGCT CGGAGGGGGG CTTCGGTAAG GAAAAAGAAT TTCGATGCAG GGGTTGACCC
     1321 CGTATTTTAA TGCTGTACTA TTCGCCTCCC GCTAACGAGC AGTTCGATAC TGAATCTGGC
     1381 TCAGGTAGTT GATTTTATTA GTAAAATCAT AAGCCTTAGG GGTGTTTTTC TTGAGAGATG
     1441 TGCTGTAGAG TGCACGCCTC GGTTGAGACG AAAGATCTTA ACCAACCGCT CTTTAACAAC
     1501 TGAATCAAGC AATTCGTGTG GGTGCTTGTG GAGTCAGACT GATAGTCAAC AAGATTATCA
     1561 GCATCACAAG TTACTCCGCG AGAAATCAAA GATGTAACCA ACGATTGCTG AGCCAAGTTT
     1621 AGGGTTTCTT AAAAACCCAA AGATGTTTaG AGACCacctg cGGTCTCaGT TTTAGAGCTA
     1681 GAAATAGCAA GTTAAAATAA GGCTAGTCCG TTATCAACTT GAAAAAGTGG CACCGAGTCG
     1741 GTGGTGCTTA AATTCCAGAA CCCCTGTTTG CTAACGCAGA CAGGGGTTTT GTTTTGGGCG
     1801 ATCGAAAATG ACCTGGAAGA TCTGGTAGTC ATCCGGAGTC TTAACTAGTT CACGCTGCCG
     1861 CAAGCACTCA GGGCGCAAGG GCTGCTAAAG GAAGCGGAAC ACGTAGAAAG CCAGTCCGCA
     1921 GAAACGGTGC TGACCCCGGA TGAATGTCAG CTACTGGGCT ATCTGGACAA GGGAAAACGC
     1981 AAGCGCAAAG AGAAAGCAGG TAGCTTGCAG TGGGCTTACA TGGCGATAGC TAGACTGGGC
     2041 GGTTTTATGG ACAGCAAGCG AACCGGAATT GCCAGCTGGG GCGCCCTCTG GTAAGGTTGG
     2101 GAAGCCCTGC AAAGTAAACT GGATGGCTTT CTTGCCGCCA AGGATCTGAT GGCGCAGGGG
     2161 ATCAAGATCT GATCAAGAGA CAGGATGAGG ATCGTTTCGC ATGATTGAAC AAGATGGATT
     2221 GCACaCAGGT TCTCCGGCCG CTTGGGTGGA GAGGCTATTC GGCTATGACT GGGCACAACA
     2281 GACAATCGGC TGCTCTGATG CCGCCGTGTT CCGGCTGTCA GCGCAGGGGC GCCCGGTTCT
     2341 TTTTGTCAAG ACCGACCTGT CCGGTGCCCT GAATGAACTC CAAGACGAGG CAGCGCGGCT
     2401 ATCGTGGCTG GCCACGACGG GCGTTCCTTG CGCAGCTGTG CTCGACGTTG TCACTGAAGC
     2461 GGGAAGGGAC TGGCTGCTAT TGGGCGAAGT GCCGGGGCAG GATCTCCTGT CATCTCACCT
     2521 TGCTCCTGCC GAGAAAGTAT CCATCATGGC TGATGCAATG CGGCGGCTGC ATACGCTTGA
     2581 TCCGGCTACC TGCCCATTCG ACCACCAAGC GAAACATCGC ATCGAGCGAG CACGTACTCG
     2641 GATGGAAGCC GGTCTTGTCG ATCAGGATGA TCTGGACGAA GAGCATCAGG GGCTCGCGCC
     2701 AGCCGAACTG TTCGCCAGGC TCAAGGCGCG GATGCCCGAC GGCGAGGATC TCGTCGTGAC
     2761 CCATGGCGAT GCCTGCTTGC CGAATATCAT GGTGGAAAAT GGCCGCTTTT CTGGATTCAT
     2821 CGACTGTGGC CGGCTGGGTG TGGCGGACCG CTATCAGGAC ATAGCGTTGG CTACCCGTGA
     2881 TATTGCTGAA GAGCTTGGCG GCGAATGGGC TGACCGCTTC CTCGTGCTTT ACGGTATCGC
     2941 CGCTCCCGAT TCGCAGCGCA TCGCCTTCTA TCGCCTTCTT GACGAGTTCT TCTGAGCGGC
     3001 CCGGGTGAAA GTTGGAACCT CTTACGTGCC GA  
//
