# Supplementary material for: Bacterial genome editing by coupling Cre-lox and CRISPR-Cas9 systems
Source: PLoS One. 2020 Nov 4;15(11):e0241867. doi: 10.1371/journal.pone.0241867 (PMC7641437; doi:10.1371/journal.pone.0241867)
Supplement: S2 File — (ZIP) [file pone.0241867.s014.zip › 3-lox_Supp_File_2_vector_maps/pR6K-lox2272WT-Son-sgRNA-BsaI.ape]

LOCUS       3_pR6K_loxWT2272        3157 bp ds-DNA     circular     02-DEC-2019
DEFINITION  .
ACCESSION   
VERSION     
SOURCE      .
  ORGANISM  .
COMMENT     
COMMENT     
COMMENT     ApEinfo:methylated:0
FEATURES             Location/Qualifiers
     misc_feature    1156..1189
                     /locus_tag="loxP2272"
                     /ApEinfo_fwdcolor="#ff1736"
                     /ApEinfo_revcolor="#ff1736"
                     /ApEinfo_graphicformat="arrow_data {{0 1 2 0 0 -1} {} 1}
                     width 5 offset 0"
     primer_bind     1248..1281
                     /locus_tag="pMCC(SmaI)-crisprRNA.fwd (B298)"
                     /ApEinfo_fwdcolor="#ffbc1e"
                     /ApEinfo_revcolor="#ffbc1e"
                     /ApEinfo_graphicformat="arrow_data {{0 1 2 0 0 -1} {} 1}
                     width 5 offset 0"
     conflict        213..264
                     /locus_tag="a stretch of conflict sequence"
                     /ApEinfo_fwdcolor="#00ffff"
                     /ApEinfo_revcolor="#00ffff"
                     /ApEinfo_graphicformat="arrow_data {{} {} 1} width 5
                     offset 0"
     misc_RNA        1794..1872
                     /locus_tag="Structural guiding RNA 2"
                     /ApEinfo_fwdcolor="cyan"
                     /ApEinfo_revcolor="cyan"
                     /ApEinfo_graphicformat="arrow_data {{0 1 2 0 0 -1} {} 1}
                     width 5 offset 0"
     misc_feature    1079..1102
                     /locus_tag="pKMW2Backbone"
                     /ApEinfo_fwdcolor="#19fff6"
                     /ApEinfo_revcolor="#19fff6"
                     /ApEinfo_graphicformat="arrow_data {{0 1 2 0 0 -1} {} 0}
                     width 5 offset 0"
     primer_bind     1190..1217
                     /locus_tag="pR6K-Km.screenF"
                     /ApEinfo_fwdcolor="#ffbc1e"
                     /ApEinfo_revcolor="#ffbc1e"
                     /ApEinfo_graphicformat="arrow_data {{0 1 2 0 0 -1} {} 1}
                     width 5 offset 0"
     source          complement(1282..1773)
                     /locus_tag="NC_004347.2|:4947363-4948096 Shewanella
                     oneidensis MR-1 "
                     /ApEinfo_fwdcolor="#fffdf6"
                     /ApEinfo_revcolor="#fffdf6"
                     /ApEinfo_graphicformat="arrow_data {{} {} 1} width 5
                     offset 0"
     primer_bind     complement(1079..1102)
                     /locus_tag="pKMW2.rev2"
                     /ApEinfo_fwdcolor="#ffbc1e"
                     /ApEinfo_revcolor="#ffbc1e"
                     /ApEinfo_graphicformat="arrow_data {{0 1 2 0 0 -1} {} 1}
                     width 5 offset 0"
     promoter        2241..2290
                     /locus_tag="KanR Promoter (Drosophila prediction)"
                     /ApEinfo_fwdcolor="#f00cff"
                     /ApEinfo_revcolor="#f00cff"
                     /ApEinfo_graphicformat="arrow_data {{0 1 2 0 0 -1} {} 1}
                     width 5 offset 0"
     CDS             2326..3120
                     /locus_tag="KanR"
                     /ApEinfo_fwdcolor="#0bce3f"
                     /ApEinfo_revcolor="#0bce3f"
                     /ApEinfo_graphicformat="arrow_data {{0 1 2 0 0 -1} {} 1}
                     width 5 offset 0"
     conflict        2350..2350
                     /locus_tag="G to A (alanine to threonine"
                     /ApEinfo_fwdcolor="#fff87b"
                     /ApEinfo_revcolor="#fff87b"
                     /ApEinfo_graphicformat="arrow_data {{} {} 1} width 5
                     offset 0"
     misc_recomb     1245..1247
                     /locus_tag="ZraI"
                     /ApEinfo_fwdcolor="#1db9ff"
                     /ApEinfo_revcolor="#1db9ff"
                     /ApEinfo_graphicformat="arrow_data {{} {} 1} width 5
                     offset 0"
     misc_recomb     100..105
                     /locus_tag="HindIII"
                     /ApEinfo_fwdcolor="#1db9ff"
                     /ApEinfo_revcolor="#1db9ff"
                     /ApEinfo_graphicformat="arrow_data {{} {} 1} width 5
                     offset 0"
     protein_bind    complement(46..79)
                     /bound_moiety=Cre recombinase
                     /locus_tag="loxP WT"
                     /ApEinfo_fwdcolor="#ff2c04"
                     /ApEinfo_revcolor="#ff2c04"
                     /ApEinfo_graphicformat="arrow_data {{0 1 2 0 0 -1} {} 1}
                     width 5 offset 0"
     primer_bind     complement(135..164)
                     /locus_tag="SpCas9R3_frag3.rev"
                     /ApEinfo_fwdcolor="#ffbc1e"
                     /ApEinfo_revcolor="#ffbc1e"
                     /ApEinfo_graphicformat="arrow_data {{0 1 2 0 0 -1} {} 1}
                     width 5 offset 0"
     source          696..707
                     /locus_tag="source: pKMW2"
                     /ApEinfo_fwdcolor="#00ffff"
                     /ApEinfo_revcolor="#00ffff"
                     /ApEinfo_graphicformat="arrow_data {{} {} 1} width 5
                     offset 0"
     source          708..1078
                     /locus_tag="source: pKMW2(1)"
                     /ApEinfo_label="source: pKMW2"
                     /ApEinfo_fwdcolor="#00ffff"
                     /ApEinfo_revcolor="#00ffff"
                     /ApEinfo_graphicformat="arrow_data {{} {} 1} width 5
                     offset 0"
     rep_origin      841..951
                     /locus_tag="oriT"
                     /ApEinfo_fwdcolor="#8d8bff"
                     /ApEinfo_revcolor="#8d8bff"
                     /ApEinfo_graphicformat="arrow_data {{} {} 1} width 5
                     offset 0"
     rep_origin      245..655
                     /locus_tag="R6K gamma replication origin"
                     /ApEinfo_fwdcolor="#8d8bff"
                     /ApEinfo_revcolor="#8d8bff"
                     /ApEinfo_graphicformat="arrow_data {{} {} 1} width 5
                     offset 0"
     conflict        611..611
                     /locus_tag="C to G"
                     /ApEinfo_fwdcolor="#ff2252"
                     /ApEinfo_revcolor="#ff2252"
                     /ApEinfo_graphicformat="arrow_data {{} {} 1} width 5
                     offset 0"
     misc_recomb     1963..1965
                     /locus_tag="ZraI(1)"
                     /ApEinfo_label="ZraI"
                     /ApEinfo_fwdcolor="#1db9ff"
                     /ApEinfo_revcolor="#1db9ff"
                     /ApEinfo_graphicformat="arrow_data {{} {} 1} width 5
                     offset 0"
     primer_bind     complement(2015..2039)
                     /locus_tag="pR6K-Km.screenR"
                     /ApEinfo_fwdcolor="#ffbc1e"
                     /ApEinfo_revcolor="#ffbc1e"
                     /ApEinfo_graphicformat="arrow_data {{0 1 2 0 0 -1} {} 1}
                     width 5 offset 0"
     primer_bind     625..651
                     /locus_tag="pR6K-Km.screenF1"
                     /ApEinfo_fwdcolor="#ffbc1e"
                     /ApEinfo_revcolor="#ffbc1e"
                     /ApEinfo_graphicformat="arrow_data {{0 1 2 0 0 -1} {} 1}
                     width 5 offset 0"
     conflict        754..754
                     /locus_tag="G to T"
                     /ApEinfo_fwdcolor="#ff605c"
                     /ApEinfo_revcolor="#ff605c"
                     /ApEinfo_graphicformat="arrow_data {{} {} 1} width 5
                     offset 0"
     terminator      1873..1962
                     /locus_tag="5S terminator"
                     /ApEinfo_fwdcolor="#fffa4d"
                     /ApEinfo_revcolor="#fffa4d"
                     /ApEinfo_graphicformat="arrow_data {{0 1 2 0 0 -1} {} 1}
                     width 5 offset 0"
     misc_feature    1215..1220
                     /locus_tag="SacI"
                     /ApEinfo_fwdcolor="#8000ff"
                     /ApEinfo_revcolor="#8000ff"
                     /ApEinfo_graphicformat="arrow_data {{0 1 2 0 0 -1} {} 0}
                     width 5 offset 0"
     promoter        1282..1773
                     /locus_tag="16S promoter conserved region"
                     /ApEinfo_fwdcolor="#f00cff"
                     /ApEinfo_revcolor="#f00cff"
                     /ApEinfo_graphicformat="arrow_data {{0 1 2 0 0 -1} {} 1}
                     width 5 offset 0"
     misc_feature    1775..1780
                     /locus_tag="BsaI"
                     /ApEinfo_fwdcolor="#8000ff"
                     /ApEinfo_revcolor="#8000ff"
                     /ApEinfo_graphicformat="arrow_data {{0 1 2 0 0 -1} {} 0}
                     width 5 offset 0"
     misc_feature    1787..1792
                     /locus_tag="BsaI(1)"
                     /ApEinfo_label="BsaI"
                     /ApEinfo_fwdcolor="#8000ff"
                     /ApEinfo_revcolor="#8000ff"
                     /ApEinfo_graphicformat="arrow_data {{0 1 2 0 0 -1} {} 0}
                     width 5 offset 0"
ORIGIN
        1 caggaactgc tgaaccctag ggctctagaa ctagtggatc ccccgataac ttcgtatagc
       61 atacattata cgaagttatg gctgcaggaa ttcgatatca agcttatcga taccgtcgac
      121 ctcgagggct taacGGTCAG CGTAATTTTT TTAAGGCGGA AGTGACGGAC AGAACGGTCA
      181 GGACCTGGAG CGGCCGCTTT TTTCCAATTT TTGCGgCcgC AAgATCcGGC CACGATGCGT
      241 CcGgcGTaGa GgatcTGAAG ATcAGCAGTT CAACCTGTTG ATAGTACGTA CTAAGCTCTC
      301 ATGTTTCACG TACTAAGCTC TCATGTTTAA CGTACTAAGC TCTCATGTTT AACGAACTAA
      361 ACCCTCATGG CTAACGTACT AAGCTCTCAT GGCTAACGTA CTAAGCTCTC ATGTTTCACG
      421 TACTAAGCTC TCATGTTTGA ACAATAAAAT TAATATAAAT CAGCAACTTA AATAGCCTCT
      481 AAGGTTTTAA GTTTTATAAG AAAAAAAAGA ATATATAAGG CTTTTAAAGC TTTTAAGGTT
      541 TAACGGTTGT GGACAACAAG CCAGGGATGT AACGCACTGA GAAGCCCTTA GAGCCTCTCA
      601 AAGCAATTTT GAGTGACACA GGAACACTTA ACGGCTGACA TGGGAATTAG CCATGGCAAA
      661 GCCTCGCAAT CCAGTGCAAA GGCAATACGC AAACCTATGT GTTGGGTAAC GCCAGGGTTT
      721 TCCCAGTCAC GACGTTGTAA AACGACGGCC AGTtAATTAA TTCTTGAAGA CGAAAGGGCC
      781 TCGTGATACG CCTATTTTTA TAGGTTAATG TCATGATAAT AATGGTTTCT TAGAGCTTAT
      841 CGGCCAGCCT CGCAGAGCAG GATTCCCGTT GAGCACCGCC AGGTGCGAAT AAGGGACAGT
      901 GAAGAAGGAA CACCCGCTCG CGGGTGGGCC TACTTCACCT ATCCTGCCCG GCTGACGCCG
      961 TTGGATACAC CAAGGAAAGT CTACACGAAC CCTTTGGCAA AATCCTGTAT ATCGTGCGAA
     1021 AAAGGATGGA TATACCGAAA AAATCGCTAT AATGACCCCG AAGCAGGGTT ATGCAGCGac
     1081 aacactcaac cctatctcgg tcgcgaccac acccgtcctg tggcaaagcc tcgcaatcca
     1141 gtgGCTAGCc aaaggataac ttcgtataaa gtatcctata cgaagttatg ataaccgtat
     1201 taccgccttt gagtgagctc taggGgaatg ataacaaaat aaacGACCAT GGATCCTATT
     1261 TCTTAATAAC TAAAAATATG GCAAAAAGCG CTTGCACAAA AAGTTCTGCT GCCTATAATG
     1321 CGCATCCACT GACACGGCAG ACAGCGAAAG CGGATGCGGT TTCAGTGTGA ATCGAATGCA
     1381 AAATGTGCAG TTGATTCGAA AGCGCCAAGA AGTTTGCAAA AACGCCTTGA CGCGACAAGG
     1441 GAAATGCGTA GAATGCGCAG CCCTAGCCAA CTGGAAGCGT TAATCGCCCA GTGTGGTGCT
     1501 CAGGTTCTCT GATGAGACTG AGGTGCTCTT TAACAATCTA AACAAGAAAT CTGTGTGGAC
     1561 ACTCACAGGT GTTGAGTTAA TCGAAATTAC TCTGCCGTTT GGCGAGTAAT CAAAGAATTA
     1621 AATCAATGAT TCCAAATCAC TTCGGTGATG AGTGTTCATA GCAATATGTA CATAATTTTG
     1681 GTTTCGCTTT CTTCTCTTTA TGAAAAGATG GCGGAAACAA ATGACAGAAT TCATTGAGCC
     1741 GTTTCTTCGG AAACAACAAA ACTTTAATTG AAGaGAGACC acctgcGGTC TCaGTTTTAG
     1801 AGCTAGAAAT AGCAAGTTAA AATAAGGCTA GTCCGTTATC AACTTGAAAA AGTGGCACCG
     1861 AGTCGGTGGT GCTTTATTTT GAAACAAAAA GGCCACCCTT CTGGGTGGCC TTTTTGCATT
     1921 TAACAAAGAA CTAACTTAGT TTTCCAACTG TTTTCCACGC CTGTCTTAAC TAGTTCACGC
     1981 TGCCGCAAGC ACTCAGGGCG CAAGGGCTGC TAAAGGAAGC GGAACACGTA GAAAGCCAGT
     2041 CCGCAGAAAC GGTGCTGACC CCGGATGAAT GTCAGCTACT GGGCTATCTG GACAAGGGAA
     2101 AACGCAAGCG CAAAGAGAAA GCAGGTAGCT TGCAGTGGGC TTACATGGCG ATAGCTAGAC
     2161 TGGGCGGTTT TATGGACAGC AAGCGAACCG GAATTGCCAG CTGGGGCGCC CTCTGGTAAG
     2221 GTTGGGAAGC CCTGCAAAGT AAACTGGATG GCTTTCTTGC CGCCAAGGAT CTGATGGCGC
     2281 AGGGGATCAA GATCTGATCA AGAGACAGGA TGAGGATCGT TTCGCATGAT TGAACAAGAT
     2341 GGATTGCACa CAGGTTCTCC GGCCGCTTGG GTGGAGAGGC TATTCGGCTA TGACTGGGCA
     2401 CAACAGACAA TCGGCTGCTC TGATGCCGCC GTGTTCCGGC TGTCAGCGCA GGGGCGCCCG
     2461 GTTCTTTTTG TCAAGACCGA CCTGTCCGGT GCCCTGAATG AACTCCAAGA CGAGGCAGCG
     2521 CGGCTATCGT GGCTGGCCAC GACGGGCGTT CCTTGCGCAG CTGTGCTCGA CGTTGTCACT
     2581 GAAGCGGGAA GGGACTGGCT GCTATTGGGC GAAGTGCCGG GGCAGGATCT CCTGTCATCT
     2641 CACCTTGCTC CTGCCGAGAA AGTATCCATC ATGGCTGATG CAATGCGGCG GCTGCATACG
     2701 CTTGATCCGG CTACCTGCCC ATTCGACCAC CAAGCGAAAC ATCGCATCGA GCGAGCACGT
     2761 ACTCGGATGG AAGCCGGTCT TGTCGATCAG GATGATCTGG ACGAAGAGCA TCAGGGGCTC
     2821 GCGCCAGCCG AACTGTTCGC CAGGCTCAAG GCGCGGATGC CCGACGGCGA GGATCTCGTC
     2881 GTGACCCATG GCGATGCCTG CTTGCCGAAT ATCATGGTGG AAAATGGCCG CTTTTCTGGA
     2941 TTCATCGACT GTGGCCGGCT GGGTGTGGCG GACCGCTATC AGGACATAGC GTTGGCTACC
     3001 CGTGATATTG CTGAAGAGCT TGGCGGCGAA TGGGCTGACC GCTTCCTCGT GCTTTACGGT
     3061 ATCGCCGCTC CCGATTCGCA GCGCATCGCC TTCTATCGCC TTCTTGACGA GTTCTTCTGA
     3121 GCGGCCCGGG TGAAAGTTGG AACCTCTTAC GTGCCGA  
//
