# Supplementary material for: Bacterial genome editing by coupling Cre-lox and CRISPR-Cas9 systems
Source: PLoS One. 2020 Nov 4;15(11):e0241867. doi: 10.1371/journal.pone.0241867 (PMC7641437; doi:10.1371/journal.pone.0241867)
Supplement: S2 File — (ZIP) [file pone.0241867.s014.zip › 3-lox_Supp_File_2_vector_maps/pR6K-lox2272WT.ape]

LOCUS       pR6K_loxWT2272          2443 bp ds-DNA     circular     29-JUL-2019
DEFINITION  .
ACCESSION   
VERSION     
SOURCE      .
  ORGANISM  .
COMMENT     
COMMENT     ApEinfo:methylated:0
FEATURES             Location/Qualifiers
     misc_feature    1022..1055
                     /label=loxP2272
                     /ApEinfo_fwdcolor="#ff1736"
                     /ApEinfo_revcolor="#ff1736"
                     /ApEinfo_graphicformat="arrow_data {{0 1 2 0 0 -1} {} 1}
                     width 5 offset 0"
     conflict        79..130
                     /label=a stretch of conflict sequence
                     /ApEinfo_fwdcolor="#00ffff"
                     /ApEinfo_revcolor="#00ffff"
                     /ApEinfo_graphicformat="arrow_data {{} {} 1} width 5
                     offset 0"
     misc_feature    945..968
                     /label=pKMW2Backbone
                     /ApEinfo_fwdcolor="#19fff6"
                     /ApEinfo_revcolor="#19fff6"
                     /ApEinfo_graphicformat="arrow_data {{0 1 2 0 0 -1} {} 0}
                     width 5 offset 0"
     primer_bind     complement(945..968)
                     /label=pKMW2.rev2
                     /ApEinfo_fwdcolor="#ffbc1e"
                     /ApEinfo_revcolor="#ffbc1e"
                     /ApEinfo_graphicformat="arrow_data {{0 1 2 0 0 -1} {} 1}
                     width 5 offset 0"
     promoter        1393..1442
                     /label=KanR Promoter (Drosophila prediction)
                     /ApEinfo_fwdcolor="#f00cff"
                     /ApEinfo_revcolor="#f00cff"
                     /ApEinfo_graphicformat="arrow_data {{0 1 2 0 0 -1} {} 1}
                     width 5 offset 0"
     CDS             1478..2272
                     /label=KanR
                     /ApEinfo_fwdcolor="#0bce3f"
                     /ApEinfo_revcolor="#0bce3f"
                     /ApEinfo_graphicformat="arrow_data {{0 1 2 0 0 -1} {} 1}
                     width 5 offset 0"
     conflict        1502..1502
                     /label=G to A (alanine to threonine
                     /ApEinfo_fwdcolor="#fff87b"
                     /ApEinfo_revcolor="#fff87b"
                     /ApEinfo_graphicformat="arrow_data {{} {} 1} width 5
                     offset 0"
     misc_recomb     1112..1117
                     /label=ZraI
                     /ApEinfo_fwdcolor="#1db9ff"
                     /ApEinfo_revcolor="#1db9ff"
                     /ApEinfo_graphicformat="arrow_data {{} {} 1} width 5
                     offset 0"
     primer_bind     complement(1..30)
                     /label=SpCas9R3_frag3.rev
                     /ApEinfo_fwdcolor="#ffbc1e"
                     /ApEinfo_revcolor="#ffbc1e"
                     /ApEinfo_graphicformat="arrow_data {{0 1 2 0 0 -1} {} 1}
                     width 5 offset 0"
     source          562..573
                     /label=source: pKMW2
                     /ApEinfo_fwdcolor="#00ffff"
                     /ApEinfo_revcolor="#00ffff"
                     /ApEinfo_graphicformat="arrow_data {{} {} 1} width 5
                     offset 0"
     source          574..944
                     /label=source: pKMW2(1)
                     /ApEinfo_label="source: pKMW2"
                     /ApEinfo_fwdcolor="#00ffff"
                     /ApEinfo_revcolor="#00ffff"
                     /ApEinfo_graphicformat="arrow_data {{} {} 1} width 5
                     offset 0"
     rep_origin      707..817
                     /label=oriT
                     /ApEinfo_fwdcolor="#8d8bff"
                     /ApEinfo_revcolor="#8d8bff"
                     /ApEinfo_graphicformat="arrow_data {{} {} 1} width 5
                     offset 0"
     rep_origin      111..521
                     /label=R6K gamma replication origin
                     /ApEinfo_fwdcolor="#8d8bff"
                     /ApEinfo_revcolor="#8d8bff"
                     /ApEinfo_graphicformat="arrow_data {{} {} 1} width 5
                     offset 0"
     conflict        477..477
                     /label=C to G
                     /ApEinfo_fwdcolor="#ff2252"
                     /ApEinfo_revcolor="#ff2252"
                     /ApEinfo_graphicformat="arrow_data {{} {} 1} width 5
                     offset 0"
     misc_recomb     1081..1086
                     /label=SacI
                     /ApEinfo_fwdcolor="#1db9ff"
                     /ApEinfo_revcolor="#1db9ff"
                     /ApEinfo_graphicformat="arrow_data {{} {} 1} width 5
                     offset 0"
     misc_recomb     2409..2414
                     /label=HindIII
                     /ApEinfo_fwdcolor="#1db9ff"
                     /ApEinfo_revcolor="#1db9ff"
                     /ApEinfo_graphicformat="arrow_data {{} {} 1} width 5
                     offset 0"
     protein_bind    complement(2355..2388)
                     /bound_moiety=Cre recombinase
                     /label=loxP WT
                     /ApEinfo_fwdcolor="#ff2c04"
                     /ApEinfo_revcolor="#ff2c04"
                     /ApEinfo_graphicformat="arrow_data {{0 1 2 0 0 -1} {} 1}
                     width 5 offset 0"
ORIGIN
        1 GGTCAGCGTA ATTTTTTTAA GGCGGAAGTG ACGGACAGAA CGGTCAGGAC CTGGAGCGGC
       61 CGCTTTTTTC CAATTTTTGC GgCcgCAAgA TCcGGCCACG ATGCGTCcGg cGTaGaGgat
      121 cTGAAGATcA GCAGTTCAAC CTGTTGATAG TACGTACTAA GCTCTCATGT TTCACGTACT
      181 AAGCTCTCAT GTTTAACGTA CTAAGCTCTC ATGTTTAACG AACTAAACCC TCATGGCTAA
      241 CGTACTAAGC TCTCATGGCT AACGTACTAA GCTCTCATGT TTCACGTACT AAGCTCTCAT
      301 GTTTGAACAA TAAAATTAAT ATAAATCAGC AACTTAAATA GCCTCTAAGG TTTTAAGTTT
      361 TATAAGAAAA AAAAGAATAT ATAAGGCTTT TAAAGCTTTT AAGGTTTAAC GGTTGTGGAC
      421 AACAAGCCAG GGATGTAACG CACTGAGAAG CCCTTAGAGC CTCTCAAAGC AATTTTGAGT
      481 GACACAGGAA CACTTAACGG CTGACATGGG AATTAGCCAT GGCAAAGCCT CGCAATCCAG
      541 TGCAAAGGCA ATACGCAAAC CTATGTGTTG GGTAACGCCA GGGTTTTCCC AGTCACGACG
      601 TTGTAAAACG ACGGCCAGTG AATTAATTCT TGAAGACGAA AGGGCCTCGT GATACGCCTA
      661 TTTTTATAGG TTAATGTCAT GATAATAATG GTTTCTTAGA GCTTATCGGC CAGCCTCGCA
      721 GAGCAGGATT CCCGTTGAGC ACCGCCAGGT GCGAATAAGG GACAGTGAAG AAGGAACACC
      781 CGCTCGCGGG TGGGCCTACT TCACCTATCC TGCCCGGCTG ACGCCGTTGG ATACACCAAG
      841 GAAAGTCTAC ACGAACCCTT TGGCAAAATC CTGTATATCG TGCGAAAAAG GATGGATATA
      901 CCGAAAAAAT CGCTATAATG ACCCCGAAGC AGGGTTATGC AGCGacaaca ctcaacccta
      961 tctcggtcgc gaccacaccc gtcctgtggc aaagcctcgc aatccagtgG CTAGCcaaag
     1021 gataacttcg tataaagtat cctatacgaa gttatgataa ccgtattacc gcctttgagt
     1081 gagctcctag gGgaatgata acaaaataaa cGACGTCTTA ACTAGTTCAC GCTGCCGCAA
     1141 GCACTCAGGG CGCAAGGGCT GCTAAAGGAA GCGGAACACG TAGAAAGCCA GTCCGCAGAA
     1201 ACGGTGCTGA CCCCGGATGA ATGTCAGCTA CTGGGCTATC TGGACAAGGG AAAACGCAAG
     1261 CGCAAAGAGA AAGCAGGTAG CTTGCAGTGG GCTTACATGG CGATAGCTAG ACTGGGCGGT
     1321 TTTATGGACA GCAAGCGAAC CGGAATTGCC AGCTGGGGCG CCCTCTGGTA AGGTTGGGAA
     1381 GCCCTGCAAA GTAAACTGGA TGGCTTTCTT GCCGCCAAGG ATCTGATGGC GCAGGGGATC
     1441 AAGATCTGAT CAAGAGACAG GATGAGGATC GTTTCGCATG ATTGAACAAG ATGGATTGCA
     1501 CaCAGGTTCT CCGGCCGCTT GGGTGGAGAG GCTATTCGGC TATGACTGGG CACAACAGAC
     1561 AATCGGCTGC TCTGATGCCG CCGTGTTCCG GCTGTCAGCG CAGGGGCGCC CGGTTCTTTT
     1621 TGTCAAGACC GACCTGTCCG GTGCCCTGAA TGAACTCCAA GACGAGGCAG CGCGGCTATC
     1681 GTGGCTGGCC ACGACGGGCG TTCCTTGCGC AGCTGTGCTC GACGTTGTCA CTGAAGCGGG
     1741 AAGGGACTGG CTGCTATTGG GCGAAGTGCC GGGGCAGGAT CTCCTGTCAT CTCACCTTGC
     1801 TCCTGCCGAG AAAGTATCCA TCATGGCTGA TGCAATGCGG CGGCTGCATA CGCTTGATCC
     1861 GGCTACCTGC CCATTCGACC ACCAAGCGAA ACATCGCATC GAGCGAGCAC GTACTCGGAT
     1921 GGAAGCCGGT CTTGTCGATC AGGATGATCT GGACGAAGAG CATCAGGGGC TCGCGCCAGC
     1981 CGAACTGTTC GCCAGGCTCA AGGCGCGGAT GCCCGACGGC GAGGATCTCG TCGTGACCCA
     2041 TGGCGATGCC TGCTTGCCGA ATATCATGGT GGAAAATGGC CGCTTTTCTG GATTCATCGA
     2101 CTGTGGCCGG CTGGGTGTGG CGGACCGCTA TCAGGACATA GCGTTGGCTA CCCGTGATAT
     2161 TGCTGAAGAG CTTGGCGGCG AATGGGCTGA CCGCTTCCTC GTGCTTTACG GTATCGCCGC
     2221 TCCCGATTCG CAGCGCATCG CCTTCTATCG CCTTCTTGAC GAGTTCTTCT GAGCGGCCCG
     2281 GGTGAAAGTT GGAACCTCTT ACGTGCCGAc aggaactgct gaaccctagg gctctagaac
     2341 tagtggatcc cccgataact tcgtatagca tacattatac gaagttatgg ctgcaggaat
     2401 tcgatatcaa gcttatcgat accgtcgacc tcgagggctt aac 
//
