# Supplementary material for: Bacterial genome editing by coupling Cre-lox and CRISPR-Cas9 systems
Source: PLoS One. 2020 Nov 4;15(11):e0241867. doi: 10.1371/journal.pone.0241867 (PMC7641437; doi:10.1371/journal.pone.0241867)
Supplement: S2 File — (ZIP) [file pone.0241867.s014.zip › 3-lox_Supp_File_2_vector_maps/pR6K-loxWT5171-SpCas9.ape]

LOCUS       pR6K_2L_SpCas9R4       11950 bp ds-DNA     circular     24-JUN-2016
DEFINITION  .
ACCESSION   
VERSION     
SOURCE      .
  ORGANISM  .
COMMENT     
COMMENT     ApEinfo:methylated:0
FEATURES             Location/Qualifiers
     promoter        complement(11134..11179)
                     /label=Pcm
                     /ApEinfo_fwdcolor="#f00cff"
                     /ApEinfo_revcolor="#f00cff"
                     /ApEinfo_graphicformat="arrow_data {{0 1 2 0 0 -1} {} 1}
                     width 5 offset 0"
     primer_bind     complement(514..540)
                     /label=3'SpCas9.rev
                     /ApEinfo_fwdcolor="#1fff68"
                     /ApEinfo_revcolor="#1fff68"
                     /ApEinfo_graphicformat="arrow_data {{} {0 1 2 0 0 -1} 1}
                     width 5 offset 0"
     RBS             complement(11115..11118)
                     /label=RBS
                     /ApEinfo_fwdcolor="#ff0e29"
                     /ApEinfo_revcolor="#ff0e29"
                     /ApEinfo_graphicformat="arrow_data {{0 1 2 0 0 -1} {} 1}
                     width 5 offset 0"
     misc_feature    complement(5195..5457)
                     /note="tL3"
                     /label=tL3
                     /ApEinfo_fwdcolor="#19fff6"
                     /ApEinfo_revcolor="#19fff6"
                     /ApEinfo_graphicformat="arrow_data {{0 1 2 0 0 -1} {} 0}
                     width 5 offset 0"
     CDS             complement(5275..5457)
                     /note="60a"
                     /codon_start=1
                     /transl_table=11
                     /product="orf60a protein"
                     /protein_id="AAL02051.1"
                     /db_xref="GI:15554352"
                     /translation="MTHPHDNIRVGAITFVYSVTKRGWVFPGLSVIRNPLKAQRLAEE
                     INNKRGAVCTKHLLLS"
                     /label=orf60a protein
                     /ApEinfo_fwdcolor="#0bce3f"
                     /ApEinfo_revcolor="#0bce3f"
                     /ApEinfo_graphicformat="arrow_data {{0 1 2 0 0 -1} {} 1}
                     width 5 offset 0"
     misc_RNA        complement(4860..5033)
                     /label=Sp-tracrRNA
                     /ApEinfo_fwdcolor="cyan"
                     /ApEinfo_revcolor="cyan"
                     /ApEinfo_graphicformat="arrow_data {{} {0 1 2 0 0 -1} 1}
                     width 5 offset 0"
     CDS             complement(10330..11106)
                     /label=aac(3)IV, AprR
                     /ApEinfo_fwdcolor="#0bce3f"
                     /ApEinfo_revcolor="#0bce3f"
                     /ApEinfo_graphicformat="arrow_data {{0 1 2 0 0 -1} {} 1}
                     width 5 offset 0"
     misc_structure  11207..11240
                     /label=lox5171
                     /ApEinfo_fwdcolor="#ff1317"
                     /ApEinfo_revcolor="#ff1317"
                     /ApEinfo_graphicformat="arrow_data {{0 1 2 0 0 -1} {} 1}
                     width 5 offset 0"
     primer_bind     complement(5222..5250)
                     /label=pKD46(NcoI)_screen.fwd
                     /ApEinfo_fwdcolor="#b3fff9"
                     /ApEinfo_revcolor="#b3fff9"
                     /ApEinfo_graphicformat="arrow_data {{0 1 2 0 0 -1} {} 1}
                     width 5 offset 0"
     protein_bind    complement(410..443)
                     /bound_moiety=Cre recombinase
                     /label=loxP site
                     /ApEinfo_fwdcolor="#ff0b1a"
                     /ApEinfo_revcolor="#ff0b1a"
                     /ApEinfo_graphicformat="arrow_data {{0 1 2 0 0 -1} {} 1}
                     width 5 offset 0"
     primer_bind     complement(5166..5188)
                     /label=3'SpTracr.rev
                     /ApEinfo_fwdcolor="#ffbc1e"
                     /ApEinfo_revcolor="#ffbc1e"
                     /ApEinfo_graphicformat="arrow_data {{0 1 2 0 0 -1} {} 1}
                     width 5 offset 0"
     CDS             join(9211..9989,9991..10089)
                     /codon_start=1
                     /transl_table=11
                     /product="araC protein"
                     /protein_id="AAL02045.1"
                     /db_xref="GI:15554346"
                     /translation="MAEAQNDPLLPGYSFNAHLVAGLTPIEANGYLDFFIDRPLGMKG
                     YILNLTIRGQGVVKNQGREFVCRPGDILLFPPGEIHHYGRHPEAREWYHQWVYFRPRA
                     YWHEWLNWPSIFANTGFFRPDEAHQPHFSDLFGQIINAGQGEGRYSELLAINLLEQLL
                     LRRMEAINESLHPPMDNRVREACQYISDHLADSNFDIASVAQHVCLSPSRLSHLFRQQ
                     LGISVLSWREDQRISQAKLLLSTTRMPIATVGRNVGFDDQLYFSRVFKKCTGASPSEF
                     RAGCEEKVNDVAVKLS"
                     /label=araC protein
                     /ApEinfo_fwdcolor="#0bce3f"
                     /ApEinfo_revcolor="#0bce3f"
                     /ApEinfo_graphicformat="arrow_data {{0 1 2 0 0 -1} {} 1}
                     width 5 offset 0"
     CDS             complement(546..4652)
                     /label=SpCas9
                     /ApEinfo_fwdcolor="#0bce3f"
                     /ApEinfo_revcolor="#0bce3f"
                     /ApEinfo_graphicformat="arrow_data {{0 1 2 0 0 -1} {} 1}
                     width 5 offset 0"
     misc_feature    9032..9060
                     /note="Pc"
                     /label=Pc
                     /ApEinfo_fwdcolor="#19fff6"
                     /ApEinfo_revcolor="#19fff6"
                     /ApEinfo_graphicformat="arrow_data {{0 1 2 0 0 -1} {} 0}
                     width 5 offset 0"
     misc_feature    complement(8908..8935)
                     /note="ParaB"
                     /label=ParaB
                     /ApEinfo_fwdcolor="#19fff6"
                     /ApEinfo_revcolor="#19fff6"
                     /ApEinfo_graphicformat="arrow_data {{0 1 2 0 0 -1} {} 0}
                     width 5 offset 0"
     conflict        9990..9990
                     /label=T to C (Tyr to Tyr)
                     /ApEinfo_fwdcolor="cyan"
                     /ApEinfo_revcolor="cyan"
                     /ApEinfo_graphicformat="arrow_data {{} {} 1} width 5
                     offset 0"
     CDS             complement(6256..8856)
                     /label=recE
                     /ApEinfo_fwdcolor="#0bce3f"
                     /ApEinfo_revcolor="#0bce3f"
                     /ApEinfo_graphicformat="arrow_data {{0 1 2 0 0 -1} {} 1}
                     width 5 offset 0"
     primer_bind     complement(7758..7784)
                     /label=RecET-rtPCR.rev
                     /ApEinfo_fwdcolor="#26ff49"
                     /ApEinfo_revcolor="#26ff49"
                     /ApEinfo_graphicformat="arrow_data {{} {0 1 2 0 0 -1} 1}
                     width 5 offset 0"
     primer_bind     complement(7869..7892)
                     /label=RecET-rtPCR.fwd
                     /ApEinfo_fwdcolor="#29ff51"
                     /ApEinfo_revcolor="#29ff51"
                     /ApEinfo_graphicformat="arrow_data {{0 1 2 0 0 -1} {} 1}
                     width 5 offset 0"
     CDS             complement(5454..6263)
                     /label=recT
                     /ApEinfo_fwdcolor="#0bce3f"
                     /ApEinfo_revcolor="#0bce3f"
                     /ApEinfo_graphicformat="arrow_data {{0 1 2 0 0 -1} {} 1}
                     width 5 offset 0"
     misc_feature    146..256
                     /label=OriT
                     /ApEinfo_fwdcolor="#19fff6"
                     /ApEinfo_revcolor="#19fff6"
                     /ApEinfo_graphicformat="arrow_data {{0 1 2 0 0 -1} {} 0}
                     width 5 offset 0"
     source          1..383
                     /label=source: pKMW2
                     /ApEinfo_fwdcolor="#00ffff"
                     /ApEinfo_revcolor="#00ffff"
                     /ApEinfo_graphicformat="arrow_data {{} {} 1} width 5
                     offset 0"
     rep_origin      146..256
                     /label=oriT
                     /ApEinfo_fwdcolor="#8d8bff"
                     /ApEinfo_revcolor="#8d8bff"
                     /ApEinfo_graphicformat="arrow_data {{} {} 1} width 5
                     offset 0"
     rep_origin      complement(11512..11910)
                     /label=R6K gamma replication origin
                     /ApEinfo_fwdcolor="#8d8bff"
                     /ApEinfo_revcolor="#8d8bff"
                     /ApEinfo_graphicformat="arrow_data {{} {} 1} width 5
                     offset 0"
     primer_bind     complement(11426..11456)
                     /label=SpCas9R3_frag3.rev
                     /ApEinfo_fwdcolor="#ffbc1e"
                     /ApEinfo_revcolor="#ffbc1e"
                     /ApEinfo_graphicformat="arrow_data {{0 1 2 0 0 -1} {} 1}
                     width 5 offset 0"
     misc_difference 11866..11866
                     /label=C to G
                     /ApEinfo_fwdcolor="#fffe19"
                     /ApEinfo_revcolor="#fffe19"
                     /ApEinfo_graphicformat="arrow_data {{} {} 1} width 5
                     offset 0"
ORIGIN
        1 tatgtgttgg gtaacgccag ggttttccca gtcacgacgt tgtaaaacga cggccagtga
       61 attaattctt gaagacgaaa gggcctcgtg atacgcctat ttttataggt taatgtcatg
      121 ataataatgg tttcttagag cttatcggcc agcctcgcag agcaggattc ccgttgagca
      181 ccgccaggtg cgaataaggg acagtgaaga aggaacaccc gctcgcgggt gggcctactt
      241 cacctatcct gcccggctga cgccgttgga tacaccaagg aaagtctaca cgaacccttt
      301 ggcaaaatcc tgtatatcgt gcgaaaaagg atggatatac cgaaaaaatc gctataatga
      361 ccccgaagca gggttatgca gcgCAAAGCC TCGCAATCCA GTGCAAAGGA TAACTTCGTA
      421 TAGCATACAT TATACGAAGT TATGATAACC GTATTACCGC CTTTGAGTGA GCTCCACCGC
      481 GGTGGCGGCC GCTCTAGAAC TAGTGGATCC CCCGGTATTT ACCACAACAG TACGCCAACC
      541 AGCCATCAGT CACCTCCTAG CTGACTCAAA TCAATGCGTG TTTCATAAAG ACCAGTGATG
      601 GATTGATGGA TAAGAGTGGC ATCTAAAACT TCTTTTGTAG ACGTATATCG TTTACGATCA
      661 ATTGTTGTAT CAAAATATTT AAAAGCAGCG GGAGCTCCAA GATTCGTCAA CGTAAATAAA
      721 TGAATAATAT TTTCTGCTTG TTCACGTATT GGTTTGTCTC TATGTTTGTT ATATGCACTA
      781 AGAACTTTAT CTAAATTGGC ATCTGCTAAA ATAACACGCT TAGAAAATTC ACTGATTTGC
      841 TCAATAATCT CATCTAAATA ATGCTTATGC TGCTCCACAA ACAATTGTTT TTGTTCGTTA
      901 TCTTCTGGAC TACCCTTCAA CTTTTCATAA TGACTAGCTA AATATAAAAA ATTCACATAT
      961 TTGCTTGGCA GAGCCAGCTC ATTTCCTTTT TGTAATTCTC CGGCACTAGC CAGCATCCGT
     1021 TTACGACCGT TTTCTAACTC AAAAAGACTA TATTTAGGTA GTTTAATGAT TAAGTCTTTT
     1081 TTAACTTCCT TATATCCTTT AGCTTCTAAA AAGTCAATCG GATTTTTTTC AAAGGAACTT
     1141 CTTTCCATAA TTGTGATCCC TAGTAACTCT TTAACGGATT TTAACTTCTT CGATTTCCCT
     1201 TTTTCCACCT TAGCAACCAC TAGGACTGAA TAAGCTACCG TTGGACTATC AAAACCACCA
     1261 TATTTTTTTG GATCCCAGTC TTTTTTACGA GCAATAAGCT TGTCCGAATT TCTTTTTGGT
     1321 AAAATTGACT CCTTGGAGAA TCCGCCTGTC TGTACTTCTG TTTTCTTGAC AATATTGACT
     1381 TGGGGCATGG ACAATACTTT GCGCACTGTG GCAAAATCTC GCCCTTTATC CCAGACAATT
     1441 TCTCCAGTTT CCCCATTAGT TTCGATTAGA GGGCGTTTGC GAATCTCTCC ATTTGCAAGT
     1501 GTAATTTCTG TTTTGAAGAA GTTCATGATA TTAGAGTAAA AGAAATATTT TGCGGTTGCT
     1561 TTGCCTATTT CTTGCTCAGA CTTAGCAATC ATTTTACGAA CATCATAAAC TTTATAATCA
     1621 CCATAGACAA ACTCCGATTC AAGTTTTGGA TATTTCTTAA TCAAAGCAGT TCCAACGACG
     1681 GCATTTAGAT ACGCATCATG GGCATGATGG TAATTGTTAA TCTCACGTAC TTTATAGAAT
     1741 TGGAAATCTT TTCGGAAGTC AGAAACTAAT TTAGATTTTA AGGTAATCAC TTTAACCTCT
     1801 CGAATAAGTT TATCATTTTC ATCGTATTTA GTATTCATGC GACTATCCAA AATTTGTGCC
     1861 ACATGCTTAG TGATTTGGCG AGTTTCAACC AATTGGCGTT TGATAAAACC AGCTTTATCA
     1921 AGTTCACTCA AACCTCCACG TTCAGCTTTC GTTAAATTAT CAAACTTACG TTGAGTGATT
     1981 AACTTGGCGT TTAGAAGTTG TCTCCAATAG TTTTTCATCT TTTTGACTAC TTCTTCACTT
     2041 GGAACGTTAT CCGATTTACC ACGATTTTTA TCAGAACGCG TTAAGACCTT ATTGTCTATT
     2101 GAATCGTCTT TAAGGAAACT TTGTGGAACA ATGTGATCGA CATCATAATC ACTTAAACGA
     2161 TTAATATCTA ATTCTTGGTC CACATACATG TCTCTTCCAT TTTGGAGATA ATAGAGATAG
     2221 AGCTTTTCAT TTTGCAATTG AGTATTTTCA ACAGGATGCT CTTTAAGAAT CTGACTTCCT
     2281 AATTCTTTGA TACCTTCTTC GATTCGTTTC ATACGCTCTC GCGAATTTTT CTGGCCCTTT
     2341 TGAGTTGTCT GATTTTCACG TGCCATTTCA ATAACGATAT TTTCTGGCTT ATGCCGCCCC
     2401 ATTACTTTGA CCAATTCATC AACAACTTTT ACAGTCTGTA AAATACCTTT TTTAATAGCA
     2461 GGGCTACCAG CTAAATTTGC AATATGTTCA TGTAAACTAT CGCCTTGTCC AGACACTTGT
     2521 GCTTTTTGAA TGTCTTCTTT AAATGTCAAA CTATCATCAT GGATCAGCTG CATAAAATTG
     2581 CGATTGGCAA AACCATCTGA TTTCAAAAAA TCTAATATTG TTTTGCCAGA TTGCTTATCC
     2641 CTAATACCAT TAATCAATTT TCGAGACAAA CGTCCCCAAC CAGTATAACG GCGACGTTTA
     2701 AGCTGTTTCA TCACCTTATC ATCAAAGAGG TGAGCATATG TTTTAAGTCT TTCCTCAATC
     2761 ATCTCCCTAT CTTCAAATAA GGTCAATGTT AAAACAATAT CCTCTAAGAT ATCTTCATTT
     2821 TCTTCATTAT CCAAAAAATC TTTATCTTTA ATAATTTTTA GCAAATCATG GTAGGTACCT
     2881 AATGAAGCAT TAAATCTATC TTCAACTCCT GAAATTTCAA CACTATCAAA ACATTCTATT
     2941 TTTTTGAAAT AATCTTCTTT TAATTGCTTA ACGGTTACTT TTCGATTTGT TTTGAAGAGT
     3001 AAATCAACAA TGGCTTTCTT CTGTTCACCT GAAAGAAATG CTGGTTTTCG CATTCCTTCA
     3061 GTAACATATT TGACCTTTGT CAATTCGTTA TAAACCGTAA AATACTCATA AAGCAAACTA
     3121 TGTTTTGGTA GTACTTTTTC ATTTGGAAGA TTTTTATCAA AGTTTGTCAT GCGTTCAATA
     3181 AATGATTGAG CTGAAGCACC TTTATCGACA ACTTCTTCAA AATTCCATGG GGTAATTGTT
     3241 TCTTCAGACT TCCGAGTCAT CCATGCAAAA CGACTATTGC CACGCGCCAA TGGACCAACA
     3301 TAATAAGGAA TTCGAAAAGT CAAGATTTTT TCAATCTTCT CACGATTGTC TTTTAAAAAT
     3361 GGATAAAAGT CTTCTTGTCT TCTCAAAATA GCATGCAGCT CACCCAAGTG AATTTGATGG
     3421 GGAATAGAGC CGTTGTCAAA GGTCCGTTGC TTGCGCAGCA AATCTTCACG ATTTAGTTTC
     3481 ACCAATAATT CCTCAGTACC ATCCATTTTT TCTAAAATTG GTTTGATAAA TTTATAAAAT
     3541 TCTTCTTGGC TAGCTCCCCC ATCAATATAA CCTGCATATC CGTTTTTTGA TTGATCAAAA
     3601 AAGATTTCTT TATACTTTTC TGGAAGTTGT TGTCGAACTA AAGCTTTTAA AAGAGTCAAG
     3661 TCTTGATGAT GTTCATCGTA GCGTTTAATC ATTGAAGCTG ATAGGGGAGC CTTAGTTATT
     3721 TCAGTATTTA CTCTTAGGAT ATCTGAAAGT AAAATAGCAT CTGATAAATT CTTAGCTGCC
     3781 AAAAACAAAT CAGCATATTG ATCTCCAATT TGCGCCAATA AATTATCTAA ATCATCATCG
     3841 TAAGTATCTT TTGAAAGCTG TAATTTAGCA TCTTCTGCCA AATCAAAATT TGATTTAAAA
     3901 TTAGGGGTCA AACCCAATGA CAAAGCAATG AGATTCCCAA ATAAGCCATT TTTCTTCTCA
     3961 CCGGGGAGCT GAGCAATGAG ATTTTCTAAT CGTCTTGATT TACTCAATCG TGCAGAAAGA
     4021 ATCGCTTTAG CATCTACTCC ACTTGCGTTA ATAGGGTTTT CTTCAAATAA TTGATTGTAG
     4081 GTTTGTACCA ACTGGATAAA TAGTTTGTCC ACATCACTAT TATCAGGATT TAAATCTCCC
     4141 TCAATCAAAA AATGACCACG AAACTTAATC ATATGCGCTA AGGCCAAATA GATTAAGCGC
     4201 AAATCCGCTT TATCAGTAGA ATCTACCAAT TTTTTTCGCA GATGATAGAT AGTTGGATAT
     4261 TTCTCATGAT AAGCAACTTC ATCTACTATA TTTCCAAAAA TAGGATGACG TTCATGCTTC
     4321 TTGTCTTCTT CCACCAAAAA AGACTCTTCA AGTCGATGAA AGAAACTATC ATCTACTTTC
     4381 GCCATCTCAT TTGAAAAAAT CTCCTGTAGA TAACAAATAC GATTCTTCCG ACGTGTATAC
     4441 CTTCTACGAG CTGTCCGTTT GAGACGAGTC GCTTCCGCTG TCTCTCCACT GTCAAATAAA
     4501 AGAGCCCCTA TAAGATTTTT TTTGATACTG TGGCGGTCTG TATTTCCCAG AACCTTGAAC
     4561 TTTTTAGACG GAACCTTATA TTCATCAGTG ATCACCGCCC ATCCGACGCT ATTTGTGCCG
     4621 ATATCTAAGC CTATTGAGTA TTTCTTATCC ATTTTTGCCT CCTAAAATAA AAAGTTTAAA
     4681 TTAAATCCAT AATGAGTTTG ATGATTTCAA TAATAGTTTT AATGACCTCC GAAATTAGTT
     4741 TAATATGCTT TAATTTTTCT TTTTCAAAAT ATCTCTTCAA AAAATATTAC CCAATACTTA
     4801 ATAATAAATA GATTATAACA CAAAATTCTT TTAAAAAGTA GTTTATTTTG TTATCATTCT
     4861 ATAGTATTAA GTATTGTTTT ATGGCTGATA AATTTCTTTG AATTTCTCCT TGATTATTTG
     4921 TTATAAAAGT TATAAAATAA TCTTGTTGGA ACCATTCAAA ACAGCATAGC AAGTTAAAAT
     4981 AAGGCTAGTC CGTTATCAAC TTGAAAAAGT GGCACCGAGT CGGTGCTTTT TTTGATACTT
     5041 CTATTCTACT CTGACTGCAA ACCAAAAAAA CAAGCGCTTT CAAAACGCTT GTTTTATCAT
     5101 TTTTAGGGAA ATTAATCTCT TAATCCTTTT ATCATTCTAC ATTTAGGCGC TGCCATCTTG
     5161 CTAAACCTAC TAAGCTCAGG TGATTTCTca tggattcttc gtctgtttct actggtattg
     5221 gcacaaacct gattccaatt tgagcaaggc tatgtgccat ctcgatactc gttcttaact
     5281 caacagaaga tgctttgtgc atacagcccc tcgtttatta tttatctcct cagccagccg
     5341 ctgtgctttc agtggatttc ggataacaga aaggccggga aatacccagc ctcgctttgt
     5401 aacggagtag acgaaagtga ttgcgcctac ccggatatta tcgtgaggat gcgtcattcc
     5461 tctgaattat cgattacact gtattccccg gttaatacag aggaatctgc aggatcgatt
     5521 gtcagtggtt ccttttcatc cattgatact gcacgctgga tctcaattga tacgggcaaa
     5581 tatttgaaca ggcgacgaat agccgttttc tttgccattt cttcccagtg agttacccac
     5641 ggcccgttat taccagcttt actcaggctg cgcaccagct caatctgttt gcgcgtcata
     5701 acttcaaact gagtacctcc gtctttcagt cttgcgacag catagacgtg ggtaaccggg
     5761 gcatcttcgt tttctcccgg gcggtgtatt aacttttcat caaggccaaa ttcgaagcta
     5821 aactcgtcac cttcacggac aacacgggct gacaggctgg cgatttgacc agaacggcga
     5881 gccagatcaa tcatgccgcg atagccaatg attagctgaa cgttcttttt accgctcttt
     5941 tcgtttttat taccaaaagg cagtaaatat gcatgaccga gggcgctacc tggctcaagt
     6001 ccgagctgtg aacactgtac gatcgcactg acaaaactca tagtgtcaca gtttcctaac
     6061 gccggaactt tacgaatttc tgtggtggcg atacggatca tacgttcagc cgtcatatgg
     6121 cgtggaagag ctgctgccag ttgctctttc attgatggct ggttaataaa actaatcacg
     6181 tcgctatttt taactgctgc tggtgcacgg tttccctgag ttttttgcag atcggctttt
     6241 gcgattggtg gttgcttagt catttgcata ttccttagcc cagcggggca gtgataatgt
     6301 cttaatagct ggccattcat cggtattcag gcagtcagac agggttcgca gattgcggtg
     6361 atattcctgt tgacctgcca gttttgcttc ttcgcccatc atgaaaattt caaccggata
     6421 acgtccgcat tcaatagttg tgctggcaac cagaaaaacg aaagttggct gcactccaaa
     6481 ctgtgcttca taaccgtcac tgtagaatgc atcctgaacg tgatagcggt agtcgtaata
     6541 agcggttttg aatcgttgaa tatccgccgt agttttcacg tccatgatcc agtgaaattc
     6601 agggataatt ttgtccggac ggcaccgaca caaaattcct gtttcaggat cttcccagta
     6661 aattgatgat tcagcgtgtc cggcgctttc aacaagccat tgccccagcg gcaaagccat
     6721 aacgctttga tacatgagtt caattttccg gccttcttcc gcagtgataa ccgtttttcc
     6781 tgtgcttgcg cattccatca gaaacgcttt ctcttcttct tttccggcgt ttgtacggcg
     6841 gttaaattca ggtgctacga taaagcggtt actgaattct tccggttcaa gtacccggca
     6901 gtggaaagca gttcctaaat cgagcgtttt tgtctttgtg gtgtccacgg gggcattttt
     6961 acgccacaaa tatagtgccg gagtatcagc aatgtcatcg agctgagact tactgatacc
     7021 gggacccgcg tggtaattct cattcgaaat tccgtaataa atacctggct ctatgtcttc
     7081 tacgattacg ggatctgcga cttcgccagt ttcatcactg caatcgcgat gcggatcgct
     7141 gccagcattc tcattgtgcg gatgttcagc gccttccatt tcctccggat cattttcctt
     7201 agcttcaacc tgactctctt catcgaatgt ttcctggtat gttgcgtcgc ccatcaccgc
     7261 accacagtca gggcagttat ccccgccagt ctggccgcag gcattgcagg ctatttccgg
     7321 ttcctgttgc actactggct caggttgatt catatctggg ctggtttttt ccgtttctgg
     7381 ctggttctgg tacacacaat cgcgagtctg gatccccttt acccatttcg gatcgttcgg
     7441 gtcgctaatt ccgtcaacaa attcaccacg tgatgcagca agcaatttat cgtcatcgac
     7501 aggatttttt gatggaatgt ttttccgggc ttcatggagt tctgcccgca gttcctgata
     7561 tttcgcatca acagaattta cctgtgactg agcatccagc ggctgcgtgt cctgatgatg
     7621 ttcagttgcg tccggttcca ttgtttcagc ctctccctgt tcaactgccg ttgttccaga
     7681 tggttgcggt ttttcttcat catcctgttt tccttcttct gttactcgct gcggcatcgg
     7741 ggcagaggag cgaccgcagg caatatccac gatttccgga tcagggttgg catgatcggt
     7801 ttcagtcagt actttgttca gatattcagt gacgtgcgcg gggatgacct cgatcccaat
     7861 tggtgcttct tttacggacg caaccacgat ggcgcgggaa taatccagcc cgccaggcat
     7921 ggtgatgaat ttgtcgcgga aaacagaaaa gggcggttta ttttcagcga taatttcctc
     7981 aatgcgttta gcgtgtgccg gatgaaggtt atagatgtcc agatccattg aacgggccag
     8041 tacgccagtg gctacgtcgc gcgccagtga cgtcagatcg tgtacgaaac cttcgccgcg
     8101 atcggtgagg tttccgccgc cagcattagc accggaagcc gtgcgagtga tgtgtgaaac
     8161 acgattaccc ttcatccact cttttgtcag cagtcctcga tcggtgtagt cagcgttcag
     8221 gtatgcttcg aaaaaagcag ttatcagtcc caggtttgaa ttaccaggat tagggaaaac
     8281 tttgtcagtg tcacgaacca gtttgtggag ttcgcgaatt tccagcgggt cgagcaggct
     8341 ggttttgtgg gaaacagcca gggcagtaac agccggtagt tcttcagccc gagcaatgtg
     8401 taatgcctgg agtccgtcgc gtgaaacgtg cgttaccggt ttttcgctgc cgtgttgagc
     8461 aagccaacga atgggcagtt cctggccaga aattgggagt agcatattct cctcaatctc
     8521 agtcatgtct tcgccgttga cgttggtatt gccttgatag tgagcgttgt ctggtgctgc
     8581 tcccggtttt agttcccatg tcatggagtc tttgctgagt tgatagcgtt cactccaggt
     8641 aaaatcgatc tcaccttcag cgggcaggtc attaacgaca ggaaaattcg tggcaacagc
     8701 tttaaaatag ctgctcagtt ttttacctga cttaacgatc aggtagtcca gagtggcaca
     8761 ggtcgattca aaatcgttgc ttgcccacag gacgacgtca ggttcaccgg atgatttttt
     8821 cgctttccgt aacaggaaga gtggttttgt gctcattttt tataacctcc ttagagctcg
     8881 aattcccaaa aaaacgggta tggagaaaca gtagagagtt gcgataaaaa gcgtcaggta
     8941 ggatccgcta atcttatgga taaaaatgct atggcatagc aaagtgtgac gccgtgcaaa
     9001 taatcaatgt ggacttttct gccgtgatta tagacacttt tgttacgcgt ttttgtcatg
     9061 gctttggtcc cgctttgtta cagaatgctt ttaataagcg gggttaccgg tttggttagc
     9121 gagaagagcc agtaaaagac gcagtgacgg caatgtctga tgcaatatgg acaattggtt
     9181 tcttctctga atggcgggag tatgaaaagt atggctgaag cgcaaaatga tcccctgctg
     9241 ccgggatact cgtttaatgc ccatctggtg gcgggtttaa cgccgattga ggccaacggt
     9301 tatctcgatt tttttatcga ccgaccgctg ggaatgaaag gttatattct caatctcacc
     9361 attcgcggtc agggggtggt gaaaaatcag ggacgagaat ttgtttgccg accgggtgat
     9421 attttgctgt tcccgccagg agagattcat cactacggtc gtcatccgga ggctcgcgaa
     9481 tggtatcacc agtgggttta ctttcgtccg cgcgcctact ggcatgaatg gcttaactgg
     9541 ccgtcaatat ttgccaatac ggggttcttt cgcccggatg aagcgcacca gccgcatttc
     9601 agcgacctgt ttgggcaaat cattaacgcc gggcaagggg aagggcgcta ttcggagctg
     9661 ctggcgataa atctgcttga gcaattgtta ctgcggcgca tggaagcgat taacgagtcg
     9721 ctccatccac cgatggataa tcgggtacgc gaggcttgtc agtacatcag cgatcacctg
     9781 gcagacagca attttgatat cgccagcgtc gcacagcatg tttgcttgtc gccgtcgcgt
     9841 ctgtcacatc ttttccgcca gcagttaggg attagcgtct taagctggcg cgaggaccaa
     9901 cgtatcagcc aggcgaagct gcttttgagc accacccgga tgcctatcgc caccgtcggt
     9961 cgcaatgttg gttttgacga tcaactctaC ttctcgcggg tatttaaaaa atgcaccggg
    10021 gccagcccga gcgagttccg tgccggttgt gaagaaaaag tgaatgatgt agccgtcaag
    10081 ttgtcataat aaatcgatgc aggtggcact tttcggggaa atgtgcgcgg aacccctatt
    10141 tgtttatttt tctaaataca ttcaaatatg tatccgctca tgagacaata accctgGGGC
    10201 TGCAGGAATT CGATATCAAG CTTATCGATA CCGTCGACCT CGAGGGGGGG CCCGGTACCC
    10261 TCCACGTGTT GCCCCAGCAA TCAGCGCGAC CTTGCCCCTC CAACGTCATC TCGTTCTCCG
    10321 CTCATGAGCT CAGCCAATCG ACTGGCGAGC GGCATCGCAT TCTTCGCATC CCGCCTCTGG
    10381 CGGATGCAGG AAGATCAACG GATCTCGGCC CAGTTGACCC AGGGCTGTCG CCACAATGTC
    10441 GCGGGAGCGG ATCAACCGAG CAAAGGCATG ACCGACTGGA CCTTCCTTCT GAAGGCTCTT
    10501 CTCCTTGAGC CACCTGTCCG CCAAGGCAAA GCGCTCACAG CAGTGGTCAT TCTCGAGATA
    10561 ATCGACGCGT ACCAACTTGC CATCCTGAAG AATGGTGCAG TGTCTCGGCA CCCCATAGGG
    10621 AACCTTTGCC ATCAACTCGG CAAGATGCAG CGTCGTGTTG GCATCGTGTC CCACGCCGAG
    10681 GAGAAGTACC TGCCCATCGA GTTCATGGAC ACGGGCGACC GGGCTTGCAG GCGAGTGAGG
    10741 TGGCAGGGGC AATGGATCAG AGATGATCTG CTCTGCCTGT GGCCCCGCTG CCGCAAAGGC
    10801 AAATGGATGG GCGCTGCGCT TTACATTTGG CAGGCGCCAG AATGTGTCAG AGACAACTCC
    10861 AAGGTCCGGT GTAACGGGCG ACGTGGCAGG ATCGAACGGC TCGTCGTCCA GACCTGACCA
    10921 CGAGGGCATG ACGAGCGTCC CTCCCGGACC CAGCGCAGCA CGCAGGGCCT CGATCAGTCC
    10981 AAGTGGCCCA TCTTCGAGGG GCCGGACGCT ACGGAAGGAG CTGTGGACCA GCAGCACACC
    11041 GCCGGGGGTA ACCCCAAGGT TGAGAAGCTG ACCGATGAGC TCGGCTTTTC GCCATTCGTA
    11101 TTGCATTTTA GCTTCCTTAG CTCCTGAAAA TCTCGATAAC TCAAAAAATA CGCCCGGTAG
    11161 TGATCTTATT TCATTATGGT GAAAGTTGGA ACCTCTTACG TGCCGAATAA CTTCGTATAA
    11221 TGTGTACTAT ACGAAGTTAT TCAACGTCTC ATTTTCGCCA AAAGTTGGCC CAGGGCTTCC
    11281 CGGTATCAAC AGGGACACCA GGATTTATTT ATTCTGCGAA GTGATCTTCC GTCACAGGTA
    11341 TTTATTCGCG ATAAGCTCAT GGAGCGGCGT AACCGTCGCA CAGGAAGGAC AGAGAAAGCG
    11401 CGGATCTGGG AAGTGACGGA CAGAACGGTC AGCGTAATTT TTTTAAGGCg gaagtgacgg
    11461 acagaacggt caggacctgg agcggccgct tttttccaat ttttgcggcc gcaagatccg
    11521 cagttcaacc tgttgatagt acgtactaag ctctcatgtt tcacgtacta agctctcatg
    11581 tttaacgtac taagctctca tgtttaacga actaaaccct catggctaac gtactaagct
    11641 ctcatggcta acgtactaag ctctcatgtt tcacgtacta agctctcatg tttgaacaat
    11701 aaaattaata taaatcagca acttaaatag cctctaaggt tttaagtttt ataagaaaaa
    11761 aaagaatata taaggctttt aaagctttta aggtttaacg gttgtggaca acaagccagg
    11821 gatgtaacgc actgagaagc ccttagagcc tctcaaagca attttGagtg acacaggaac
    11881 acttaacggc tgacatggga attagccatg gcaaagcctc gcaatccagt gcaaaggCAA
    11941 TACGCAAACC     
//
